# Supplementary material for: Brownian diffusion of AMPA receptors is sufficient to explain fast onset of LTP
Source: BMC Syst Biol. 2010 Mar 16;4:25. doi: 10.1186/1752-0509-4-25 (PMC2847995; doi:10.1186/1752-0509-4-25)
Supplement: Additional file 1 — NeuroML input files for receptor incorporation. The NeuroML input files detailing the receptor incorporation reference model for use with Meredys. [file 1752-0509-4-25-S1.TGZ]

Archive with 13 entries (12 files):
- incorporation_model
- incorporation_model/main.nml
- incorporation_model/parameters.nml
- incorporation_model/landscapes.nml
- incorporation_model/boundaries.nml
- incorporation_model/reactions.nml
- incorporation_model/templates.nml
- incorporation_model/ampar_position.nml
- incorporation_model/anchor_position.nml
- incorporation_model/rendering.nml
- incorporation_model/output.nml
- incorporation_model/parameters.nml~
- incorporation_model/main.nml~
