# Supplementary material for: Brownian diffusion of AMPA receptors is sufficient to explain fast onset of LTP
Source: BMC Syst Biol. 2010 Mar 16;4:25. doi: 10.1186/1752-0509-4-25 (PMC2847995; doi:10.1186/1752-0509-4-25)
Supplement: Additional file 1 — NeuroML input files for receptor incorporation. The NeuroML input files detailing the receptor incorporation reference model for use with Meredys. [file 1752-0509-4-25-S1.TGZ › incorporation_model/landscapes.nml]

<neuroml class="reader.XMLList">

<list>
	<list class="xmlobjects.XMLLandscape" id="above" type="above membrane" viscosity = "0.001"/>
	<list class="xmlobjects.XMLLandscape" id="below" type="below membrane" viscosity = "0.001"/>
	<list class="xmlobjects.XMLLandscape" id="MEMBRANE" type="membrane" viscosity = "0.951"/>
	<list class="xmlobjects.XMLLandscape" id="static" type="static" viscosity = "0.0"/>

</list>
</neuroml>
