# Supplementary material for: Brownian diffusion of AMPA receptors is sufficient to explain fast onset of LTP
Source: BMC Syst Biol. 2010 Mar 16;4:25. doi: 10.1186/1752-0509-4-25 (PMC2847995; doi:10.1186/1752-0509-4-25)
Supplement: Additional file 1 — NeuroML input files for receptor incorporation. The NeuroML input files detailing the receptor incorporation reference model for use with Meredys. [file 1752-0509-4-25-S1.TGZ › incorporation_model/boundaries.nml]

<neuroml class="reader.XMLList">

<!-- See Lab book 3 page 2. -->

<list>
<!-- Boundaries -->

<boundary class="xmlobjects.XMLBoundary" id="wall">
	<listOfBoundedDomains>
		<boundedDomain class="StringParameter" value="VOLUME"/>
	</listOfBoundedDomains>
	<listOfBoundaryConditions>
		<boundaryCondition class="xmlobjects.XMLFAttributeValuePair" attribute="periodic" value="1.0"/>
	</listOfBoundaryConditions>
</boundary>

</list>
</neuroml>
