# Supplementary material for: Brownian diffusion of AMPA receptors is sufficient to explain fast onset of LTP
Source: BMC Syst Biol. 2010 Mar 16;4:25. doi: 10.1186/1752-0509-4-25 (PMC2847995; doi:10.1186/1752-0509-4-25)
Supplement: Additional file 1 — NeuroML input files for receptor incorporation. The NeuroML input files detailing the receptor incorporation reference model for use with Meredys. [file 1752-0509-4-25-S1.TGZ › incorporation_model/reactions.nml]

<neuroml class="reader.XMLList">

<list>

			
<!-- Bimolecular Reactions -->	

<reaction class="xmlobjects.XMLReaction" 
		type="bi"
		id="bonding" 
		baseRate = "2.89e5"
		>	 
		<listOfReactants>
			<reactant class="StringParameter" value="transSurface"/>
			  <reactant class="StringParameter" value="bondSurface"/>
		</listOfReactants>
		<listOfProducts>
			<products class="StringParameter" value="ligBond"/>
		</listOfProducts>
</reaction>	
		

</list>
</neuroml>
