# Supplementary material for: Brownian diffusion of AMPA receptors is sufficient to explain fast onset of LTP
Source: BMC Syst Biol. 2010 Mar 16;4:25. doi: 10.1186/1752-0509-4-25 (PMC2847995; doi:10.1186/1752-0509-4-25)
Supplement: Additional file 1 — NeuroML input files for receptor incorporation. The NeuroML input files detailing the receptor incorporation reference model for use with Meredys. [file 1752-0509-4-25-S1.TGZ › incorporation_model/templates.nml]

<neuroml class="reader.XMLList">

<list>
<list class="xmlobjects.XMLReactionSurfaceTemplate" 
		id="bondSurface"
		reactionIds="bonding"/>
	
	<list class="xmlobjects.XMLReactionSurfaceTemplate" 
		id="transSurface"
		reactionIds="bonding"/>

<bondTemplate class="xmlobjects.XMLBondTemplate" id="ligBond">
	      <listOfBondPartners>
		<bondPartner class="StringParameter" value="transSurface"/>
		<bondPartner class="StringParameter" value="bondSurface"/>
	      </listOfBondPartners>
</bondTemplate>
						
<!-- Particle Templates -->
         
	<list class="xmlobjects.XMLParticleTemplate" 
		id="AMPAR_head" 
	    landscapeId="MEMBRANE" 
	    radius="5E-9"/>

	<list class="xmlobjects.XMLParticleTemplate" 
		id="AMPAR_link" 
        landscapeId="below" 
        radius="3E-9"
        reactionSurfaceIds="transSurface"
        >
        <listOfXBondPoint>
         		<bondPointX class="Float" value="0"/>
         		<bondPointX class="Float" value="0"/>
	        	<bondPointX class="Float" value="3E-9"/>
    		</listOfXBondPoint>
			<listOfYBondPoint>
         		<bondPointY class="Float" value="3E-9"/>
	        	<bondPointY class="Float" value="6E-9"/>
	        	<bondPointY class="Float" value="3E-9"/>
    		</listOfYBondPoint>
        	<listOfZBondPoint>
         		<bondPointZ class="Float" value="0"/>
	        	<bondPointZ class="Float" value="0"/>
	    		<bondPointZ class="Float" value="0"/>
    		</listOfZBondPoint>
    </list>
           
        
<list class="xmlobjects.XMLParticleTemplate" 
		id="anchorP"  
		landscapeId="static" 
		radius="3E-9"
		reactionSurfaceIds="bondSurface">
			<listOfXBondPoint>
         		<bondPointX class="Float" value="0"/>
         		<bondPointX class="Float" value="0"/>
	        	<bondPointX class="Float" value="3E-9"/>
    		</listOfXBondPoint>
			<listOfYBondPoint>
				<bondPointZ class="Float" value="3E-9"/>
	        	<bondPointZ class="Float" value="6E-9"/>
	    		<bondPointZ class="Float" value="3E-9"/>
    		</listOfYBondPoint>
        	<listOfZBondPoint>
         		<bondPointY class="Float" value="0"/>
	        	<bondPointY class="Float" value="0"/>
	        	<bondPointY class="Float" value="0"/>
    		</listOfZBondPoint>
	</list>      
<!-- Entity Template -->
     <list class="xmlobjects.XMLEntityTemplate" 
		id="anchor" 
        particleTemplateIds="anchorP">
        	<particleTemplateCoordX>
            	<particleTemplateCoordX class="Float" value="0"/>
         	</particleTemplateCoordX>
         	<particleTemplateCoordY>
            	<particleTemplateCoordY class="Float" value="0"/>
         	</particleTemplateCoordY>
         	<particleTemplateCoordZ>
            	<particleTemplateCoordZ class="Float" value="0"/>
         	</particleTemplateCoordZ>
         	<particleTemplateOrientX>
            	<particleTemplateOrientX class="Float" value="1.0"/>
         	</particleTemplateOrientX>
         	<particleTemplateOrientY>
            	<particleTemplateOrientY class="Float" value="0.0"/>
         	</particleTemplateOrientY>
         	<particleTemplateOrientZ>
            	<particleTemplateOrientZ class="Float" value="0.0"/>
         	</particleTemplateOrientZ>
         	<particleTemplateOrientAngle>
            	<particleTemplateOrientAngle class="Float" value="0.0"/>
         	</particleTemplateOrientAngle>
      </list>
      
      <list class="xmlobjects.XMLEntityTemplate" 
      	id="AMPAR"
        particleTemplateIds="AMPAR_head;AMPAR_link">
        	<particleTemplateCoordX>
            	<particleTemplateCoordX class="Float" value="0"/>
            	<particleTemplateCoordX class="Float" value="0"/>
         	</particleTemplateCoordX>
         	<particleTemplateCoordY>
            	<particleTemplateCoordY class="Float" value="0"/>
            	<particleTemplateCoordY class="Float" value="-5E-9"/>
         	</particleTemplateCoordY>
         	<particleTemplateCoordZ>
            	<particleTemplateCoordZ class="Float" value="0"/>
            	<particleTemplateCoordZ class="Float" value="0"/>
         	</particleTemplateCoordZ>
         	<particleTemplateOrientX>
            	<particleTemplateOrientX class="Float" value="0.0"/>
            	<particleTemplateOrientX class="Float" value="0.0"/>
         	</particleTemplateOrientX>
         	<particleTemplateOrientY>
            	<particleTemplateOrientY class="Float" value="0.0"/>
            	<particleTemplateOrientY class="Float" value="0.0"/>
         	</particleTemplateOrientY>
         	<particleTemplateOrientZ>
            	<particleTemplateOrientZ class="Float" value="1.0"/>
            	<particleTemplateOrientZ class="Float" value="1.0"/>
         	</particleTemplateOrientZ>
         	<particleTemplateOrientAngle>
            	<particleTemplateOrientAngle class="Float" value="0.0"/>
            	<particleTemplateOrientAngle class="Float" value="0.0"/>
         	</particleTemplateOrientAngle>
      </list>

</list>
</neuroml>
