# Supplementary material for: Brownian diffusion of AMPA receptors is sufficient to explain fast onset of LTP
Source: BMC Syst Biol. 2010 Mar 16;4:25. doi: 10.1186/1752-0509-4-25 (PMC2847995; doi:10.1186/1752-0509-4-25)
Supplement: Additional file 1 — NeuroML input files for receptor incorporation. The NeuroML input files detailing the receptor incorporation reference model for use with Meredys. [file 1752-0509-4-25-S1.TGZ › incorporation_model/ampar_position.nml]

<neuroml class="reader.XMLList">
<list>
<Entity class="xmlobjects.XMLEntity"
id="AMPAR_0       "
templateId="AMPAR"
centreOfMassX="  573.974337E-9"
centreOfMassY="0.0"
centreOfMassZ="  714.696104E-9"
orientationX="0.0"
orientationY="0.0"
orientationZ="0.0"
orientationAngle="0.0"/>

<Entity class="xmlobjects.XMLEntity"
id="AMPAR_1       "
templateId="AMPAR"
centreOfMassX="  283.304367E-9"
centreOfMassY="0.0"
centreOfMassZ=" -796.642433E-9"
orientationX="0.0"
orientationY="0.0"
orientationZ="0.0"
orientationAngle="0.0"/>

<Entity class="xmlobjects.XMLEntity"
id="AMPAR_2       "
templateId="AMPAR"
centreOfMassX="  735.338109E-9"
centreOfMassY="0.0"
centreOfMassZ="  163.491836E-9"
orientationX="0.0"
orientationY="0.0"
orientationZ="0.0"
orientationAngle="0.0"/>

<Entity class="xmlobjects.XMLEntity"
id="AMPAR_3       "
templateId="AMPAR"
centreOfMassX=" -438.829108E-9"
centreOfMassY="0.0"
centreOfMassZ=" -417.346531E-9"
orientationX="0.0"
orientationY="0.0"
orientationZ="0.0"
orientationAngle="0.0"/>

<Entity class="xmlobjects.XMLEntity"
id="AMPAR_4       "
templateId="AMPAR"
centreOfMassX=" -448.903274E-9"
centreOfMassY="0.0"
centreOfMassZ=" -754.098006E-9"
orientationX="0.0"
orientationY="0.0"
orientationZ="0.0"
orientationAngle="0.0"/>

<Entity class="xmlobjects.XMLEntity"
id="AMPAR_5       "
templateId="AMPAR"
centreOfMassX="  -23.324752E-9"
centreOfMassY="0.0"
centreOfMassZ=" -571.206838E-9"
orientationX="0.0"
orientationY="0.0"
orientationZ="0.0"
orientationAngle="0.0"/>

<Entity class="xmlobjects.XMLEntity"
id="AMPAR_6       "
templateId="AMPAR"
centreOfMassX=" -402.658134E-9"
centreOfMassY="0.0"
centreOfMassZ=" -632.057949E-9"
orientationX="0.0"
orientationY="0.0"
orientationZ="0.0"
orientationAngle="0.0"/>

<Entity class="xmlobjects.XMLEntity"
id="AMPAR_7       "
templateId="AMPAR"
centreOfMassX=" -691.306744E-9"
centreOfMassY="0.0"
centreOfMassZ="  476.649003E-9"
orientationX="0.0"
orientationY="0.0"
orientationZ="0.0"
orientationAngle="0.0"/>

<Entity class="xmlobjects.XMLEntity"
id="AMPAR_8       "
templateId="AMPAR"
centreOfMassX="  469.642534E-9"
centreOfMassY="0.0"
centreOfMassZ="  -64.288375E-9"
orientationX="0.0"
orientationY="0.0"
orientationZ="0.0"
orientationAngle="0.0"/>

<Entity class="xmlobjects.XMLEntity"
id="AMPAR_9       "
templateId="AMPAR"
centreOfMassX="  441.824084E-9"
centreOfMassY="0.0"
centreOfMassZ=" -789.955920E-9"
orientationX="0.0"
orientationY="0.0"
orientationZ="0.0"
orientationAngle="0.0"/>

<Entity class="xmlobjects.XMLEntity"
id="AMPAR_10      "
templateId="AMPAR"
centreOfMassX="  233.334020E-9"
centreOfMassY="0.0"
centreOfMassZ="  491.812143E-9"
orientationX="0.0"
orientationY="0.0"
orientationZ="0.0"
orientationAngle="0.0"/>

<Entity class="xmlobjects.XMLEntity"
id="AMPAR_11      "
templateId="AMPAR"
centreOfMassX="  100.078600E-9"
centreOfMassY="0.0"
centreOfMassZ="  778.959364E-9"
orientationX="0.0"
orientationY="0.0"
orientationZ="0.0"
orientationAngle="0.0"/>

<Entity class="xmlobjects.XMLEntity"
id="AMPAR_12      "
templateId="AMPAR"
centreOfMassX=" -692.942115E-9"
centreOfMassY="0.0"
centreOfMassZ="  403.650168E-9"
orientationX="0.0"
orientationY="0.0"
orientationZ="0.0"
orientationAngle="0.0"/>

<Entity class="xmlobjects.XMLEntity"
id="AMPAR_13      "
templateId="AMPAR"
centreOfMassX="  559.502908E-9"
centreOfMassY="0.0"
centreOfMassZ=" -765.774538E-9"
orientationX="0.0"
orientationY="0.0"
orientationZ="0.0"
orientationAngle="0.0"/>

<Entity class="xmlobjects.XMLEntity"
id="AMPAR_14      "
templateId="AMPAR"
centreOfMassX=" -243.511288E-9"
centreOfMassY="0.0"
centreOfMassZ="  217.716338E-9"
orientationX="0.0"
orientationY="0.0"
orientationZ="0.0"
orientationAngle="0.0"/>

<Entity class="xmlobjects.XMLEntity"
id="AMPAR_15      "
templateId="AMPAR"
centreOfMassX="  584.931289E-9"
centreOfMassY="0.0"
centreOfMassZ="   11.263473E-9"
orientationX="0.0"
orientationY="0.0"
orientationZ="0.0"
orientationAngle="0.0"/>

<Entity class="xmlobjects.XMLEntity"
id="AMPAR_16      "
templateId="AMPAR"
centreOfMassX=" -728.626272E-9"
centreOfMassY="0.0"
centreOfMassZ="  203.653575E-9"
orientationX="0.0"
orientationY="0.0"
orientationZ="0.0"
orientationAngle="0.0"/>

<Entity class="xmlobjects.XMLEntity"
id="AMPAR_17      "
templateId="AMPAR"
centreOfMassX=" -701.054828E-9"
centreOfMassY="0.0"
centreOfMassZ=" -500.390267E-9"
orientationX="0.0"
orientationY="0.0"
orientationZ="0.0"
orientationAngle="0.0"/>

<Entity class="xmlobjects.XMLEntity"
id="AMPAR_18      "
templateId="AMPAR"
centreOfMassX=" -473.359575E-9"
centreOfMassY="0.0"
centreOfMassZ=" -799.534018E-9"
orientationX="0.0"
orientationY="0.0"
orientationZ="0.0"
orientationAngle="0.0"/>

<Entity class="xmlobjects.XMLEntity"
id="AMPAR_19      "
templateId="AMPAR"
centreOfMassX="  372.112453E-9"
centreOfMassY="0.0"
centreOfMassZ="   68.248797E-9"
orientationX="0.0"
orientationY="0.0"
orientationZ="0.0"
orientationAngle="0.0"/>

<Entity class="xmlobjects.XMLEntity"
id="AMPAR_20      "
templateId="AMPAR"
centreOfMassX=" -791.900366E-9"
centreOfMassY="0.0"
centreOfMassZ="  101.721822E-9"
orientationX="0.0"
orientationY="0.0"
orientationZ="0.0"
orientationAngle="0.0"/>

<Entity class="xmlobjects.XMLEntity"
id="AMPAR_21      "
templateId="AMPAR"
centreOfMassX=" -323.056306E-9"
centreOfMassY="0.0"
centreOfMassZ=" -389.963141E-9"
orientationX="0.0"
orientationY="0.0"
orientationZ="0.0"
orientationAngle="0.0"/>

<Entity class="xmlobjects.XMLEntity"
id="AMPAR_22      "
templateId="AMPAR"
centreOfMassX="  163.508752E-9"
centreOfMassY="0.0"
centreOfMassZ=" -597.269787E-9"
orientationX="0.0"
orientationY="0.0"
orientationZ="0.0"
orientationAngle="0.0"/>

<Entity class="xmlobjects.XMLEntity"
id="AMPAR_23      "
templateId="AMPAR"
centreOfMassX="   97.525536E-9"
centreOfMassY="0.0"
centreOfMassZ=" -527.924644E-9"
orientationX="0.0"
orientationY="0.0"
orientationZ="0.0"
orientationAngle="0.0"/>

<Entity class="xmlobjects.XMLEntity"
id="AMPAR_24      "
templateId="AMPAR"
centreOfMassX=" -748.254745E-9"
centreOfMassY="0.0"
centreOfMassZ=" -617.645413E-9"
orientationX="0.0"
orientationY="0.0"
orientationZ="0.0"
orientationAngle="0.0"/>

<Entity class="xmlobjects.XMLEntity"
id="AMPAR_25      "
templateId="AMPAR"
centreOfMassX=" -405.994649E-9"
centreOfMassY="0.0"
centreOfMassZ="   62.949250E-9"
orientationX="0.0"
orientationY="0.0"
orientationZ="0.0"
orientationAngle="0.0"/>

<Entity class="xmlobjects.XMLEntity"
id="AMPAR_26      "
templateId="AMPAR"
centreOfMassX="  552.972445E-9"
centreOfMassY="0.0"
centreOfMassZ="  513.993950E-9"
orientationX="0.0"
orientationY="0.0"
orientationZ="0.0"
orientationAngle="0.0"/>

<Entity class="xmlobjects.XMLEntity"
id="AMPAR_27      "
templateId="AMPAR"
centreOfMassX="  601.730344E-9"
centreOfMassY="0.0"
centreOfMassZ="  210.235749E-9"
orientationX="0.0"
orientationY="0.0"
orientationZ="0.0"
orientationAngle="0.0"/>

<Entity class="xmlobjects.XMLEntity"
id="AMPAR_28      "
templateId="AMPAR"
centreOfMassX="  601.822827E-9"
centreOfMassY="0.0"
centreOfMassZ="  700.515224E-9"
orientationX="0.0"
orientationY="0.0"
orientationZ="0.0"
orientationAngle="0.0"/>

<Entity class="xmlobjects.XMLEntity"
id="AMPAR_29      "
templateId="AMPAR"
centreOfMassX="  637.897383E-9"
centreOfMassY="0.0"
centreOfMassZ=" -608.477628E-9"
orientationX="0.0"
orientationY="0.0"
orientationZ="0.0"
orientationAngle="0.0"/>

<Entity class="xmlobjects.XMLEntity"
id="AMPAR_30      "
templateId="AMPAR"
centreOfMassX=" -822.384457E-9"
centreOfMassY="0.0"
centreOfMassZ=" -248.308687E-9"
orientationX="0.0"
orientationY="0.0"
orientationZ="0.0"
orientationAngle="0.0"/>

<Entity class="xmlobjects.XMLEntity"
id="AMPAR_31      "
templateId="AMPAR"
centreOfMassX=" -758.353523E-9"
centreOfMassY="0.0"
centreOfMassZ="  318.715608E-9"
orientationX="0.0"
orientationY="0.0"
orientationZ="0.0"
orientationAngle="0.0"/>

<Entity class="xmlobjects.XMLEntity"
id="AMPAR_32      "
templateId="AMPAR"
centreOfMassX="  118.658523E-9"
centreOfMassY="0.0"
centreOfMassZ=" -311.382885E-9"
orientationX="0.0"
orientationY="0.0"
orientationZ="0.0"
orientationAngle="0.0"/>

<Entity class="xmlobjects.XMLEntity"
id="AMPAR_33      "
templateId="AMPAR"
centreOfMassX="  713.643321E-9"
centreOfMassY="0.0"
centreOfMassZ="  428.268305E-9"
orientationX="0.0"
orientationY="0.0"
orientationZ="0.0"
orientationAngle="0.0"/>

<Entity class="xmlobjects.XMLEntity"
id="AMPAR_34      "
templateId="AMPAR"
centreOfMassX=" -743.166810E-9"
centreOfMassY="0.0"
centreOfMassZ=" -443.193987E-9"
orientationX="0.0"
orientationY="0.0"
orientationZ="0.0"
orientationAngle="0.0"/>

<Entity class="xmlobjects.XMLEntity"
id="AMPAR_35      "
templateId="AMPAR"
centreOfMassX="  818.836983E-9"
centreOfMassY="0.0"
centreOfMassZ="  864.605893E-9"
orientationX="0.0"
orientationY="0.0"
orientationZ="0.0"
orientationAngle="0.0"/>

<Entity class="xmlobjects.XMLEntity"
id="AMPAR_36      "
templateId="AMPAR"
centreOfMassX=" -531.577143E-9"
centreOfMassY="0.0"
centreOfMassZ="  425.381229E-9"
orientationX="0.0"
orientationY="0.0"
orientationZ="0.0"
orientationAngle="0.0"/>

<Entity class="xmlobjects.XMLEntity"
id="AMPAR_37      "
templateId="AMPAR"
centreOfMassX=" -616.737924E-9"
centreOfMassY="0.0"
centreOfMassZ="  452.422761E-9"
orientationX="0.0"
orientationY="0.0"
orientationZ="0.0"
orientationAngle="0.0"/>

<Entity class="xmlobjects.XMLEntity"
id="AMPAR_38      "
templateId="AMPAR"
centreOfMassX=" -416.313202E-9"
centreOfMassY="0.0"
centreOfMassZ="  618.446904E-9"
orientationX="0.0"
orientationY="0.0"
orientationZ="0.0"
orientationAngle="0.0"/>

<Entity class="xmlobjects.XMLEntity"
id="AMPAR_39      "
templateId="AMPAR"
centreOfMassX="  769.484760E-9"
centreOfMassY="0.0"
centreOfMassZ=" -402.696148E-9"
orientationX="0.0"
orientationY="0.0"
orientationZ="0.0"
orientationAngle="0.0"/>

<Entity class="xmlobjects.XMLEntity"
id="AMPAR_40      "
templateId="AMPAR"
centreOfMassX=" -773.284458E-9"
centreOfMassY="0.0"
centreOfMassZ=" -290.821914E-9"
orientationX="0.0"
orientationY="0.0"
orientationZ="0.0"
orientationAngle="0.0"/>

<Entity class="xmlobjects.XMLEntity"
id="AMPAR_41      "
templateId="AMPAR"
centreOfMassX="  802.156153E-9"
centreOfMassY="0.0"
centreOfMassZ="  686.954291E-9"
orientationX="0.0"
orientationY="0.0"
orientationZ="0.0"
orientationAngle="0.0"/>

<Entity class="xmlobjects.XMLEntity"
id="AMPAR_42      "
templateId="AMPAR"
centreOfMassX="  580.451867E-9"
centreOfMassY="0.0"
centreOfMassZ=" -157.634644E-9"
orientationX="0.0"
orientationY="0.0"
orientationZ="0.0"
orientationAngle="0.0"/>

<Entity class="xmlobjects.XMLEntity"
id="AMPAR_43      "
templateId="AMPAR"
centreOfMassX="  777.539432E-9"
centreOfMassY="0.0"
centreOfMassZ=" -611.193859E-9"
orientationX="0.0"
orientationY="0.0"
orientationZ="0.0"
orientationAngle="0.0"/>

<Entity class="xmlobjects.XMLEntity"
id="AMPAR_44      "
templateId="AMPAR"
centreOfMassX="  101.705212E-9"
centreOfMassY="0.0"
centreOfMassZ="  869.840167E-9"
orientationX="0.0"
orientationY="0.0"
orientationZ="0.0"
orientationAngle="0.0"/>

<Entity class="xmlobjects.XMLEntity"
id="AMPAR_45      "
templateId="AMPAR"
centreOfMassX=" -763.989898E-9"
centreOfMassY="0.0"
centreOfMassZ=" -764.016423E-9"
orientationX="0.0"
orientationY="0.0"
orientationZ="0.0"
orientationAngle="0.0"/>

<Entity class="xmlobjects.XMLEntity"
id="AMPAR_46      "
templateId="AMPAR"
centreOfMassX="   91.126395E-9"
centreOfMassY="0.0"
centreOfMassZ=" -496.858768E-9"
orientationX="0.0"
orientationY="0.0"
orientationZ="0.0"
orientationAngle="0.0"/>

<Entity class="xmlobjects.XMLEntity"
id="AMPAR_47      "
templateId="AMPAR"
centreOfMassX=" -303.152626E-9"
centreOfMassY="0.0"
centreOfMassZ=" -263.916269E-9"
orientationX="0.0"
orientationY="0.0"
orientationZ="0.0"
orientationAngle="0.0"/>

<Entity class="xmlobjects.XMLEntity"
id="AMPAR_48      "
templateId="AMPAR"
centreOfMassX="  620.993946E-9"
centreOfMassY="0.0"
centreOfMassZ=" -815.017828E-9"
orientationX="0.0"
orientationY="0.0"
orientationZ="0.0"
orientationAngle="0.0"/>

<Entity class="xmlobjects.XMLEntity"
id="AMPAR_49      "
templateId="AMPAR"
centreOfMassX="  774.774001E-9"
centreOfMassY="0.0"
centreOfMassZ=" -846.798715E-9"
orientationX="0.0"
orientationY="0.0"
orientationZ="0.0"
orientationAngle="0.0"/>

<Entity class="xmlobjects.XMLEntity"
id="AMPAR_50      "
templateId="AMPAR"
centreOfMassX="  230.407816E-9"
centreOfMassY="0.0"
centreOfMassZ=" -193.807956E-9"
orientationX="0.0"
orientationY="0.0"
orientationZ="0.0"
orientationAngle="0.0"/>

<Entity class="xmlobjects.XMLEntity"
id="AMPAR_51      "
templateId="AMPAR"
centreOfMassX="  584.533917E-9"
centreOfMassY="0.0"
centreOfMassZ=" -606.700481E-9"
orientationX="0.0"
orientationY="0.0"
orientationZ="0.0"
orientationAngle="0.0"/>

<Entity class="xmlobjects.XMLEntity"
id="AMPAR_52      "
templateId="AMPAR"
centreOfMassX="  592.345032E-9"
centreOfMassY="0.0"
centreOfMassZ="  682.298463E-9"
orientationX="0.0"
orientationY="0.0"
orientationZ="0.0"
orientationAngle="0.0"/>

<Entity class="xmlobjects.XMLEntity"
id="AMPAR_53      "
templateId="AMPAR"
centreOfMassX="  475.709887E-9"
centreOfMassY="0.0"
centreOfMassZ=" -486.066248E-9"
orientationX="0.0"
orientationY="0.0"
orientationZ="0.0"
orientationAngle="0.0"/>

<Entity class="xmlobjects.XMLEntity"
id="AMPAR_54      "
templateId="AMPAR"
centreOfMassX="  659.636402E-9"
centreOfMassY="0.0"
centreOfMassZ="  563.947404E-9"
orientationX="0.0"
orientationY="0.0"
orientationZ="0.0"
orientationAngle="0.0"/>
</list>
</neuroml>
