# Supplementary material for: Brownian diffusion of AMPA receptors is sufficient to explain fast onset of LTP
Source: BMC Syst Biol. 2010 Mar 16;4:25. doi: 10.1186/1752-0509-4-25 (PMC2847995; doi:10.1186/1752-0509-4-25)
Supplement: Additional file 1 — NeuroML input files for receptor incorporation. The NeuroML input files detailing the receptor incorporation reference model for use with Meredys. [file 1752-0509-4-25-S1.TGZ › incorporation_model/anchor_position.nml]

<neuroml class="reader.XMLList">
<list>
<Entity class="xmlobjects.XMLEntity"
id="anchor_0"
templateId="anchor"
centreOfMassX="-192.030481451861E-9"
centreOfMassY="-5.0E-9"
centreOfMassZ="-139.341600190478E-9"
orientationX="0.0"
orientationY="0.0"
orientationZ="0.0"
orientationAngle="0.0"/>


<Entity class="xmlobjects.XMLEntity"
id="anchor_1"
templateId="anchor"
centreOfMassX="114.063491547102E-9"
centreOfMassY="-5.0E-9"
centreOfMassZ="262.259286546725E-9"
orientationX="0.0"
orientationY="0.0"
orientationZ="0.0"
orientationAngle="0.0"/>


<Entity class="xmlobjects.XMLEntity"
id="anchor_2"
templateId="anchor"
centreOfMassX="-53.629110165974E-9"
centreOfMassY="-5.0E-9"
centreOfMassZ="43.0438781280788E-9"
orientationX="0.0"
orientationY="0.0"
orientationZ="0.0"
orientationAngle="0.0"/>


<Entity class="xmlobjects.XMLEntity"
id="anchor_3"
templateId="anchor"
centreOfMassX="73.6862422680454E-9"
centreOfMassY="-5.0E-9"
centreOfMassZ="-111.814965640954E-9"
orientationX="0.0"
orientationY="0.0"
orientationZ="0.0"
orientationAngle="0.0"/>


<Entity class="xmlobjects.XMLEntity"
id="anchor_4"
templateId="anchor"
centreOfMassX="-184.523635730865E-9"
centreOfMassY="-5.0E-9"
centreOfMassZ="42.258707820351E-9"
orientationX="0.0"
orientationY="0.0"
orientationZ="0.0"
orientationAngle="0.0"/>


<Entity class="xmlobjects.XMLEntity"
id="anchor_5"
templateId="anchor"
centreOfMassX="-95.9111225813007E-9"
centreOfMassY="-5.0E-9"
centreOfMassZ="-89.2399723383287E-9"
orientationX="0.0"
orientationY="0.0"
orientationZ="0.0"
orientationAngle="0.0"/>


<Entity class="xmlobjects.XMLEntity"
id="anchor_6"
templateId="anchor"
centreOfMassX="272.980951446936E-9"
centreOfMassY="-5.0E-9"
centreOfMassZ="-86.6062680532707E-9"
orientationX="0.0"
orientationY="0.0"
orientationZ="0.0"
orientationAngle="0.0"/>


<Entity class="xmlobjects.XMLEntity"
id="anchor_7"
templateId="anchor"
centreOfMassX="60.4557085497617E-9"
centreOfMassY="-5.0E-9"
centreOfMassZ="-82.1492903553198E-9"
orientationX="0.0"
orientationY="0.0"
orientationZ="0.0"
orientationAngle="0.0"/>


<Entity class="xmlobjects.XMLEntity"
id="anchor_8"
templateId="anchor"
centreOfMassX="-18.2757057467503E-9"
centreOfMassY="-5.0E-9"
centreOfMassZ="-251.103180866985E-9"
orientationX="0.0"
orientationY="0.0"
orientationZ="0.0"
orientationAngle="0.0"/>


<Entity class="xmlobjects.XMLEntity"
id="anchor_9"
templateId="anchor"
centreOfMassX="-83.4253451243191E-9"
centreOfMassY="-5.0E-9"
centreOfMassZ="114.536775130492E-9"
orientationX="0.0"
orientationY="0.0"
orientationZ="0.0"
orientationAngle="0.0"/>


<Entity class="xmlobjects.XMLEntity"
id="anchor_10"
templateId="anchor"
centreOfMassX="256.700947803529E-9"
centreOfMassY="-5.0E-9"
centreOfMassZ="107.892447057061E-9"
orientationX="0.0"
orientationY="0.0"
orientationZ="0.0"
orientationAngle="0.0"/>


<Entity class="xmlobjects.XMLEntity"
id="anchor_11"
templateId="anchor"
centreOfMassX="79.4115197124074E-9"
centreOfMassY="-5.0E-9"
centreOfMassZ="-64.6772004112912E-9"
orientationX="0.0"
orientationY="0.0"
orientationZ="0.0"
orientationAngle="0.0"/>


<Entity class="xmlobjects.XMLEntity"
id="anchor_12"
templateId="anchor"
centreOfMassX="28.0393900021445E-9"
centreOfMassY="-5.0E-9"
centreOfMassZ="132.288533715146E-9"
orientationX="0.0"
orientationY="0.0"
orientationZ="0.0"
orientationAngle="0.0"/>


<Entity class="xmlobjects.XMLEntity"
id="anchor_13"
templateId="anchor"
centreOfMassX="-80.4427783019052E-9"
centreOfMassY="-5.0E-9"
centreOfMassZ="-54.654171593516E-9"
orientationX="0.0"
orientationY="0.0"
orientationZ="0.0"
orientationAngle="0.0"/>


<Entity class="xmlobjects.XMLEntity"
id="anchor_14"
templateId="anchor"
centreOfMassX="7.44714481970095E-9"
centreOfMassY="-5.0E-9"
centreOfMassZ="-122.134186870657E-9"
orientationX="0.0"
orientationY="0.0"
orientationZ="0.0"
orientationAngle="0.0"/>


<Entity class="xmlobjects.XMLEntity"
id="anchor_15"
templateId="anchor"
centreOfMassX="38.4501445044172E-9"
centreOfMassY="-5.0E-9"
centreOfMassZ="-240.981209466848E-9"
orientationX="0.0"
orientationY="0.0"
orientationZ="0.0"
orientationAngle="0.0"/>


<Entity class="xmlobjects.XMLEntity"
id="anchor_16"
templateId="anchor"
centreOfMassX="-199.468619727372E-9"
centreOfMassY="-5.0E-9"
centreOfMassZ="39.9362636996994E-9"
orientationX="0.0"
orientationY="0.0"
orientationZ="0.0"
orientationAngle="0.0"/>


<Entity class="xmlobjects.XMLEntity"
id="anchor_17"
templateId="anchor"
centreOfMassX="165.535100125072E-9"
centreOfMassY="-5.0E-9"
centreOfMassZ="102.150650576708E-9"
orientationX="0.0"
orientationY="0.0"
orientationZ="0.0"
orientationAngle="0.0"/>


<Entity class="xmlobjects.XMLEntity"
id="anchor_18"
templateId="anchor"
centreOfMassX="-182.943277345151E-9"
centreOfMassY="-5.0E-9"
centreOfMassZ="-4.8898629535633E-9"
orientationX="0.0"
orientationY="0.0"
orientationZ="0.0"
orientationAngle="0.0"/>


<Entity class="xmlobjects.XMLEntity"
id="anchor_19"
templateId="anchor"
centreOfMassX="-130.939519279367E-9"
centreOfMassY="-5.0E-9"
centreOfMassZ="-10.7066908512306E-9"
orientationX="0.0"
orientationY="0.0"
orientationZ="0.0"
orientationAngle="0.0"/>


<Entity class="xmlobjects.XMLEntity"
id="anchor_20"
templateId="anchor"
centreOfMassX="-43.2828704100083E-9"
centreOfMassY="-5.0E-9"
centreOfMassZ="-128.31122855184E-9"
orientationX="0.0"
orientationY="0.0"
orientationZ="0.0"
orientationAngle="0.0"/>


<Entity class="xmlobjects.XMLEntity"
id="anchor_21"
templateId="anchor"
centreOfMassX="-127.637401535915E-9"
centreOfMassY="-5.0E-9"
centreOfMassZ="-184.484619292637E-9"
orientationX="0.0"
orientationY="0.0"
orientationZ="0.0"
orientationAngle="0.0"/>


<Entity class="xmlobjects.XMLEntity"
id="anchor_22"
templateId="anchor"
centreOfMassX="287.781601188561E-9"
centreOfMassY="-5.0E-9"
centreOfMassZ="46.357880064432E-9"
orientationX="0.0"
orientationY="0.0"
orientationZ="0.0"
orientationAngle="0.0"/>


<Entity class="xmlobjects.XMLEntity"
id="anchor_23"
templateId="anchor"
centreOfMassX="-222.991462349578E-9"
centreOfMassY="-5.0E-9"
centreOfMassZ="-142.627493811876E-9"
orientationX="0.0"
orientationY="0.0"
orientationZ="0.0"
orientationAngle="0.0"/>


<Entity class="xmlobjects.XMLEntity"
id="anchor_24"
templateId="anchor"
centreOfMassX="65.9155714201879E-9"
centreOfMassY="-5.0E-9"
centreOfMassZ="266.48722692047E-9"
orientationX="0.0"
orientationY="0.0"
orientationZ="0.0"
orientationAngle="0.0"/>


<Entity class="xmlobjects.XMLEntity"
id="anchor_25"
templateId="anchor"
centreOfMassX="-98.8855033228426E-9"
centreOfMassY="-5.0E-9"
centreOfMassZ="34.1868333021607E-9"
orientationX="0.0"
orientationY="0.0"
orientationZ="0.0"
orientationAngle="0.0"/>


<Entity class="xmlobjects.XMLEntity"
id="anchor_26"
templateId="anchor"
centreOfMassX="-179.069459743746E-9"
centreOfMassY="-5.0E-9"
centreOfMassZ="76.1884359164783E-9"
orientationX="0.0"
orientationY="0.0"
orientationZ="0.0"
orientationAngle="0.0"/>


<Entity class="xmlobjects.XMLEntity"
id="anchor_27"
templateId="anchor"
centreOfMassX="-265.236053613514E-9"
centreOfMassY="-5.0E-9"
centreOfMassZ="34.8830135985657E-9"
orientationX="0.0"
orientationY="0.0"
orientationZ="0.0"
orientationAngle="0.0"/>


<Entity class="xmlobjects.XMLEntity"
id="anchor_28"
templateId="anchor"
centreOfMassX="-23.5369580933506E-9"
centreOfMassY="-5.0E-9"
centreOfMassZ="6.92627595916696E-9"
orientationX="0.0"
orientationY="0.0"
orientationZ="0.0"
orientationAngle="0.0"/>


<Entity class="xmlobjects.XMLEntity"
id="anchor_29"
templateId="anchor"
centreOfMassX="57.4972660711482E-9"
centreOfMassY="-5.0E-9"
centreOfMassZ="-157.279329088728E-9"
orientationX="0.0"
orientationY="0.0"
orientationZ="0.0"
orientationAngle="0.0"/>


<Entity class="xmlobjects.XMLEntity"
id="anchor_30"
templateId="anchor"
centreOfMassX="-132.653379904834E-9"
centreOfMassY="-5.0E-9"
centreOfMassZ="126.603237378468E-9"
orientationX="0.0"
orientationY="0.0"
orientationZ="0.0"
orientationAngle="0.0"/>


<Entity class="xmlobjects.XMLEntity"
id="anchor_31"
templateId="anchor"
centreOfMassX="-136.866388024674E-9"
centreOfMassY="-5.0E-9"
centreOfMassZ="71.3822839385239E-9"
orientationX="0.0"
orientationY="0.0"
orientationZ="0.0"
orientationAngle="0.0"/>


<Entity class="xmlobjects.XMLEntity"
id="anchor_32"
templateId="anchor"
centreOfMassX="-99.6537534246962E-9"
centreOfMassY="-5.0E-9"
centreOfMassZ="184.014503965742E-9"
orientationX="0.0"
orientationY="0.0"
orientationZ="0.0"
orientationAngle="0.0"/>


<Entity class="xmlobjects.XMLEntity"
id="anchor_33"
templateId="anchor"
centreOfMassX="-194.486741121791E-9"
centreOfMassY="-5.0E-9"
centreOfMassZ="205.915975404064E-9"
orientationX="0.0"
orientationY="0.0"
orientationZ="0.0"
orientationAngle="0.0"/>


<Entity class="xmlobjects.XMLEntity"
id="anchor_34"
templateId="anchor"
centreOfMassX="-219.869766696504E-9"
centreOfMassY="-5.0E-9"
centreOfMassZ="145.430980162012E-9"
orientationX="0.0"
orientationY="0.0"
orientationZ="0.0"
orientationAngle="0.0"/>


<Entity class="xmlobjects.XMLEntity"
id="anchor_35"
templateId="anchor"
centreOfMassX="-294.125244449562E-9"
centreOfMassY="-5.0E-9"
centreOfMassZ="-0.519105174975697E-9"
orientationX="0.0"
orientationY="0.0"
orientationZ="0.0"
orientationAngle="0.0"/>


<Entity class="xmlobjects.XMLEntity"
id="anchor_36"
templateId="anchor"
centreOfMassX="-94.1552495293178E-9"
centreOfMassY="-5.0E-9"
centreOfMassZ="98.0374818760781E-9"
orientationX="0.0"
orientationY="0.0"
orientationZ="0.0"
orientationAngle="0.0"/>


<Entity class="xmlobjects.XMLEntity"
id="anchor_37"
templateId="anchor"
centreOfMassX="145.88801859345E-9"
centreOfMassY="-5.0E-9"
centreOfMassZ="66.2656584877496E-9"
orientationX="0.0"
orientationY="0.0"
orientationZ="0.0"
orientationAngle="0.0"/>


<Entity class="xmlobjects.XMLEntity"
id="anchor_38"
templateId="anchor"
centreOfMassX="-18.4738726718635E-9"
centreOfMassY="-5.0E-9"
centreOfMassZ="-83.9268856888185E-9"
orientationX="0.0"
orientationY="0.0"
orientationZ="0.0"
orientationAngle="0.0"/>


<Entity class="xmlobjects.XMLEntity"
id="anchor_39"
templateId="anchor"
centreOfMassX="16.7023441390188E-9"
centreOfMassY="-5.0E-9"
centreOfMassZ="-283.567842664312E-9"
orientationX="0.0"
orientationY="0.0"
orientationZ="0.0"
orientationAngle="0.0"/>


<Entity class="xmlobjects.XMLEntity"
id="anchor_40"
templateId="anchor"
centreOfMassX="-120.284991582969E-9"
centreOfMassY="-5.0E-9"
centreOfMassZ="210.213261614124E-9"
orientationX="0.0"
orientationY="0.0"
orientationZ="0.0"
orientationAngle="0.0"/>


<Entity class="xmlobjects.XMLEntity"
id="anchor_41"
templateId="anchor"
centreOfMassX="-37.6733461602923E-9"
centreOfMassY="-5.0E-9"
centreOfMassZ="-268.298986869402E-9"
orientationX="0.0"
orientationY="0.0"
orientationZ="0.0"
orientationAngle="0.0"/>


<Entity class="xmlobjects.XMLEntity"
id="anchor_42"
templateId="anchor"
centreOfMassX="97.0363904021355E-9"
centreOfMassY="-5.0E-9"
centreOfMassZ="135.464229920803E-9"
orientationX="0.0"
orientationY="0.0"
orientationZ="0.0"
orientationAngle="0.0"/>


<Entity class="xmlobjects.XMLEntity"
id="anchor_43"
templateId="anchor"
centreOfMassX="247.69785947159E-9"
centreOfMassY="-5.0E-9"
centreOfMassZ="-68.9345680683873E-9"
orientationX="0.0"
orientationY="0.0"
orientationZ="0.0"
orientationAngle="0.0"/>


<Entity class="xmlobjects.XMLEntity"
id="anchor_44"
templateId="anchor"
centreOfMassX="86.8224576355449E-9"
centreOfMassY="-5.0E-9"
centreOfMassZ="281.385723458535E-9"
orientationX="0.0"
orientationY="0.0"
orientationZ="0.0"
orientationAngle="0.0"/>


<Entity class="xmlobjects.XMLEntity"
id="anchor_45"
templateId="anchor"
centreOfMassX="-52.0238580339848E-9"
centreOfMassY="-5.0E-9"
centreOfMassZ="259.971849103774E-9"
orientationX="0.0"
orientationY="0.0"
orientationZ="0.0"
orientationAngle="0.0"/>


<Entity class="xmlobjects.XMLEntity"
id="anchor_46"
templateId="anchor"
centreOfMassX="-80.5624723715394E-9"
centreOfMassY="-5.0E-9"
centreOfMassZ="44.5219239836869E-9"
orientationX="0.0"
orientationY="0.0"
orientationZ="0.0"
orientationAngle="0.0"/>


<Entity class="xmlobjects.XMLEntity"
id="anchor_47"
templateId="anchor"
centreOfMassX="-139.996429659664E-9"
centreOfMassY="-5.0E-9"
centreOfMassZ="-88.3433502528497E-9"
orientationX="0.0"
orientationY="0.0"
orientationZ="0.0"
orientationAngle="0.0"/>


<Entity class="xmlobjects.XMLEntity"
id="anchor_48"
templateId="anchor"
centreOfMassX="-109.200785141218E-9"
centreOfMassY="-5.0E-9"
centreOfMassZ="-175.681460175039E-9"
orientationX="0.0"
orientationY="0.0"
orientationZ="0.0"
orientationAngle="0.0"/>


<Entity class="xmlobjects.XMLEntity"
id="anchor_49"
templateId="anchor"
centreOfMassX="195.636378717053E-9"
centreOfMassY="-5.0E-9"
centreOfMassZ="144.188623720928E-9"
orientationX="0.0"
orientationY="0.0"
orientationZ="0.0"
orientationAngle="0.0"/>


<Entity class="xmlobjects.XMLEntity"
id="anchor_50"
templateId="anchor"
centreOfMassX="-158.816353729872E-9"
centreOfMassY="-5.0E-9"
centreOfMassZ="-12.2860471076824E-9"
orientationX="0.0"
orientationY="0.0"
orientationZ="0.0"
orientationAngle="0.0"/>


<Entity class="xmlobjects.XMLEntity"
id="anchor_51"
templateId="anchor"
centreOfMassX="146.49877406439E-9"
centreOfMassY="-5.0E-9"
centreOfMassZ="-7.17451202773613E-9"
orientationX="0.0"
orientationY="0.0"
orientationZ="0.0"
orientationAngle="0.0"/>


<Entity class="xmlobjects.XMLEntity"
id="anchor_52"
templateId="anchor"
centreOfMassX="-278.902686599022E-9"
centreOfMassY="-5.0E-9"
centreOfMassZ="17.0493941227859E-9"
orientationX="0.0"
orientationY="0.0"
orientationZ="0.0"
orientationAngle="0.0"/>


<Entity class="xmlobjects.XMLEntity"
id="anchor_53"
templateId="anchor"
centreOfMassX="-73.251197383382E-9"
centreOfMassY="-5.0E-9"
centreOfMassZ="-276.56645655643E-9"
orientationX="0.0"
orientationY="0.0"
orientationZ="0.0"
orientationAngle="0.0"/>


<Entity class="xmlobjects.XMLEntity"
id="anchor_54"
templateId="anchor"
centreOfMassX="184.932230208142E-9"
centreOfMassY="-5.0E-9"
centreOfMassZ="-167.928610003959E-9"
orientationX="0.0"
orientationY="0.0"
orientationZ="0.0"
orientationAngle="0.0"/>

</list>
</neuroml>
