# Supplementary material for: Brownian diffusion of AMPA receptors is sufficient to explain fast onset of LTP
Source: BMC Syst Biol. 2010 Mar 16;4:25. doi: 10.1186/1752-0509-4-25 (PMC2847995; doi:10.1186/1752-0509-4-25)
Supplement: Additional file 1 — NeuroML input files for receptor incorporation. The NeuroML input files detailing the receptor incorporation reference model for use with Meredys. [file 1752-0509-4-25-S1.TGZ › incorporation_model/rendering.nml]

<neuroml class="reader.XMLList">

<list>

   	<list class="xmlobjects.XMLRendering" 
		ref="anchorP" 
		shape="sphere" 
		colour="1.0;0.0;0.0" 
		alpha="0.0">
   			<listOfDimensions>
				<dimension class="Float" value="3E-9"/>
			</listOfDimensions>
	</list>
		
	<list class="xmlobjects.XMLRendering" 
		ref="AMPAR_head" 
		shape="cylinder" 
		colour="1.0;1.0;1.0" 
		alpha="0.0">
   			<listOfDimensions>
				<dimension class="Float" value="5E-9"/>
			 	<dimension class="Float" value="5E-9"/>
			</listOfDimensions>
	</list>
		
	<list class="xmlobjects.XMLRendering" 
		ref="AMPAR_link" 
		shape="sphere" 
		colour="1.0;1.0;1.0" 
		alpha="0.0">
   			<listOfDimensions>
				<dimension class="Float" value="3E-9"/>
			</listOfDimensions>
	</list>

</list>
</neuroml>
