# Supplementary material for: Brownian diffusion of AMPA receptors is sufficient to explain fast onset of LTP
Source: BMC Syst Biol. 2010 Mar 16;4:25. doi: 10.1186/1752-0509-4-25 (PMC2847995; doi:10.1186/1752-0509-4-25)
Supplement: Additional file 1 — NeuroML input files for receptor incorporation. The NeuroML input files detailing the receptor incorporation reference model for use with Meredys. [file 1752-0509-4-25-S1.TGZ › incorporation_model/output.nml]

<neuroml class="reader.XMLList">

<list>	
	<list class="xmlobjects.XMLOutput"
		ref="AMPAR"
		timepoints="1"
		position="true"
		orientation="false"
		state="false"
	>
	</list>
</list>   

</neuroml>
