# Supplementary material for: Brownian diffusion of AMPA receptors is sufficient to explain fast onset of LTP
Source: BMC Syst Biol. 2010 Mar 16;4:25. doi: 10.1186/1752-0509-4-25 (PMC2847995; doi:10.1186/1752-0509-4-25)
Supplement: Additional file 1 — NeuroML input files for receptor incorporation. The NeuroML input files detailing the receptor incorporation reference model for use with Meredys. [file 1752-0509-4-25-S1.TGZ › incorporation_model/main.nml~]

<neuroml class="reader.XMLList">

<list>

<IncludeFile class="StringParameter" value="/homes/dominic/work/data/models/confinement/parameters.nml"/>
<IncludeFile class="StringParameter" value="/homes/dominic/work/data/models/confinement/landscapes.nml"/>
<IncludeFile class="StringParameter" value="/homes/dominic/work/data/models/confinement/boundaries.nml"/>
<IncludeFile class="StringParameter" value="/homes/dominic/work/data/models/confinement/reactions.nml"/>	
<IncludeFile class="StringParameter" value="/homes/dominic/work/data/models/confinement/templates.nml"/>
<IncludeFile class="StringParameter" value="/homes/dominic/work/data/models/confinement/anchor_position.nml"/>
<IncludeFile class="StringParameter" value="/homes/dominic/work/data/models/confinement/ampar_position.nml"/>
<IncludeFile class="StringParameter" value="/homes/dominic/work/data/models/confinement/rendering.nml"/>            
<IncludeFile class="StringParameter" value="/homes/dominic/work/data/models/confinement/output.nml"/> 
	
</list>   

</neuroml>
