# Supplementary material for: Brownian diffusion of AMPA receptors is sufficient to explain fast onset of LTP
Source: BMC Syst Biol. 2010 Mar 16;4:25. doi: 10.1186/1752-0509-4-25 (PMC2847995; doi:10.1186/1752-0509-4-25)
Supplement: Additional file 2 — NeuroML input file for glutamate signalling. The NeuroML input files detailing the glutamates siganlling reference model for use with Meredys. [file 1752-0509-4-25-S2.TGZ]

Archive with 12 entries (11 files):
- signal_model
- signal_model/main.nml
- signal_model/parameters.nml
- signal_model/ampar_position.nml
- signal_model/landscapes.nml
- signal_model/rendering.nml
- signal_model/output.nml
- signal_model/gluTemplate.nml
- signal_model/glutamate.nml
- signal_model/jonasReceptor.nml
- signal_model/parameters.nml~
- signal_model/main.nml~
