# Supplementary material for: Brownian diffusion of AMPA receptors is sufficient to explain fast onset of LTP
Source: BMC Syst Biol. 2010 Mar 16;4:25. doi: 10.1186/1752-0509-4-25 (PMC2847995; doi:10.1186/1752-0509-4-25)
Supplement: Additional file 2 — NeuroML input file for glutamate signalling. The NeuroML input files detailing the glutamates siganlling reference model for use with Meredys. [file 1752-0509-4-25-S2.TGZ › signal_model/main.nml]

<neuroml class="reader.XMLList">

<list>

<IncludeFile class="StringParameter" value="parameters.nml"/>
<IncludeFile class="StringParameter" value="landscapes.nml"/>
<IncludeFile class="StringParameter" value="ampar_position.nml"/>
<IncludeFile class="StringParameter" value="rendering.nml"/>            
<IncludeFile class="StringParameter" value="output.nml"/> 
<IncludeFile class="StringParameter" value="gluTemplate.nml"/>
<IncludeFile class="StringParameter" value="glutamate.nml"/>            
<IncludeFile class="StringParameter" value="jonasReceptor.nml"/> 	
</list>   

</neuroml>
