# Supplementary material for: Brownian diffusion of AMPA receptors is sufficient to explain fast onset of LTP
Source: BMC Syst Biol. 2010 Mar 16;4:25. doi: 10.1186/1752-0509-4-25 (PMC2847995; doi:10.1186/1752-0509-4-25)
Supplement: Additional file 2 — NeuroML input file for glutamate signalling. The NeuroML input files detailing the glutamates siganlling reference model for use with Meredys. [file 1752-0509-4-25-S2.TGZ › signal_model/ampar_position.nml]

<neuroml class="reader.XMLList">
<list>
<Entity class="xmlobjects.XMLEntity"
id="AMPAR_0"
templateId="AMPAR"
centreOfMassX="76.3143218168578E-9"
centreOfMassY="327.5E-9"
centreOfMassZ="110.476036084474E-9"
orientationX="0.0"
orientationY="0.0"
orientationZ="0.0"
orientationAngle="0.0">
<listOfFeatureStates>
	<feature class="xmlobjects.XMLFeature" id="channel" state="closed"/>
	<feature class="xmlobjects.XMLFeature" id="binding" state="none"/>
	<feature class="xmlobjects.XMLFeature" id="desensitized" state="false"/>
</listOfFeatureStates>
</Entity>


<Entity class="xmlobjects.XMLEntity"
id="AMPAR_1"
templateId="AMPAR"
centreOfMassX="-69.0281894674604E-9"
centreOfMassY="327.5E-9"
centreOfMassZ="19.8525856749312E-9"
orientationX="0.0"
orientationY="0.0"
orientationZ="0.0"
orientationAngle="0.0">
<listOfFeatureStates>
	<feature class="xmlobjects.XMLFeature" id="channel" state="closed"/>
	<feature class="xmlobjects.XMLFeature" id="binding" state="none"/>
	<feature class="xmlobjects.XMLFeature" id="desensitized" state="false"/>
</listOfFeatureStates>
</Entity>


<Entity class="xmlobjects.XMLEntity"
id="AMPAR_2"
templateId="AMPAR"
centreOfMassX="-182.553578450007E-9"
centreOfMassY="327.5E-9"
centreOfMassZ="-135.221018678151E-9"
orientationX="0.0"
orientationY="0.0"
orientationZ="0.0"
orientationAngle="0.0">
<listOfFeatureStates>
	<feature class="xmlobjects.XMLFeature" id="channel" state="closed"/>
	<feature class="xmlobjects.XMLFeature" id="binding" state="none"/>
	<feature class="xmlobjects.XMLFeature" id="desensitized" state="false"/>
</listOfFeatureStates>
</Entity>


<Entity class="xmlobjects.XMLEntity"
id="AMPAR_3"
templateId="AMPAR"
centreOfMassX="-106.181160818568E-9"
centreOfMassY="327.5E-9"
centreOfMassZ="209.63454709968E-9"
orientationX="0.0"
orientationY="0.0"
orientationZ="0.0"
orientationAngle="0.0">
<listOfFeatureStates>
	<feature class="xmlobjects.XMLFeature" id="channel" state="closed"/>
	<feature class="xmlobjects.XMLFeature" id="binding" state="none"/>
	<feature class="xmlobjects.XMLFeature" id="desensitized" state="false"/>
</listOfFeatureStates>
</Entity>


<Entity class="xmlobjects.XMLEntity"
id="AMPAR_4"
templateId="AMPAR"
centreOfMassX="-183.080057247998E-9"
centreOfMassY="327.5E-9"
centreOfMassZ="-16.5355367018828E-9"
orientationX="0.0"
orientationY="0.0"
orientationZ="0.0"
orientationAngle="0.0">
<listOfFeatureStates>
	<feature class="xmlobjects.XMLFeature" id="channel" state="closed"/>
	<feature class="xmlobjects.XMLFeature" id="binding" state="none"/>
	<feature class="xmlobjects.XMLFeature" id="desensitized" state="false"/>
</listOfFeatureStates>
</Entity>


<Entity class="xmlobjects.XMLEntity"
id="AMPAR_5"
templateId="AMPAR"
centreOfMassX="85.7324433920554E-9"
centreOfMassY="327.5E-9"
centreOfMassZ="192.468457595652E-9"
orientationX="0.0"
orientationY="0.0"
orientationZ="0.0"
orientationAngle="0.0">
<listOfFeatureStates>
	<feature class="xmlobjects.XMLFeature" id="channel" state="closed"/>
	<feature class="xmlobjects.XMLFeature" id="binding" state="none"/>
	<feature class="xmlobjects.XMLFeature" id="desensitized" state="false"/>
</listOfFeatureStates>
</Entity>


<Entity class="xmlobjects.XMLEntity"
id="AMPAR_6"
templateId="AMPAR"
centreOfMassX="-51.830796670817E-9"
centreOfMassY="327.5E-9"
centreOfMassZ="-98.3043580160065E-9"
orientationX="0.0"
orientationY="0.0"
orientationZ="0.0"
orientationAngle="0.0">
<listOfFeatureStates>
	<feature class="xmlobjects.XMLFeature" id="channel" state="closed"/>
	<feature class="xmlobjects.XMLFeature" id="binding" state="none"/>
	<feature class="xmlobjects.XMLFeature" id="desensitized" state="false"/>
</listOfFeatureStates>
</Entity>


<Entity class="xmlobjects.XMLEntity"
id="AMPAR_7"
templateId="AMPAR"
centreOfMassX="-15.1182324166917E-9"
centreOfMassY="327.5E-9"
centreOfMassZ="159.311514495788E-9"
orientationX="0.0"
orientationY="0.0"
orientationZ="0.0"
orientationAngle="0.0">
<listOfFeatureStates>
	<feature class="xmlobjects.XMLFeature" id="channel" state="closed"/>
	<feature class="xmlobjects.XMLFeature" id="binding" state="none"/>
	<feature class="xmlobjects.XMLFeature" id="desensitized" state="false"/>
</listOfFeatureStates>
</Entity>


<Entity class="xmlobjects.XMLEntity"
id="AMPAR_8"
templateId="AMPAR"
centreOfMassX="43.5159116259851E-9"
centreOfMassY="327.5E-9"
centreOfMassZ="106.617140843961E-9"
orientationX="0.0"
orientationY="0.0"
orientationZ="0.0"
orientationAngle="0.0">
<listOfFeatureStates>
	<feature class="xmlobjects.XMLFeature" id="channel" state="closed"/>
	<feature class="xmlobjects.XMLFeature" id="binding" state="none"/>
	<feature class="xmlobjects.XMLFeature" id="desensitized" state="false"/>
</listOfFeatureStates>
</Entity>


<Entity class="xmlobjects.XMLEntity"
id="AMPAR_9"
templateId="AMPAR"
centreOfMassX="-159.996409239939E-9"
centreOfMassY="327.5E-9"
centreOfMassZ="158.446052518127E-9"
orientationX="0.0"
orientationY="0.0"
orientationZ="0.0"
orientationAngle="0.0">
<listOfFeatureStates>
	<feature class="xmlobjects.XMLFeature" id="channel" state="closed"/>
	<feature class="xmlobjects.XMLFeature" id="binding" state="none"/>
	<feature class="xmlobjects.XMLFeature" id="desensitized" state="false"/>
</listOfFeatureStates>
</Entity>


<Entity class="xmlobjects.XMLEntity"
id="AMPAR_10"
templateId="AMPAR"
centreOfMassX="183.971959015236E-9"
centreOfMassY="327.5E-9"
centreOfMassZ="208.963246835769E-9"
orientationX="0.0"
orientationY="0.0"
orientationZ="0.0"
orientationAngle="0.0">
<listOfFeatureStates>
	<feature class="xmlobjects.XMLFeature" id="channel" state="closed"/>
	<feature class="xmlobjects.XMLFeature" id="binding" state="none"/>
	<feature class="xmlobjects.XMLFeature" id="desensitized" state="false"/>
</listOfFeatureStates>
</Entity>


<Entity class="xmlobjects.XMLEntity"
id="AMPAR_11"
templateId="AMPAR"
centreOfMassX="17.529089507318E-9"
centreOfMassY="327.5E-9"
centreOfMassZ="-48.1987118526364E-9"
orientationX="0.0"
orientationY="0.0"
orientationZ="0.0"
orientationAngle="0.0">
<listOfFeatureStates>
	<feature class="xmlobjects.XMLFeature" id="channel" state="closed"/>
	<feature class="xmlobjects.XMLFeature" id="binding" state="none"/>
	<feature class="xmlobjects.XMLFeature" id="desensitized" state="false"/>
</listOfFeatureStates>
</Entity>


<Entity class="xmlobjects.XMLEntity"
id="AMPAR_12"
templateId="AMPAR"
centreOfMassX="-83.906671956724E-9"
centreOfMassY="327.5E-9"
centreOfMassZ="219.216118572711E-9"
orientationX="0.0"
orientationY="0.0"
orientationZ="0.0"
orientationAngle="0.0">
<listOfFeatureStates>
	<feature class="xmlobjects.XMLFeature" id="channel" state="closed"/>
	<feature class="xmlobjects.XMLFeature" id="binding" state="none"/>
	<feature class="xmlobjects.XMLFeature" id="desensitized" state="false"/>
</listOfFeatureStates>
</Entity>


<Entity class="xmlobjects.XMLEntity"
id="AMPAR_13"
templateId="AMPAR"
centreOfMassX="214.676019617185E-9"
centreOfMassY="327.5E-9"
centreOfMassZ="13.2298429002919E-9"
orientationX="0.0"
orientationY="0.0"
orientationZ="0.0"
orientationAngle="0.0">
<listOfFeatureStates>
	<feature class="xmlobjects.XMLFeature" id="channel" state="closed"/>
	<feature class="xmlobjects.XMLFeature" id="binding" state="none"/>
	<feature class="xmlobjects.XMLFeature" id="desensitized" state="false"/>
</listOfFeatureStates>
</Entity>


<Entity class="xmlobjects.XMLEntity"
id="AMPAR_14"
templateId="AMPAR"
centreOfMassX="195.506175926948E-9"
centreOfMassY="327.5E-9"
centreOfMassZ="-49.01931735052E-9"
orientationX="0.0"
orientationY="0.0"
orientationZ="0.0"
orientationAngle="0.0">
<listOfFeatureStates>
	<feature class="xmlobjects.XMLFeature" id="channel" state="closed"/>
	<feature class="xmlobjects.XMLFeature" id="binding" state="none"/>
	<feature class="xmlobjects.XMLFeature" id="desensitized" state="false"/>
</listOfFeatureStates>
</Entity>


<Entity class="xmlobjects.XMLEntity"
id="AMPAR_15"
templateId="AMPAR"
centreOfMassX="-78.6826234268839E-9"
centreOfMassY="327.5E-9"
centreOfMassZ="-31.7112006078255E-9"
orientationX="0.0"
orientationY="0.0"
orientationZ="0.0"
orientationAngle="0.0">
<listOfFeatureStates>
	<feature class="xmlobjects.XMLFeature" id="channel" state="closed"/>
	<feature class="xmlobjects.XMLFeature" id="binding" state="none"/>
	<feature class="xmlobjects.XMLFeature" id="desensitized" state="false"/>
</listOfFeatureStates>
</Entity>


<Entity class="xmlobjects.XMLEntity"
id="AMPAR_16"
templateId="AMPAR"
centreOfMassX="128.130504560867E-9"
centreOfMassY="327.5E-9"
centreOfMassZ="247.698096984038E-9"
orientationX="0.0"
orientationY="0.0"
orientationZ="0.0"
orientationAngle="0.0">
<listOfFeatureStates>
	<feature class="xmlobjects.XMLFeature" id="channel" state="closed"/>
	<feature class="xmlobjects.XMLFeature" id="binding" state="none"/>
	<feature class="xmlobjects.XMLFeature" id="desensitized" state="false"/>
</listOfFeatureStates>
</Entity>


<Entity class="xmlobjects.XMLEntity"
id="AMPAR_17"
templateId="AMPAR"
centreOfMassX="127.309153685332E-9"
centreOfMassY="327.5E-9"
centreOfMassZ="173.497226150243E-9"
orientationX="0.0"
orientationY="0.0"
orientationZ="0.0"
orientationAngle="0.0">
<listOfFeatureStates>
	<feature class="xmlobjects.XMLFeature" id="channel" state="closed"/>
	<feature class="xmlobjects.XMLFeature" id="binding" state="none"/>
	<feature class="xmlobjects.XMLFeature" id="desensitized" state="false"/>
</listOfFeatureStates>
</Entity>


<Entity class="xmlobjects.XMLEntity"
id="AMPAR_18"
templateId="AMPAR"
centreOfMassX="53.9998453394077E-9"
centreOfMassY="327.5E-9"
centreOfMassZ="-220.987087661838E-9"
orientationX="0.0"
orientationY="0.0"
orientationZ="0.0"
orientationAngle="0.0">
<listOfFeatureStates>
	<feature class="xmlobjects.XMLFeature" id="channel" state="closed"/>
	<feature class="xmlobjects.XMLFeature" id="binding" state="none"/>
	<feature class="xmlobjects.XMLFeature" id="desensitized" state="false"/>
</listOfFeatureStates>
</Entity>


<Entity class="xmlobjects.XMLEntity"
id="AMPAR_19"
templateId="AMPAR"
centreOfMassX="176.872530510315E-9"
centreOfMassY="327.5E-9"
centreOfMassZ="125.96795925836E-9"
orientationX="0.0"
orientationY="0.0"
orientationZ="0.0"
orientationAngle="0.0">
<listOfFeatureStates>
	<feature class="xmlobjects.XMLFeature" id="channel" state="closed"/>
	<feature class="xmlobjects.XMLFeature" id="binding" state="none"/>
	<feature class="xmlobjects.XMLFeature" id="desensitized" state="false"/>
</listOfFeatureStates>
</Entity>


<Entity class="xmlobjects.XMLEntity"
id="AMPAR_20"
templateId="AMPAR"
centreOfMassX="33.2511636845902E-9"
centreOfMassY="327.5E-9"
centreOfMassZ="269.830132907769E-9"
orientationX="0.0"
orientationY="0.0"
orientationZ="0.0"
orientationAngle="0.0">
<listOfFeatureStates>
	<feature class="xmlobjects.XMLFeature" id="channel" state="closed"/>
	<feature class="xmlobjects.XMLFeature" id="binding" state="none"/>
	<feature class="xmlobjects.XMLFeature" id="desensitized" state="false"/>
</listOfFeatureStates>
</Entity>


<Entity class="xmlobjects.XMLEntity"
id="AMPAR_21"
templateId="AMPAR"
centreOfMassX="108.366220606119E-9"
centreOfMassY="327.5E-9"
centreOfMassZ="-219.993647577756E-9"
orientationX="0.0"
orientationY="0.0"
orientationZ="0.0"
orientationAngle="0.0">
<listOfFeatureStates>
	<feature class="xmlobjects.XMLFeature" id="channel" state="closed"/>
	<feature class="xmlobjects.XMLFeature" id="binding" state="none"/>
	<feature class="xmlobjects.XMLFeature" id="desensitized" state="false"/>
</listOfFeatureStates>
</Entity>


<Entity class="xmlobjects.XMLEntity"
id="AMPAR_22"
templateId="AMPAR"
centreOfMassX="-10.8116719940545E-9"
centreOfMassY="327.5E-9"
centreOfMassZ="-266.860366383698E-9"
orientationX="0.0"
orientationY="0.0"
orientationZ="0.0"
orientationAngle="0.0">
<listOfFeatureStates>
	<feature class="xmlobjects.XMLFeature" id="channel" state="closed"/>
	<feature class="xmlobjects.XMLFeature" id="binding" state="none"/>
	<feature class="xmlobjects.XMLFeature" id="desensitized" state="false"/>
</listOfFeatureStates>
</Entity>


<Entity class="xmlobjects.XMLEntity"
id="AMPAR_23"
templateId="AMPAR"
centreOfMassX="-131.446491369953E-9"
centreOfMassY="327.5E-9"
centreOfMassZ="102.884672334423E-9"
orientationX="0.0"
orientationY="0.0"
orientationZ="0.0"
orientationAngle="0.0">
<listOfFeatureStates>
	<feature class="xmlobjects.XMLFeature" id="channel" state="closed"/>
	<feature class="xmlobjects.XMLFeature" id="binding" state="none"/>
	<feature class="xmlobjects.XMLFeature" id="desensitized" state="false"/>
</listOfFeatureStates>
</Entity>


<Entity class="xmlobjects.XMLEntity"
id="AMPAR_24"
templateId="AMPAR"
centreOfMassX="-174.26446345136E-9"
centreOfMassY="327.5E-9"
centreOfMassZ="126.366862870178E-9"
orientationX="0.0"
orientationY="0.0"
orientationZ="0.0"
orientationAngle="0.0">
<listOfFeatureStates>
	<feature class="xmlobjects.XMLFeature" id="channel" state="closed"/>
	<feature class="xmlobjects.XMLFeature" id="binding" state="none"/>
	<feature class="xmlobjects.XMLFeature" id="desensitized" state="false"/>
</listOfFeatureStates>
</Entity>


<Entity class="xmlobjects.XMLEntity"
id="AMPAR_25"
templateId="AMPAR"
centreOfMassX="-15.3292257784146E-9"
centreOfMassY="327.5E-9"
centreOfMassZ="32.9411994251068E-9"
orientationX="0.0"
orientationY="0.0"
orientationZ="0.0"
orientationAngle="0.0">
<listOfFeatureStates>
	<feature class="xmlobjects.XMLFeature" id="channel" state="closed"/>
	<feature class="xmlobjects.XMLFeature" id="binding" state="none"/>
	<feature class="xmlobjects.XMLFeature" id="desensitized" state="false"/>
</listOfFeatureStates>
</Entity>


<Entity class="xmlobjects.XMLEntity"
id="AMPAR_26"
templateId="AMPAR"
centreOfMassX="-30.0563374865891E-9"
centreOfMassY="327.5E-9"
centreOfMassZ="206.624936076634E-9"
orientationX="0.0"
orientationY="0.0"
orientationZ="0.0"
orientationAngle="0.0">
<listOfFeatureStates>
	<feature class="xmlobjects.XMLFeature" id="channel" state="closed"/>
	<feature class="xmlobjects.XMLFeature" id="binding" state="none"/>
	<feature class="xmlobjects.XMLFeature" id="desensitized" state="false"/>
</listOfFeatureStates>
</Entity>


<Entity class="xmlobjects.XMLEntity"
id="AMPAR_27"
templateId="AMPAR"
centreOfMassX="59.8077061460047E-9"
centreOfMassY="327.5E-9"
centreOfMassZ="-88.8983904972596E-9"
orientationX="0.0"
orientationY="0.0"
orientationZ="0.0"
orientationAngle="0.0">
<listOfFeatureStates>
	<feature class="xmlobjects.XMLFeature" id="channel" state="closed"/>
	<feature class="xmlobjects.XMLFeature" id="binding" state="none"/>
	<feature class="xmlobjects.XMLFeature" id="desensitized" state="false"/>
</listOfFeatureStates>
</Entity>


<Entity class="xmlobjects.XMLEntity"
id="AMPAR_28"
templateId="AMPAR"
centreOfMassX="179.54389219434E-9"
centreOfMassY="327.5E-9"
centreOfMassZ="-73.424959661415E-9"
orientationX="0.0"
orientationY="0.0"
orientationZ="0.0"
orientationAngle="0.0">
<listOfFeatureStates>
	<feature class="xmlobjects.XMLFeature" id="channel" state="closed"/>
	<feature class="xmlobjects.XMLFeature" id="binding" state="none"/>
	<feature class="xmlobjects.XMLFeature" id="desensitized" state="false"/>
</listOfFeatureStates>
</Entity>


<Entity class="xmlobjects.XMLEntity"
id="AMPAR_29"
templateId="AMPAR"
centreOfMassX="146.54893596702E-9"
centreOfMassY="327.5E-9"
centreOfMassZ="-146.110490945636E-9"
orientationX="0.0"
orientationY="0.0"
orientationZ="0.0"
orientationAngle="0.0">
<listOfFeatureStates>
	<feature class="xmlobjects.XMLFeature" id="channel" state="closed"/>
	<feature class="xmlobjects.XMLFeature" id="binding" state="none"/>
	<feature class="xmlobjects.XMLFeature" id="desensitized" state="false"/>
</listOfFeatureStates>
</Entity>


<Entity class="xmlobjects.XMLEntity"
id="AMPAR_30"
templateId="AMPAR"
centreOfMassX="158.812317497147E-9"
centreOfMassY="327.5E-9"
centreOfMassZ="157.082585586975E-9"
orientationX="0.0"
orientationY="0.0"
orientationZ="0.0"
orientationAngle="0.0">
<listOfFeatureStates>
	<feature class="xmlobjects.XMLFeature" id="channel" state="closed"/>
	<feature class="xmlobjects.XMLFeature" id="binding" state="none"/>
	<feature class="xmlobjects.XMLFeature" id="desensitized" state="false"/>
</listOfFeatureStates>
</Entity>


<Entity class="xmlobjects.XMLEntity"
id="AMPAR_31"
templateId="AMPAR"
centreOfMassX="-289.433431604517E-9"
centreOfMassY="327.5E-9"
centreOfMassZ="0.00258978913527609E-9"
orientationX="0.0"
orientationY="0.0"
orientationZ="0.0"
orientationAngle="0.0">
<listOfFeatureStates>
	<feature class="xmlobjects.XMLFeature" id="channel" state="closed"/>
	<feature class="xmlobjects.XMLFeature" id="binding" state="none"/>
	<feature class="xmlobjects.XMLFeature" id="desensitized" state="false"/>
</listOfFeatureStates>
</Entity>


<Entity class="xmlobjects.XMLEntity"
id="AMPAR_32"
templateId="AMPAR"
centreOfMassX="162.604373215758E-9"
centreOfMassY="327.5E-9"
centreOfMassZ="56.2864568326048E-9"
orientationX="0.0"
orientationY="0.0"
orientationZ="0.0"
orientationAngle="0.0">
<listOfFeatureStates>
	<feature class="xmlobjects.XMLFeature" id="channel" state="closed"/>
	<feature class="xmlobjects.XMLFeature" id="binding" state="none"/>
	<feature class="xmlobjects.XMLFeature" id="desensitized" state="false"/>
</listOfFeatureStates>
</Entity>


<Entity class="xmlobjects.XMLEntity"
id="AMPAR_33"
templateId="AMPAR"
centreOfMassX="-125.853398943326E-9"
centreOfMassY="327.5E-9"
centreOfMassZ="168.809791702311E-9"
orientationX="0.0"
orientationY="0.0"
orientationZ="0.0"
orientationAngle="0.0">
<listOfFeatureStates>
	<feature class="xmlobjects.XMLFeature" id="channel" state="closed"/>
	<feature class="xmlobjects.XMLFeature" id="binding" state="none"/>
	<feature class="xmlobjects.XMLFeature" id="desensitized" state="false"/>
</listOfFeatureStates>
</Entity>


<Entity class="xmlobjects.XMLEntity"
id="AMPAR_34"
templateId="AMPAR"
centreOfMassX="-218.749238251215E-9"
centreOfMassY="327.5E-9"
centreOfMassZ="120.155492660853E-9"
orientationX="0.0"
orientationY="0.0"
orientationZ="0.0"
orientationAngle="0.0">
<listOfFeatureStates>
	<feature class="xmlobjects.XMLFeature" id="channel" state="closed"/>
	<feature class="xmlobjects.XMLFeature" id="binding" state="none"/>
	<feature class="xmlobjects.XMLFeature" id="desensitized" state="false"/>
</listOfFeatureStates>
</Entity>


<Entity class="xmlobjects.XMLEntity"
id="AMPAR_35"
templateId="AMPAR"
centreOfMassX="-208.543943993409E-9"
centreOfMassY="327.5E-9"
centreOfMassZ="32.867164320832E-9"
orientationX="0.0"
orientationY="0.0"
orientationZ="0.0"
orientationAngle="0.0">
<listOfFeatureStates>
	<feature class="xmlobjects.XMLFeature" id="channel" state="closed"/>
	<feature class="xmlobjects.XMLFeature" id="binding" state="none"/>
	<feature class="xmlobjects.XMLFeature" id="desensitized" state="false"/>
</listOfFeatureStates>
</Entity>


<Entity class="xmlobjects.XMLEntity"
id="AMPAR_36"
templateId="AMPAR"
centreOfMassX="85.3015036455427E-9"
centreOfMassY="327.5E-9"
centreOfMassZ="-51.9285862647341E-9"
orientationX="0.0"
orientationY="0.0"
orientationZ="0.0"
orientationAngle="0.0">
<listOfFeatureStates>
	<feature class="xmlobjects.XMLFeature" id="channel" state="closed"/>
	<feature class="xmlobjects.XMLFeature" id="binding" state="none"/>
	<feature class="xmlobjects.XMLFeature" id="desensitized" state="false"/>
</listOfFeatureStates>
</Entity>


<Entity class="xmlobjects.XMLEntity"
id="AMPAR_37"
templateId="AMPAR"
centreOfMassX="-84.8453472108719E-9"
centreOfMassY="327.5E-9"
centreOfMassZ="-140.642841461298E-9"
orientationX="0.0"
orientationY="0.0"
orientationZ="0.0"
orientationAngle="0.0">
<listOfFeatureStates>
	<feature class="xmlobjects.XMLFeature" id="channel" state="closed"/>
	<feature class="xmlobjects.XMLFeature" id="binding" state="none"/>
	<feature class="xmlobjects.XMLFeature" id="desensitized" state="false"/>
</listOfFeatureStates>
</Entity>


<Entity class="xmlobjects.XMLEntity"
id="AMPAR_38"
templateId="AMPAR"
centreOfMassX="-190.708794264719E-9"
centreOfMassY="327.5E-9"
centreOfMassZ="-2.88647508637432E-9"
orientationX="0.0"
orientationY="0.0"
orientationZ="0.0"
orientationAngle="0.0">
<listOfFeatureStates>
	<feature class="xmlobjects.XMLFeature" id="channel" state="closed"/>
	<feature class="xmlobjects.XMLFeature" id="binding" state="none"/>
	<feature class="xmlobjects.XMLFeature" id="desensitized" state="false"/>
</listOfFeatureStates>
</Entity>


<Entity class="xmlobjects.XMLEntity"
id="AMPAR_39"
templateId="AMPAR"
centreOfMassX="150.782513630737E-9"
centreOfMassY="327.5E-9"
centreOfMassZ="183.249015864184E-9"
orientationX="0.0"
orientationY="0.0"
orientationZ="0.0"
orientationAngle="0.0">
<listOfFeatureStates>
	<feature class="xmlobjects.XMLFeature" id="channel" state="closed"/>
	<feature class="xmlobjects.XMLFeature" id="binding" state="none"/>
	<feature class="xmlobjects.XMLFeature" id="desensitized" state="false"/>
</listOfFeatureStates>
</Entity>


<Entity class="xmlobjects.XMLEntity"
id="AMPAR_40"
templateId="AMPAR"
centreOfMassX="-190.383865293083E-9"
centreOfMassY="327.5E-9"
centreOfMassZ="197.469798670129E-9"
orientationX="0.0"
orientationY="0.0"
orientationZ="0.0"
orientationAngle="0.0">
<listOfFeatureStates>
	<feature class="xmlobjects.XMLFeature" id="channel" state="closed"/>
	<feature class="xmlobjects.XMLFeature" id="binding" state="none"/>
	<feature class="xmlobjects.XMLFeature" id="desensitized" state="false"/>
</listOfFeatureStates>
</Entity>


<Entity class="xmlobjects.XMLEntity"
id="AMPAR_41"
templateId="AMPAR"
centreOfMassX="-211.577988734527E-9"
centreOfMassY="327.5E-9"
centreOfMassZ="-151.499197409345E-9"
orientationX="0.0"
orientationY="0.0"
orientationZ="0.0"
orientationAngle="0.0">
<listOfFeatureStates>
	<feature class="xmlobjects.XMLFeature" id="channel" state="closed"/>
	<feature class="xmlobjects.XMLFeature" id="binding" state="none"/>
	<feature class="xmlobjects.XMLFeature" id="desensitized" state="false"/>
</listOfFeatureStates>
</Entity>


<Entity class="xmlobjects.XMLEntity"
id="AMPAR_42"
templateId="AMPAR"
centreOfMassX="20.5670400896997E-9"
centreOfMassY="327.5E-9"
centreOfMassZ="-164.760932214475E-9"
orientationX="0.0"
orientationY="0.0"
orientationZ="0.0"
orientationAngle="0.0">
<listOfFeatureStates>
	<feature class="xmlobjects.XMLFeature" id="channel" state="closed"/>
	<feature class="xmlobjects.XMLFeature" id="binding" state="none"/>
	<feature class="xmlobjects.XMLFeature" id="desensitized" state="false"/>
</listOfFeatureStates>
</Entity>


<Entity class="xmlobjects.XMLEntity"
id="AMPAR_43"
templateId="AMPAR"
centreOfMassX="92.8165512962368E-9"
centreOfMassY="327.5E-9"
centreOfMassZ="-34.3370723801767E-9"
orientationX="0.0"
orientationY="0.0"
orientationZ="0.0"
orientationAngle="0.0">
<listOfFeatureStates>
	<feature class="xmlobjects.XMLFeature" id="channel" state="closed"/>
	<feature class="xmlobjects.XMLFeature" id="binding" state="none"/>
	<feature class="xmlobjects.XMLFeature" id="desensitized" state="false"/>
</listOfFeatureStates>
</Entity>


<Entity class="xmlobjects.XMLEntity"
id="AMPAR_44"
templateId="AMPAR"
centreOfMassX="28.9895154745657E-9"
centreOfMassY="327.5E-9"
centreOfMassZ="-28.179145325776E-9"
orientationX="0.0"
orientationY="0.0"
orientationZ="0.0"
orientationAngle="0.0">
<listOfFeatureStates>
	<feature class="xmlobjects.XMLFeature" id="channel" state="closed"/>
	<feature class="xmlobjects.XMLFeature" id="binding" state="none"/>
	<feature class="xmlobjects.XMLFeature" id="desensitized" state="false"/>
</listOfFeatureStates>
</Entity>


<Entity class="xmlobjects.XMLEntity"
id="AMPAR_45"
templateId="AMPAR"
centreOfMassX="86.4330799494531E-9"
centreOfMassY="327.5E-9"
centreOfMassZ="-72.0517169654766E-9"
orientationX="0.0"
orientationY="0.0"
orientationZ="0.0"
orientationAngle="0.0">
<listOfFeatureStates>
	<feature class="xmlobjects.XMLFeature" id="channel" state="closed"/>
	<feature class="xmlobjects.XMLFeature" id="binding" state="none"/>
	<feature class="xmlobjects.XMLFeature" id="desensitized" state="false"/>
</listOfFeatureStates>
</Entity>


<Entity class="xmlobjects.XMLEntity"
id="AMPAR_46"
templateId="AMPAR"
centreOfMassX="151.356720835372E-9"
centreOfMassY="327.5E-9"
centreOfMassZ="227.065046405887E-9"
orientationX="0.0"
orientationY="0.0"
orientationZ="0.0"
orientationAngle="0.0">
<listOfFeatureStates>
	<feature class="xmlobjects.XMLFeature" id="channel" state="closed"/>
	<feature class="xmlobjects.XMLFeature" id="binding" state="none"/>
	<feature class="xmlobjects.XMLFeature" id="desensitized" state="false"/>
</listOfFeatureStates>
</Entity>


<Entity class="xmlobjects.XMLEntity"
id="AMPAR_47"
templateId="AMPAR"
centreOfMassX="207.397992200036E-9"
centreOfMassY="327.5E-9"
centreOfMassZ="-123.842526204023E-9"
orientationX="0.0"
orientationY="0.0"
orientationZ="0.0"
orientationAngle="0.0">
<listOfFeatureStates>
	<feature class="xmlobjects.XMLFeature" id="channel" state="closed"/>
	<feature class="xmlobjects.XMLFeature" id="binding" state="none"/>
	<feature class="xmlobjects.XMLFeature" id="desensitized" state="false"/>
</listOfFeatureStates>
</Entity>


<Entity class="xmlobjects.XMLEntity"
id="AMPAR_48"
templateId="AMPAR"
centreOfMassX="12.267094507641E-9"
centreOfMassY="327.5E-9"
centreOfMassZ="249.286378875233E-9"
orientationX="0.0"
orientationY="0.0"
orientationZ="0.0"
orientationAngle="0.0">
<listOfFeatureStates>
	<feature class="xmlobjects.XMLFeature" id="channel" state="closed"/>
	<feature class="xmlobjects.XMLFeature" id="binding" state="none"/>
	<feature class="xmlobjects.XMLFeature" id="desensitized" state="false"/>
</listOfFeatureStates>
</Entity>


<Entity class="xmlobjects.XMLEntity"
id="AMPAR_49"
templateId="AMPAR"
centreOfMassX="121.751497802783E-9"
centreOfMassY="327.5E-9"
centreOfMassZ="8.16990530642898E-9"
orientationX="0.0"
orientationY="0.0"
orientationZ="0.0"
orientationAngle="0.0">
<listOfFeatureStates>
	<feature class="xmlobjects.XMLFeature" id="channel" state="closed"/>
	<feature class="xmlobjects.XMLFeature" id="binding" state="none"/>
	<feature class="xmlobjects.XMLFeature" id="desensitized" state="false"/>
</listOfFeatureStates>
</Entity>


<Entity class="xmlobjects.XMLEntity"
id="AMPAR_50"
templateId="AMPAR"
centreOfMassX="8.02693509688899E-9"
centreOfMassY="327.5E-9"
centreOfMassZ="-120.929868814547E-9"
orientationX="0.0"
orientationY="0.0"
orientationZ="0.0"
orientationAngle="0.0">
<listOfFeatureStates>
	<feature class="xmlobjects.XMLFeature" id="channel" state="closed"/>
	<feature class="xmlobjects.XMLFeature" id="binding" state="none"/>
	<feature class="xmlobjects.XMLFeature" id="desensitized" state="false"/>
</listOfFeatureStates>
</Entity>


<Entity class="xmlobjects.XMLEntity"
id="AMPAR_51"
templateId="AMPAR"
centreOfMassX="125.520755975172E-9"
centreOfMassY="327.5E-9"
centreOfMassZ="-33.9076316841783E-9"
orientationX="0.0"
orientationY="0.0"
orientationZ="0.0"
orientationAngle="0.0">
<listOfFeatureStates>
	<feature class="xmlobjects.XMLFeature" id="channel" state="closed"/>
	<feature class="xmlobjects.XMLFeature" id="binding" state="none"/>
	<feature class="xmlobjects.XMLFeature" id="desensitized" state="false"/>
</listOfFeatureStates>
</Entity>


<Entity class="xmlobjects.XMLEntity"
id="AMPAR_52"
templateId="AMPAR"
centreOfMassX="-26.1450609977746E-9"
centreOfMassY="327.5E-9"
centreOfMassZ="-98.3353840413468E-9"
orientationX="0.0"
orientationY="0.0"
orientationZ="0.0"
orientationAngle="0.0">
<listOfFeatureStates>
	<feature class="xmlobjects.XMLFeature" id="channel" state="closed"/>
	<feature class="xmlobjects.XMLFeature" id="binding" state="none"/>
	<feature class="xmlobjects.XMLFeature" id="desensitized" state="false"/>
</listOfFeatureStates>
</Entity>


<Entity class="xmlobjects.XMLEntity"
id="AMPAR_53"
templateId="AMPAR"
centreOfMassX="-64.3781542614707E-9"
centreOfMassY="327.5E-9"
centreOfMassZ="174.369735370846E-9"
orientationX="0.0"
orientationY="0.0"
orientationZ="0.0"
orientationAngle="0.0">
<listOfFeatureStates>
	<feature class="xmlobjects.XMLFeature" id="channel" state="closed"/>
	<feature class="xmlobjects.XMLFeature" id="binding" state="none"/>
	<feature class="xmlobjects.XMLFeature" id="desensitized" state="false"/>
</listOfFeatureStates>
</Entity>


<Entity class="xmlobjects.XMLEntity"
id="AMPAR_54"
templateId="AMPAR"
centreOfMassX="-52.8544842304477E-9"
centreOfMassY="327.5E-9"
centreOfMassZ="45.753090844168E-9"
orientationX="0.0"
orientationY="0.0"
orientationZ="0.0"
orientationAngle="0.0">
<listOfFeatureStates>
	<feature class="xmlobjects.XMLFeature" id="channel" state="closed"/>
	<feature class="xmlobjects.XMLFeature" id="binding" state="none"/>
	<feature class="xmlobjects.XMLFeature" id="desensitized" state="false"/>
</listOfFeatureStates>
</Entity>


<Entity class="xmlobjects.XMLEntity"
id="AMPAR_55"
templateId="AMPAR"
centreOfMassX="-277.144890911644E-9"
centreOfMassY="327.5E-9"
centreOfMassZ="-45.7995736816182E-9"
orientationX="0.0"
orientationY="0.0"
orientationZ="0.0"
orientationAngle="0.0">
<listOfFeatureStates>
	<feature class="xmlobjects.XMLFeature" id="channel" state="closed"/>
	<feature class="xmlobjects.XMLFeature" id="binding" state="none"/>
	<feature class="xmlobjects.XMLFeature" id="desensitized" state="false"/>
</listOfFeatureStates>
</Entity>


<Entity class="xmlobjects.XMLEntity"
id="AMPAR_56"
templateId="AMPAR"
centreOfMassX="23.1917043572206E-9"
centreOfMassY="327.5E-9"
centreOfMassZ="140.348547098415E-9"
orientationX="0.0"
orientationY="0.0"
orientationZ="0.0"
orientationAngle="0.0">
<listOfFeatureStates>
	<feature class="xmlobjects.XMLFeature" id="channel" state="closed"/>
	<feature class="xmlobjects.XMLFeature" id="binding" state="none"/>
	<feature class="xmlobjects.XMLFeature" id="desensitized" state="false"/>
</listOfFeatureStates>
</Entity>


<Entity class="xmlobjects.XMLEntity"
id="AMPAR_57"
templateId="AMPAR"
centreOfMassX="40.777857437991E-9"
centreOfMassY="327.5E-9"
centreOfMassZ="90.8066144133909E-9"
orientationX="0.0"
orientationY="0.0"
orientationZ="0.0"
orientationAngle="0.0">
<listOfFeatureStates>
	<feature class="xmlobjects.XMLFeature" id="channel" state="closed"/>
	<feature class="xmlobjects.XMLFeature" id="binding" state="none"/>
	<feature class="xmlobjects.XMLFeature" id="desensitized" state="false"/>
</listOfFeatureStates>
</Entity>


<Entity class="xmlobjects.XMLEntity"
id="AMPAR_58"
templateId="AMPAR"
centreOfMassX="120.235817190062E-9"
centreOfMassY="327.5E-9"
centreOfMassZ="122.57092190652E-9"
orientationX="0.0"
orientationY="0.0"
orientationZ="0.0"
orientationAngle="0.0">
<listOfFeatureStates>
	<feature class="xmlobjects.XMLFeature" id="channel" state="closed"/>
	<feature class="xmlobjects.XMLFeature" id="binding" state="none"/>
	<feature class="xmlobjects.XMLFeature" id="desensitized" state="false"/>
</listOfFeatureStates>
</Entity>


<Entity class="xmlobjects.XMLEntity"
id="AMPAR_59"
templateId="AMPAR"
centreOfMassX="-87.361796705426E-9"
centreOfMassY="327.5E-9"
centreOfMassZ="-175.378055386489E-9"
orientationX="0.0"
orientationY="0.0"
orientationZ="0.0"
orientationAngle="0.0">
<listOfFeatureStates>
	<feature class="xmlobjects.XMLFeature" id="channel" state="closed"/>
	<feature class="xmlobjects.XMLFeature" id="binding" state="none"/>
	<feature class="xmlobjects.XMLFeature" id="desensitized" state="false"/>
</listOfFeatureStates>
</Entity>


<Entity class="xmlobjects.XMLEntity"
id="AMPAR_60"
templateId="AMPAR"
centreOfMassX="77.9522558817407E-9"
centreOfMassY="327.5E-9"
centreOfMassZ="-279.302078322024E-9"
orientationX="0.0"
orientationY="0.0"
orientationZ="0.0"
orientationAngle="0.0">
<listOfFeatureStates>
	<feature class="xmlobjects.XMLFeature" id="channel" state="closed"/>
	<feature class="xmlobjects.XMLFeature" id="binding" state="none"/>
	<feature class="xmlobjects.XMLFeature" id="desensitized" state="false"/>
</listOfFeatureStates>
</Entity>


<Entity class="xmlobjects.XMLEntity"
id="AMPAR_61"
templateId="AMPAR"
centreOfMassX="236.12637794328E-9"
centreOfMassY="327.5E-9"
centreOfMassZ="-102.78937800182E-9"
orientationX="0.0"
orientationY="0.0"
orientationZ="0.0"
orientationAngle="0.0">
<listOfFeatureStates>
	<feature class="xmlobjects.XMLFeature" id="channel" state="closed"/>
	<feature class="xmlobjects.XMLFeature" id="binding" state="none"/>
	<feature class="xmlobjects.XMLFeature" id="desensitized" state="false"/>
</listOfFeatureStates>
</Entity>


<Entity class="xmlobjects.XMLEntity"
id="AMPAR_62"
templateId="AMPAR"
centreOfMassX="-259.054276258555E-9"
centreOfMassY="327.5E-9"
centreOfMassZ="-67.1865210452961E-9"
orientationX="0.0"
orientationY="0.0"
orientationZ="0.0"
orientationAngle="0.0">
<listOfFeatureStates>
	<feature class="xmlobjects.XMLFeature" id="channel" state="closed"/>
	<feature class="xmlobjects.XMLFeature" id="binding" state="none"/>
	<feature class="xmlobjects.XMLFeature" id="desensitized" state="false"/>
</listOfFeatureStates>
</Entity>


<Entity class="xmlobjects.XMLEntity"
id="AMPAR_63"
templateId="AMPAR"
centreOfMassX="169.150129605E-9"
centreOfMassY="327.5E-9"
centreOfMassZ="-108.350986785798E-9"
orientationX="0.0"
orientationY="0.0"
orientationZ="0.0"
orientationAngle="0.0">
<listOfFeatureStates>
	<feature class="xmlobjects.XMLFeature" id="channel" state="closed"/>
	<feature class="xmlobjects.XMLFeature" id="binding" state="none"/>
	<feature class="xmlobjects.XMLFeature" id="desensitized" state="false"/>
</listOfFeatureStates>
</Entity>


<Entity class="xmlobjects.XMLEntity"
id="AMPAR_64"
templateId="AMPAR"
centreOfMassX="-74.8566709109452E-9"
centreOfMassY="327.5E-9"
centreOfMassZ="255.173243859673E-9"
orientationX="0.0"
orientationY="0.0"
orientationZ="0.0"
orientationAngle="0.0">
<listOfFeatureStates>
	<feature class="xmlobjects.XMLFeature" id="channel" state="closed"/>
	<feature class="xmlobjects.XMLFeature" id="binding" state="none"/>
	<feature class="xmlobjects.XMLFeature" id="desensitized" state="false"/>
</listOfFeatureStates>
</Entity>


<Entity class="xmlobjects.XMLEntity"
id="AMPAR_65"
templateId="AMPAR"
centreOfMassX="171.646666859769E-9"
centreOfMassY="327.5E-9"
centreOfMassZ="-230.714957524889E-9"
orientationX="0.0"
orientationY="0.0"
orientationZ="0.0"
orientationAngle="0.0">
<listOfFeatureStates>
	<feature class="xmlobjects.XMLFeature" id="channel" state="closed"/>
	<feature class="xmlobjects.XMLFeature" id="binding" state="none"/>
	<feature class="xmlobjects.XMLFeature" id="desensitized" state="false"/>
</listOfFeatureStates>
</Entity>


<Entity class="xmlobjects.XMLEntity"
id="AMPAR_66"
templateId="AMPAR"
centreOfMassX="-6.22874301893768E-9"
centreOfMassY="327.5E-9"
centreOfMassZ="-243.351528455557E-9"
orientationX="0.0"
orientationY="0.0"
orientationZ="0.0"
orientationAngle="0.0">
<listOfFeatureStates>
	<feature class="xmlobjects.XMLFeature" id="channel" state="closed"/>
	<feature class="xmlobjects.XMLFeature" id="binding" state="none"/>
	<feature class="xmlobjects.XMLFeature" id="desensitized" state="false"/>
</listOfFeatureStates>
</Entity>


<Entity class="xmlobjects.XMLEntity"
id="AMPAR_67"
templateId="AMPAR"
centreOfMassX="108.27382923511E-9"
centreOfMassY="327.5E-9"
centreOfMassZ="-82.3852593965381E-9"
orientationX="0.0"
orientationY="0.0"
orientationZ="0.0"
orientationAngle="0.0">
<listOfFeatureStates>
	<feature class="xmlobjects.XMLFeature" id="channel" state="closed"/>
	<feature class="xmlobjects.XMLFeature" id="binding" state="none"/>
	<feature class="xmlobjects.XMLFeature" id="desensitized" state="false"/>
</listOfFeatureStates>
</Entity>


<Entity class="xmlobjects.XMLEntity"
id="AMPAR_68"
templateId="AMPAR"
centreOfMassX="-245.660107066008E-9"
centreOfMassY="327.5E-9"
centreOfMassZ="107.421919554373E-9"
orientationX="0.0"
orientationY="0.0"
orientationZ="0.0"
orientationAngle="0.0">
<listOfFeatureStates>
	<feature class="xmlobjects.XMLFeature" id="channel" state="closed"/>
	<feature class="xmlobjects.XMLFeature" id="binding" state="none"/>
	<feature class="xmlobjects.XMLFeature" id="desensitized" state="false"/>
</listOfFeatureStates>
</Entity>


<Entity class="xmlobjects.XMLEntity"
id="AMPAR_69"
templateId="AMPAR"
centreOfMassX="-167.637982607639E-9"
centreOfMassY="327.5E-9"
centreOfMassZ="-168.621443003169E-9"
orientationX="0.0"
orientationY="0.0"
orientationZ="0.0"
orientationAngle="0.0">
<listOfFeatureStates>
	<feature class="xmlobjects.XMLFeature" id="channel" state="closed"/>
	<feature class="xmlobjects.XMLFeature" id="binding" state="none"/>
	<feature class="xmlobjects.XMLFeature" id="desensitized" state="false"/>
</listOfFeatureStates>
</Entity>


<Entity class="xmlobjects.XMLEntity"
id="AMPAR_70"
templateId="AMPAR"
centreOfMassX="61.2422781129785E-9"
centreOfMassY="327.5E-9"
centreOfMassZ="-44.6998945776486E-9"
orientationX="0.0"
orientationY="0.0"
orientationZ="0.0"
orientationAngle="0.0">
<listOfFeatureStates>
	<feature class="xmlobjects.XMLFeature" id="channel" state="closed"/>
	<feature class="xmlobjects.XMLFeature" id="binding" state="none"/>
	<feature class="xmlobjects.XMLFeature" id="desensitized" state="false"/>
</listOfFeatureStates>
</Entity>


<Entity class="xmlobjects.XMLEntity"
id="AMPAR_71"
templateId="AMPAR"
centreOfMassX="-38.8807663424798E-9"
centreOfMassY="327.5E-9"
centreOfMassZ="185.654887609853E-9"
orientationX="0.0"
orientationY="0.0"
orientationZ="0.0"
orientationAngle="0.0">
<listOfFeatureStates>
	<feature class="xmlobjects.XMLFeature" id="channel" state="closed"/>
	<feature class="xmlobjects.XMLFeature" id="binding" state="none"/>
	<feature class="xmlobjects.XMLFeature" id="desensitized" state="false"/>
</listOfFeatureStates>
</Entity>


<Entity class="xmlobjects.XMLEntity"
id="AMPAR_72"
templateId="AMPAR"
centreOfMassX="-5.90750827213364E-9"
centreOfMassY="327.5E-9"
centreOfMassZ="-285.037285110252E-9"
orientationX="0.0"
orientationY="0.0"
orientationZ="0.0"
orientationAngle="0.0">
<listOfFeatureStates>
	<feature class="xmlobjects.XMLFeature" id="channel" state="closed"/>
	<feature class="xmlobjects.XMLFeature" id="binding" state="none"/>
	<feature class="xmlobjects.XMLFeature" id="desensitized" state="false"/>
</listOfFeatureStates>
</Entity>


<Entity class="xmlobjects.XMLEntity"
id="AMPAR_73"
templateId="AMPAR"
centreOfMassX="-52.1683002712396E-9"
centreOfMassY="327.5E-9"
centreOfMassZ="-148.180340828249E-9"
orientationX="0.0"
orientationY="0.0"
orientationZ="0.0"
orientationAngle="0.0">
<listOfFeatureStates>
	<feature class="xmlobjects.XMLFeature" id="channel" state="closed"/>
	<feature class="xmlobjects.XMLFeature" id="binding" state="none"/>
	<feature class="xmlobjects.XMLFeature" id="desensitized" state="false"/>
</listOfFeatureStates>
</Entity>


<Entity class="xmlobjects.XMLEntity"
id="AMPAR_74"
templateId="AMPAR"
centreOfMassX="-134.15448113258E-9"
centreOfMassY="327.5E-9"
centreOfMassZ="194.840368983268E-9"
orientationX="0.0"
orientationY="0.0"
orientationZ="0.0"
orientationAngle="0.0">
<listOfFeatureStates>
	<feature class="xmlobjects.XMLFeature" id="channel" state="closed"/>
	<feature class="xmlobjects.XMLFeature" id="binding" state="none"/>
	<feature class="xmlobjects.XMLFeature" id="desensitized" state="false"/>
</listOfFeatureStates>
</Entity>


<Entity class="xmlobjects.XMLEntity"
id="AMPAR_75"
templateId="AMPAR"
centreOfMassX="69.4315001947252E-9"
centreOfMassY="327.5E-9"
centreOfMassZ="160.613383106675E-9"
orientationX="0.0"
orientationY="0.0"
orientationZ="0.0"
orientationAngle="0.0">
<listOfFeatureStates>
	<feature class="xmlobjects.XMLFeature" id="channel" state="closed"/>
	<feature class="xmlobjects.XMLFeature" id="binding" state="none"/>
	<feature class="xmlobjects.XMLFeature" id="desensitized" state="false"/>
</listOfFeatureStates>
</Entity>


<Entity class="xmlobjects.XMLEntity"
id="AMPAR_76"
templateId="AMPAR"
centreOfMassX="98.2309521012393E-9"
centreOfMassY="327.5E-9"
centreOfMassZ="277.832694291763E-9"
orientationX="0.0"
orientationY="0.0"
orientationZ="0.0"
orientationAngle="0.0">
<listOfFeatureStates>
	<feature class="xmlobjects.XMLFeature" id="channel" state="closed"/>
	<feature class="xmlobjects.XMLFeature" id="binding" state="none"/>
	<feature class="xmlobjects.XMLFeature" id="desensitized" state="false"/>
</listOfFeatureStates>
</Entity>


<Entity class="xmlobjects.XMLEntity"
id="AMPAR_77"
templateId="AMPAR"
centreOfMassX="-226.343000076294E-9"
centreOfMassY="327.5E-9"
centreOfMassZ="-184.566179673087E-9"
orientationX="0.0"
orientationY="0.0"
orientationZ="0.0"
orientationAngle="0.0">
<listOfFeatureStates>
	<feature class="xmlobjects.XMLFeature" id="channel" state="closed"/>
	<feature class="xmlobjects.XMLFeature" id="binding" state="none"/>
	<feature class="xmlobjects.XMLFeature" id="desensitized" state="false"/>
</listOfFeatureStates>
</Entity>


<Entity class="xmlobjects.XMLEntity"
id="AMPAR_78"
templateId="AMPAR"
centreOfMassX="-91.7255491479677E-9"
centreOfMassY="327.5E-9"
centreOfMassZ="59.882567258406E-9"
orientationX="0.0"
orientationY="0.0"
orientationZ="0.0"
orientationAngle="0.0">
<listOfFeatureStates>
	<feature class="xmlobjects.XMLFeature" id="channel" state="closed"/>
	<feature class="xmlobjects.XMLFeature" id="binding" state="none"/>
	<feature class="xmlobjects.XMLFeature" id="desensitized" state="false"/>
</listOfFeatureStates>
</Entity>


<Entity class="xmlobjects.XMLEntity"
id="AMPAR_79"
templateId="AMPAR"
centreOfMassX="-68.2369795037189E-9"
centreOfMassY="327.5E-9"
centreOfMassZ="-197.379018434767E-9"
orientationX="0.0"
orientationY="0.0"
orientationZ="0.0"
orientationAngle="0.0">
<listOfFeatureStates>
	<feature class="xmlobjects.XMLFeature" id="channel" state="closed"/>
	<feature class="xmlobjects.XMLFeature" id="binding" state="none"/>
	<feature class="xmlobjects.XMLFeature" id="desensitized" state="false"/>
</listOfFeatureStates>
</Entity>


<Entity class="xmlobjects.XMLEntity"
id="AMPAR_80"
templateId="AMPAR"
centreOfMassX="-20.1341254440932E-9"
centreOfMassY="327.5E-9"
centreOfMassZ="81.4359310701169E-9"
orientationX="0.0"
orientationY="0.0"
orientationZ="0.0"
orientationAngle="0.0">
<listOfFeatureStates>
	<feature class="xmlobjects.XMLFeature" id="channel" state="closed"/>
	<feature class="xmlobjects.XMLFeature" id="binding" state="none"/>
	<feature class="xmlobjects.XMLFeature" id="desensitized" state="false"/>
</listOfFeatureStates>
</Entity>


<Entity class="xmlobjects.XMLEntity"
id="AMPAR_81"
templateId="AMPAR"
centreOfMassX="181.104539107554E-9"
centreOfMassY="327.5E-9"
centreOfMassZ="10.1731528483737E-9"
orientationX="0.0"
orientationY="0.0"
orientationZ="0.0"
orientationAngle="0.0">
<listOfFeatureStates>
	<feature class="xmlobjects.XMLFeature" id="channel" state="closed"/>
	<feature class="xmlobjects.XMLFeature" id="binding" state="none"/>
	<feature class="xmlobjects.XMLFeature" id="desensitized" state="false"/>
</listOfFeatureStates>
</Entity>


<Entity class="xmlobjects.XMLEntity"
id="AMPAR_82"
templateId="AMPAR"
centreOfMassX="85.7492373561426E-9"
centreOfMassY="327.5E-9"
centreOfMassZ="-119.39489681643E-9"
orientationX="0.0"
orientationY="0.0"
orientationZ="0.0"
orientationAngle="0.0">
<listOfFeatureStates>
	<feature class="xmlobjects.XMLFeature" id="channel" state="closed"/>
	<feature class="xmlobjects.XMLFeature" id="binding" state="none"/>
	<feature class="xmlobjects.XMLFeature" id="desensitized" state="false"/>
</listOfFeatureStates>
</Entity>


<Entity class="xmlobjects.XMLEntity"
id="AMPAR_83"
templateId="AMPAR"
centreOfMassX="203.473822480611E-9"
centreOfMassY="327.5E-9"
centreOfMassZ="-4.91367547343068E-9"
orientationX="0.0"
orientationY="0.0"
orientationZ="0.0"
orientationAngle="0.0">
<listOfFeatureStates>
	<feature class="xmlobjects.XMLFeature" id="channel" state="closed"/>
	<feature class="xmlobjects.XMLFeature" id="binding" state="none"/>
	<feature class="xmlobjects.XMLFeature" id="desensitized" state="false"/>
</listOfFeatureStates>
</Entity>


<Entity class="xmlobjects.XMLEntity"
id="AMPAR_84"
templateId="AMPAR"
centreOfMassX="107.91881672956E-9"
centreOfMassY="327.5E-9"
centreOfMassZ="199.975346905314E-9"
orientationX="0.0"
orientationY="0.0"
orientationZ="0.0"
orientationAngle="0.0">
<listOfFeatureStates>
	<feature class="xmlobjects.XMLFeature" id="channel" state="closed"/>
	<feature class="xmlobjects.XMLFeature" id="binding" state="none"/>
	<feature class="xmlobjects.XMLFeature" id="desensitized" state="false"/>
</listOfFeatureStates>
</Entity>


<Entity class="xmlobjects.XMLEntity"
id="AMPAR_85"
templateId="AMPAR"
centreOfMassX="12.5674334309422E-9"
centreOfMassY="327.5E-9"
centreOfMassZ="284.597622376789E-9"
orientationX="0.0"
orientationY="0.0"
orientationZ="0.0"
orientationAngle="0.0">
<listOfFeatureStates>
	<feature class="xmlobjects.XMLFeature" id="channel" state="closed"/>
	<feature class="xmlobjects.XMLFeature" id="binding" state="none"/>
	<feature class="xmlobjects.XMLFeature" id="desensitized" state="false"/>
</listOfFeatureStates>
</Entity>


<Entity class="xmlobjects.XMLEntity"
id="AMPAR_86"
templateId="AMPAR"
centreOfMassX="-125.228571489151E-9"
centreOfMassY="327.5E-9"
centreOfMassZ="-249.283968181917E-9"
orientationX="0.0"
orientationY="0.0"
orientationZ="0.0"
orientationAngle="0.0">
<listOfFeatureStates>
	<feature class="xmlobjects.XMLFeature" id="channel" state="closed"/>
	<feature class="xmlobjects.XMLFeature" id="binding" state="none"/>
	<feature class="xmlobjects.XMLFeature" id="desensitized" state="false"/>
</listOfFeatureStates>
</Entity>


<Entity class="xmlobjects.XMLEntity"
id="AMPAR_87"
templateId="AMPAR"
centreOfMassX="-199.947952304445E-9"
centreOfMassY="327.5E-9"
centreOfMassZ="131.986732220081E-9"
orientationX="0.0"
orientationY="0.0"
orientationZ="0.0"
orientationAngle="0.0">
<listOfFeatureStates>
	<feature class="xmlobjects.XMLFeature" id="channel" state="closed"/>
	<feature class="xmlobjects.XMLFeature" id="binding" state="none"/>
	<feature class="xmlobjects.XMLFeature" id="desensitized" state="false"/>
</listOfFeatureStates>
</Entity>


<Entity class="xmlobjects.XMLEntity"
id="AMPAR_88"
templateId="AMPAR"
centreOfMassX="143.898782184102E-9"
centreOfMassY="327.5E-9"
centreOfMassZ="246.246823319981E-9"
orientationX="0.0"
orientationY="0.0"
orientationZ="0.0"
orientationAngle="0.0">
<listOfFeatureStates>
	<feature class="xmlobjects.XMLFeature" id="channel" state="closed"/>
	<feature class="xmlobjects.XMLFeature" id="binding" state="none"/>
	<feature class="xmlobjects.XMLFeature" id="desensitized" state="false"/>
</listOfFeatureStates>
</Entity>


<Entity class="xmlobjects.XMLEntity"
id="AMPAR_89"
templateId="AMPAR"
centreOfMassX="-105.164968454801E-9"
centreOfMassY="327.5E-9"
centreOfMassZ="-101.160516921066E-9"
orientationX="0.0"
orientationY="0.0"
orientationZ="0.0"
orientationAngle="0.0">
<listOfFeatureStates>
	<feature class="xmlobjects.XMLFeature" id="channel" state="closed"/>
	<feature class="xmlobjects.XMLFeature" id="binding" state="none"/>
	<feature class="xmlobjects.XMLFeature" id="desensitized" state="false"/>
</listOfFeatureStates>
</Entity>


<Entity class="xmlobjects.XMLEntity"
id="AMPAR_90"
templateId="AMPAR"
centreOfMassX="-166.268806823359E-9"
centreOfMassY="327.5E-9"
centreOfMassZ="16.2923482790658E-9"
orientationX="0.0"
orientationY="0.0"
orientationZ="0.0"
orientationAngle="0.0">
<listOfFeatureStates>
	<feature class="xmlobjects.XMLFeature" id="channel" state="closed"/>
	<feature class="xmlobjects.XMLFeature" id="binding" state="none"/>
	<feature class="xmlobjects.XMLFeature" id="desensitized" state="false"/>
</listOfFeatureStates>
</Entity>


<Entity class="xmlobjects.XMLEntity"
id="AMPAR_91"
templateId="AMPAR"
centreOfMassX="-79.0154837604484E-9"
centreOfMassY="327.5E-9"
centreOfMassZ="275.12032661017E-9"
orientationX="0.0"
orientationY="0.0"
orientationZ="0.0"
orientationAngle="0.0">
<listOfFeatureStates>
	<feature class="xmlobjects.XMLFeature" id="channel" state="closed"/>
	<feature class="xmlobjects.XMLFeature" id="binding" state="none"/>
	<feature class="xmlobjects.XMLFeature" id="desensitized" state="false"/>
</listOfFeatureStates>
</Entity>


<Entity class="xmlobjects.XMLEntity"
id="AMPAR_92"
templateId="AMPAR"
centreOfMassX="284.505775003173E-9"
centreOfMassY="327.5E-9"
centreOfMassZ="-34.1889420096946E-9"
orientationX="0.0"
orientationY="0.0"
orientationZ="0.0"
orientationAngle="0.0">
<listOfFeatureStates>
	<feature class="xmlobjects.XMLFeature" id="channel" state="closed"/>
	<feature class="xmlobjects.XMLFeature" id="binding" state="none"/>
	<feature class="xmlobjects.XMLFeature" id="desensitized" state="false"/>
</listOfFeatureStates>
</Entity>


<Entity class="xmlobjects.XMLEntity"
id="AMPAR_93"
templateId="AMPAR"
centreOfMassX="21.2077784228705E-9"
centreOfMassY="327.5E-9"
centreOfMassZ="-184.870483360365E-9"
orientationX="0.0"
orientationY="0.0"
orientationZ="0.0"
orientationAngle="0.0">
<listOfFeatureStates>
	<feature class="xmlobjects.XMLFeature" id="channel" state="closed"/>
	<feature class="xmlobjects.XMLFeature" id="binding" state="none"/>
	<feature class="xmlobjects.XMLFeature" id="desensitized" state="false"/>
</listOfFeatureStates>
</Entity>


<Entity class="xmlobjects.XMLEntity"
id="AMPAR_94"
templateId="AMPAR"
centreOfMassX="219.390841671734E-9"
centreOfMassY="327.5E-9"
centreOfMassZ="-113.748823102672E-9"
orientationX="0.0"
orientationY="0.0"
orientationZ="0.0"
orientationAngle="0.0">
<listOfFeatureStates>
	<feature class="xmlobjects.XMLFeature" id="channel" state="closed"/>
	<feature class="xmlobjects.XMLFeature" id="binding" state="none"/>
	<feature class="xmlobjects.XMLFeature" id="desensitized" state="false"/>
</listOfFeatureStates>
</Entity>


<Entity class="xmlobjects.XMLEntity"
id="AMPAR_95"
templateId="AMPAR"
centreOfMassX="-179.446378593365E-9"
centreOfMassY="327.5E-9"
centreOfMassZ="-94.2663461914825E-9"
orientationX="0.0"
orientationY="0.0"
orientationZ="0.0"
orientationAngle="0.0">
<listOfFeatureStates>
	<feature class="xmlobjects.XMLFeature" id="channel" state="closed"/>
	<feature class="xmlobjects.XMLFeature" id="binding" state="none"/>
	<feature class="xmlobjects.XMLFeature" id="desensitized" state="false"/>
</listOfFeatureStates>
</Entity>


<Entity class="xmlobjects.XMLEntity"
id="AMPAR_96"
templateId="AMPAR"
centreOfMassX="195.954511365217E-9"
centreOfMassY="327.5E-9"
centreOfMassZ="131.798500429519E-9"
orientationX="0.0"
orientationY="0.0"
orientationZ="0.0"
orientationAngle="0.0">
<listOfFeatureStates>
	<feature class="xmlobjects.XMLFeature" id="channel" state="closed"/>
	<feature class="xmlobjects.XMLFeature" id="binding" state="none"/>
	<feature class="xmlobjects.XMLFeature" id="desensitized" state="false"/>
</listOfFeatureStates>
</Entity>


<Entity class="xmlobjects.XMLEntity"
id="AMPAR_97"
templateId="AMPAR"
centreOfMassX="101.990555098735E-9"
centreOfMassY="327.5E-9"
centreOfMassZ="154.443614538395E-9"
orientationX="0.0"
orientationY="0.0"
orientationZ="0.0"
orientationAngle="0.0">
<listOfFeatureStates>
	<feature class="xmlobjects.XMLFeature" id="channel" state="closed"/>
	<feature class="xmlobjects.XMLFeature" id="binding" state="none"/>
	<feature class="xmlobjects.XMLFeature" id="desensitized" state="false"/>
</listOfFeatureStates>
</Entity>


<Entity class="xmlobjects.XMLEntity"
id="AMPAR_98"
templateId="AMPAR"
centreOfMassX="236.65908346143E-9"
centreOfMassY="327.5E-9"
centreOfMassZ="67.431006766699E-9"
orientationX="0.0"
orientationY="0.0"
orientationZ="0.0"
orientationAngle="0.0">
<listOfFeatureStates>
	<feature class="xmlobjects.XMLFeature" id="channel" state="closed"/>
	<feature class="xmlobjects.XMLFeature" id="binding" state="none"/>
	<feature class="xmlobjects.XMLFeature" id="desensitized" state="false"/>
</listOfFeatureStates>
</Entity>


<Entity class="xmlobjects.XMLEntity"
id="AMPAR_99"
templateId="AMPAR"
centreOfMassX="234.379341312506E-9"
centreOfMassY="327.5E-9"
centreOfMassZ="176.84664376899E-9"
orientationX="0.0"
orientationY="0.0"
orientationZ="0.0"
orientationAngle="0.0">
<listOfFeatureStates>
	<feature class="xmlobjects.XMLFeature" id="channel" state="closed"/>
	<feature class="xmlobjects.XMLFeature" id="binding" state="none"/>
	<feature class="xmlobjects.XMLFeature" id="desensitized" state="false"/>
</listOfFeatureStates>
</Entity>


</list>
</neuroml>
