# Supplementary material for: Brownian diffusion of AMPA receptors is sufficient to explain fast onset of LTP
Source: BMC Syst Biol. 2010 Mar 16;4:25. doi: 10.1186/1752-0509-4-25 (PMC2847995; doi:10.1186/1752-0509-4-25)
Supplement: Additional file 2 — NeuroML input file for glutamate signalling. The NeuroML input files detailing the glutamates siganlling reference model for use with Meredys. [file 1752-0509-4-25-S2.TGZ › signal_model/landscapes.nml]

<neuroml class="reader.XMLList">

<list>
	<list class="xmlobjects.XMLLandscape" id="above" type="above membrane" viscosity = "0.001"/>
	<list class="xmlobjects.XMLLandscape" id="below" type="below membrane" viscosity = "0.001"/>
	<list class="xmlobjects.XMLLandscape" id="MEMBRANE" type="membrane" viscosity = "0.951"/>
	<list class="xmlobjects.XMLLandscape" id="static" type="static" viscosity = "0.0"/>

<boundary class="xmlobjects.XMLBoundary" id="top">
	<listOfBoundedDomains>
		<boundedDomain class="StringParameter" value="YMAX"/>
	</listOfBoundedDomains>
	<listOfBoundaryConditions>
		<boundaryCondition class="xmlobjects.XMLFAttributeValuePair" attribute="reflective" value="1.0"/>
	</listOfBoundaryConditions>
</boundary>

<boundary class="xmlobjects.XMLBoundary" id="wall">
        <listOfBoundedDomains>
                <boundedDomain class="StringParameter" value="VOLUME"/>
        </listOfBoundedDomains>
        <listOfBoundaryConditions>
                <boundaryCondition class="xmlobjects.XMLFAttributeValuePair" attribute="absorbing" value="1.0"/>
        </listOfBoundaryConditions>
</boundary>


</list>
</neuroml>
