# Supplementary material for: Brownian diffusion of AMPA receptors is sufficient to explain fast onset of LTP
Source: BMC Syst Biol. 2010 Mar 16;4:25. doi: 10.1186/1752-0509-4-25 (PMC2847995; doi:10.1186/1752-0509-4-25)
Supplement: Additional file 2 — NeuroML input file for glutamate signalling. The NeuroML input files detailing the glutamates siganlling reference model for use with Meredys. [file 1752-0509-4-25-S2.TGZ › signal_model/rendering.nml]

<neuroml class="reader.XMLList">
	<list>

<!-- Rendering Information --> 

	<list class="xmlobjects.XMLRendering" 
		ref="AMPAR_head" 
		shape="cylinder" 
		colour="1.0;1.0;1.0" 
		alpha="0.0">
   			<listOfDimensions>
				<dimension class="Float" value="5E-9"/>
			 	<dimension class="Float" value="5E-9"/>
			</listOfDimensions>
	</list>
		
	<list class="xmlobjects.XMLRendering" 
		ref="AMPAR_link" 
		shape="sphere" 
		colour="1.0;1.0;1.0" 
		alpha="0.0">
   			<listOfDimensions>
				<dimension class="Float" value="3E-9"/>
			</listOfDimensions>
	</list>
  
   <list class="xmlobjects.XMLRendering" 
		ref="glu" 
		shape="sphere" 
		colour="0.5;1.0;1.0" 
		alpha="0.0">
   			<listOfDimensions>
				<dimension class="Float" value="3E-9"/>
			</listOfDimensions>
	</list>

	</list>   
</neuroml>
