# Supplementary material for: Brownian diffusion of AMPA receptors is sufficient to explain fast onset of LTP
Source: BMC Syst Biol. 2010 Mar 16;4:25. doi: 10.1186/1752-0509-4-25 (PMC2847995; doi:10.1186/1752-0509-4-25)
Supplement: Additional file 2 — NeuroML input file for glutamate signalling. The NeuroML input files detailing the glutamates siganlling reference model for use with Meredys. [file 1752-0509-4-25-S2.TGZ › signal_model/output.nml]

<neuroml class="reader.XMLList">
	<list>

<!-- Output Options-->

<list class="xmlobjects.XMLOutput"
		ref="AMPAR"
		timepoints="1"
		position="false"
		orientation="false"
		state="true"
		count="false"
	>
	</list>

<list class="xmlobjects.XMLOutput"
		ref="gluE"
		timepoints="1"
		position="false"
		orientation="false"
		state="false"
		count="true"
	>
	</list>
 
	</list>   
</neuroml>
