# Supplementary material for: Brownian diffusion of AMPA receptors is sufficient to explain fast onset of LTP
Source: BMC Syst Biol. 2010 Mar 16;4:25. doi: 10.1186/1752-0509-4-25 (PMC2847995; doi:10.1186/1752-0509-4-25)
Supplement: Additional file 2 — NeuroML input file for glutamate signalling. The NeuroML input files detailing the glutamates siganlling reference model for use with Meredys. [file 1752-0509-4-25-S2.TGZ › signal_model/gluTemplate.nml]

<neuroml class="reader.XMLList">
	<list>
           
          <list class="xmlobjects.XMLParticleTemplate" 
		id="glu" 
		landscapeId="above" 
		radius="1.0E-9"
		reactionSurfaceIds="recSurface">
        	<listOfXBondPoint>
         		<bondPointX class="Float" value="0"/>
         		<bondPointX class="Float" value="0"/>
	        	<bondPointX class="Float" value="0.5E-9"/>
    		</listOfXBondPoint>
			<listOfYBondPoint>
         		<bondPointY class="Float" value="0.5E-9"/>
	        	<bondPointY class="Float" value="1E-9"/>
	        	<bondPointY class="Float" value="0.5E-9"/>
    		</listOfYBondPoint>
        	<listOfZBondPoint>
         		<bondPointZ class="Float" value="0"/>
	        	<bondPointZ class="Float" value="0"/>
	    		<bondPointZ class="Float" value="0"/>
    		</listOfZBondPoint>
	</list>
		         

<!-- Entity Template -->
     
<list class="xmlobjects.XMLEntityTemplate" 
		id="gluE" 
        particleTemplateIds="glu">
        	<particleTemplateCoordX>
            	<particleTemplateCoordX class="Float" value="0"/>
         	</particleTemplateCoordX>
         	<particleTemplateCoordY>
            	<particleTemplateCoordY class="Float" value="0"/>
         	</particleTemplateCoordY>
         	<particleTemplateCoordZ>
            	<particleTemplateCoordZ class="Float" value="0"/>
         	</particleTemplateCoordZ>
         	<particleTemplateOrientX>
            	<particleTemplateOrientX class="Float" value="1.0"/>
         	</particleTemplateOrientX>
         	<particleTemplateOrientY>
            	<particleTemplateOrientY class="Float" value="0.0"/>
         	</particleTemplateOrientY>
         	<particleTemplateOrientZ>
            	<particleTemplateOrientZ class="Float" value="0.0"/>
         	</particleTemplateOrientZ>
         	<particleTemplateOrientAngle>
            	<particleTemplateOrientAngle class="Float" value="0.0"/>
         	</particleTemplateOrientAngle>
      </list>

	</list>   
</neuroml>
