# Supplementary material for: Brownian diffusion of AMPA receptors is sufficient to explain fast onset of LTP
Source: BMC Syst Biol. 2010 Mar 16;4:25. doi: 10.1186/1752-0509-4-25 (PMC2847995; doi:10.1186/1752-0509-4-25)
Supplement: Additional file 2 — NeuroML input file for glutamate signalling. The NeuroML input files detailing the glutamates siganlling reference model for use with Meredys. [file 1752-0509-4-25-S2.TGZ › signal_model/glutamate.nml]

<neuroml class="reader.XMLList">
	<list>
<Entity class="xmlobjects.XMLEntity"
id="glu_0         "
templateId="gluE"
centreOfMassX="0.0E-9"
centreOfMassY="349E-9"
centreOfMassZ="0.0E-9"
orientationX="0.0"
orientationY="1.0"
orientationZ="0.0"
orientationAngle="0.0">
</Entity>


<Entity class="xmlobjects.XMLEntity"
id="glu_1         "
templateId="gluE"
centreOfMassX="0.0E-9"
centreOfMassY="349E-9"
centreOfMassZ="0.0E-9"
orientationX="0.0"
orientationY="1.0"
orientationZ="0.0"
orientationAngle="0.0">
</Entity>


<Entity class="xmlobjects.XMLEntity"
id="glu_2         "
templateId="gluE"
centreOfMassX="0.0E-9"
centreOfMassY="349E-9"
centreOfMassZ="0.0E-9"
orientationX="0.0"
orientationY="1.0"
orientationZ="0.0"
orientationAngle="0.0">
</Entity>


<Entity class="xmlobjects.XMLEntity"
id="glu_3         "
templateId="gluE"
centreOfMassX="0.0E-9"
centreOfMassY="349E-9"
centreOfMassZ="0.0E-9"
orientationX="0.0"
orientationY="1.0"
orientationZ="0.0"
orientationAngle="0.0">
</Entity>


<Entity class="xmlobjects.XMLEntity"
id="glu_4         "
templateId="gluE"
centreOfMassX="0.0E-9"
centreOfMassY="349E-9"
centreOfMassZ="0.0E-9"
orientationX="0.0"
orientationY="1.0"
orientationZ="0.0"
orientationAngle="0.0">
</Entity>


<Entity class="xmlobjects.XMLEntity"
id="glu_5         "
templateId="gluE"
centreOfMassX="0.0E-9"
centreOfMassY="349E-9"
centreOfMassZ="0.0E-9"
orientationX="0.0"
orientationY="1.0"
orientationZ="0.0"
orientationAngle="0.0">
</Entity>


<Entity class="xmlobjects.XMLEntity"
id="glu_6         "
templateId="gluE"
centreOfMassX="0.0E-9"
centreOfMassY="349E-9"
centreOfMassZ="0.0E-9"
orientationX="0.0"
orientationY="1.0"
orientationZ="0.0"
orientationAngle="0.0">
</Entity>


<Entity class="xmlobjects.XMLEntity"
id="glu_7         "
templateId="gluE"
centreOfMassX="0.0E-9"
centreOfMassY="349E-9"
centreOfMassZ="0.0E-9"
orientationX="0.0"
orientationY="1.0"
orientationZ="0.0"
orientationAngle="0.0">
</Entity>


<Entity class="xmlobjects.XMLEntity"
id="glu_8         "
templateId="gluE"
centreOfMassX="0.0E-9"
centreOfMassY="349E-9"
centreOfMassZ="0.0E-9"
orientationX="0.0"
orientationY="1.0"
orientationZ="0.0"
orientationAngle="0.0">
</Entity>


<Entity class="xmlobjects.XMLEntity"
id="glu_9         "
templateId="gluE"
centreOfMassX="0.0E-9"
centreOfMassY="349E-9"
centreOfMassZ="0.0E-9"
orientationX="0.0"
orientationY="1.0"
orientationZ="0.0"
orientationAngle="0.0">
</Entity>


<Entity class="xmlobjects.XMLEntity"
id="glu_10        "
templateId="gluE"
centreOfMassX="0.0E-9"
centreOfMassY="349E-9"
centreOfMassZ="0.0E-9"
orientationX="0.0"
orientationY="1.0"
orientationZ="0.0"
orientationAngle="0.0">
</Entity>


<Entity class="xmlobjects.XMLEntity"
id="glu_11        "
templateId="gluE"
centreOfMassX="0.0E-9"
centreOfMassY="349E-9"
centreOfMassZ="0.0E-9"
orientationX="0.0"
orientationY="1.0"
orientationZ="0.0"
orientationAngle="0.0">
</Entity>


<Entity class="xmlobjects.XMLEntity"
id="glu_12        "
templateId="gluE"
centreOfMassX="0.0E-9"
centreOfMassY="349E-9"
centreOfMassZ="0.0E-9"
orientationX="0.0"
orientationY="1.0"
orientationZ="0.0"
orientationAngle="0.0">
</Entity>


<Entity class="xmlobjects.XMLEntity"
id="glu_13        "
templateId="gluE"
centreOfMassX="0.0E-9"
centreOfMassY="349E-9"
centreOfMassZ="0.0E-9"
orientationX="0.0"
orientationY="1.0"
orientationZ="0.0"
orientationAngle="0.0">
</Entity>


<Entity class="xmlobjects.XMLEntity"
id="glu_14        "
templateId="gluE"
centreOfMassX="0.0E-9"
centreOfMassY="349E-9"
centreOfMassZ="0.0E-9"
orientationX="0.0"
orientationY="1.0"
orientationZ="0.0"
orientationAngle="0.0">
</Entity>


<Entity class="xmlobjects.XMLEntity"
id="glu_15        "
templateId="gluE"
centreOfMassX="0.0E-9"
centreOfMassY="349E-9"
centreOfMassZ="0.0E-9"
orientationX="0.0"
orientationY="1.0"
orientationZ="0.0"
orientationAngle="0.0">
</Entity>


<Entity class="xmlobjects.XMLEntity"
id="glu_16        "
templateId="gluE"
centreOfMassX="0.0E-9"
centreOfMassY="349E-9"
centreOfMassZ="0.0E-9"
orientationX="0.0"
orientationY="1.0"
orientationZ="0.0"
orientationAngle="0.0">
</Entity>


<Entity class="xmlobjects.XMLEntity"
id="glu_17        "
templateId="gluE"
centreOfMassX="0.0E-9"
centreOfMassY="349E-9"
centreOfMassZ="0.0E-9"
orientationX="0.0"
orientationY="1.0"
orientationZ="0.0"
orientationAngle="0.0">
</Entity>


<Entity class="xmlobjects.XMLEntity"
id="glu_18        "
templateId="gluE"
centreOfMassX="0.0E-9"
centreOfMassY="349E-9"
centreOfMassZ="0.0E-9"
orientationX="0.0"
orientationY="1.0"
orientationZ="0.0"
orientationAngle="0.0">
</Entity>


<Entity class="xmlobjects.XMLEntity"
id="glu_19        "
templateId="gluE"
centreOfMassX="0.0E-9"
centreOfMassY="349E-9"
centreOfMassZ="0.0E-9"
orientationX="0.0"
orientationY="1.0"
orientationZ="0.0"
orientationAngle="0.0">
</Entity>


<Entity class="xmlobjects.XMLEntity"
id="glu_20        "
templateId="gluE"
centreOfMassX="0.0E-9"
centreOfMassY="349E-9"
centreOfMassZ="0.0E-9"
orientationX="0.0"
orientationY="1.0"
orientationZ="0.0"
orientationAngle="0.0">
</Entity>


<Entity class="xmlobjects.XMLEntity"
id="glu_21        "
templateId="gluE"
centreOfMassX="0.0E-9"
centreOfMassY="349E-9"
centreOfMassZ="0.0E-9"
orientationX="0.0"
orientationY="1.0"
orientationZ="0.0"
orientationAngle="0.0">
</Entity>


<Entity class="xmlobjects.XMLEntity"
id="glu_22        "
templateId="gluE"
centreOfMassX="0.0E-9"
centreOfMassY="349E-9"
centreOfMassZ="0.0E-9"
orientationX="0.0"
orientationY="1.0"
orientationZ="0.0"
orientationAngle="0.0">
</Entity>


<Entity class="xmlobjects.XMLEntity"
id="glu_23        "
templateId="gluE"
centreOfMassX="0.0E-9"
centreOfMassY="349E-9"
centreOfMassZ="0.0E-9"
orientationX="0.0"
orientationY="1.0"
orientationZ="0.0"
orientationAngle="0.0">
</Entity>


<Entity class="xmlobjects.XMLEntity"
id="glu_24        "
templateId="gluE"
centreOfMassX="0.0E-9"
centreOfMassY="349E-9"
centreOfMassZ="0.0E-9"
orientationX="0.0"
orientationY="1.0"
orientationZ="0.0"
orientationAngle="0.0">
</Entity>


<Entity class="xmlobjects.XMLEntity"
id="glu_25        "
templateId="gluE"
centreOfMassX="0.0E-9"
centreOfMassY="349E-9"
centreOfMassZ="0.0E-9"
orientationX="0.0"
orientationY="1.0"
orientationZ="0.0"
orientationAngle="0.0">
</Entity>


<Entity class="xmlobjects.XMLEntity"
id="glu_26        "
templateId="gluE"
centreOfMassX="0.0E-9"
centreOfMassY="349E-9"
centreOfMassZ="0.0E-9"
orientationX="0.0"
orientationY="1.0"
orientationZ="0.0"
orientationAngle="0.0">
</Entity>


<Entity class="xmlobjects.XMLEntity"
id="glu_27        "
templateId="gluE"
centreOfMassX="0.0E-9"
centreOfMassY="349E-9"
centreOfMassZ="0.0E-9"
orientationX="0.0"
orientationY="1.0"
orientationZ="0.0"
orientationAngle="0.0">
</Entity>


<Entity class="xmlobjects.XMLEntity"
id="glu_28        "
templateId="gluE"
centreOfMassX="0.0E-9"
centreOfMassY="349E-9"
centreOfMassZ="0.0E-9"
orientationX="0.0"
orientationY="1.0"
orientationZ="0.0"
orientationAngle="0.0">
</Entity>


<Entity class="xmlobjects.XMLEntity"
id="glu_29        "
templateId="gluE"
centreOfMassX="0.0E-9"
centreOfMassY="349E-9"
centreOfMassZ="0.0E-9"
orientationX="0.0"
orientationY="1.0"
orientationZ="0.0"
orientationAngle="0.0">
</Entity>


<Entity class="xmlobjects.XMLEntity"
id="glu_30        "
templateId="gluE"
centreOfMassX="0.0E-9"
centreOfMassY="349E-9"
centreOfMassZ="0.0E-9"
orientationX="0.0"
orientationY="1.0"
orientationZ="0.0"
orientationAngle="0.0">
</Entity>


<Entity class="xmlobjects.XMLEntity"
id="glu_31        "
templateId="gluE"
centreOfMassX="0.0E-9"
centreOfMassY="349E-9"
centreOfMassZ="0.0E-9"
orientationX="0.0"
orientationY="1.0"
orientationZ="0.0"
orientationAngle="0.0">
</Entity>


<Entity class="xmlobjects.XMLEntity"
id="glu_32        "
templateId="gluE"
centreOfMassX="0.0E-9"
centreOfMassY="349E-9"
centreOfMassZ="0.0E-9"
orientationX="0.0"
orientationY="1.0"
orientationZ="0.0"
orientationAngle="0.0">
</Entity>


<Entity class="xmlobjects.XMLEntity"
id="glu_33        "
templateId="gluE"
centreOfMassX="0.0E-9"
centreOfMassY="349E-9"
centreOfMassZ="0.0E-9"
orientationX="0.0"
orientationY="1.0"
orientationZ="0.0"
orientationAngle="0.0">
</Entity>


<Entity class="xmlobjects.XMLEntity"
id="glu_34        "
templateId="gluE"
centreOfMassX="0.0E-9"
centreOfMassY="349E-9"
centreOfMassZ="0.0E-9"
orientationX="0.0"
orientationY="1.0"
orientationZ="0.0"
orientationAngle="0.0">
</Entity>


<Entity class="xmlobjects.XMLEntity"
id="glu_35        "
templateId="gluE"
centreOfMassX="0.0E-9"
centreOfMassY="349E-9"
centreOfMassZ="0.0E-9"
orientationX="0.0"
orientationY="1.0"
orientationZ="0.0"
orientationAngle="0.0">
</Entity>


<Entity class="xmlobjects.XMLEntity"
id="glu_36        "
templateId="gluE"
centreOfMassX="0.0E-9"
centreOfMassY="349E-9"
centreOfMassZ="0.0E-9"
orientationX="0.0"
orientationY="1.0"
orientationZ="0.0"
orientationAngle="0.0">
</Entity>


<Entity class="xmlobjects.XMLEntity"
id="glu_37        "
templateId="gluE"
centreOfMassX="0.0E-9"
centreOfMassY="349E-9"
centreOfMassZ="0.0E-9"
orientationX="0.0"
orientationY="1.0"
orientationZ="0.0"
orientationAngle="0.0">
</Entity>


<Entity class="xmlobjects.XMLEntity"
id="glu_38        "
templateId="gluE"
centreOfMassX="0.0E-9"
centreOfMassY="349E-9"
centreOfMassZ="0.0E-9"
orientationX="0.0"
orientationY="1.0"
orientationZ="0.0"
orientationAngle="0.0">
</Entity>


<Entity class="xmlobjects.XMLEntity"
id="glu_39        "
templateId="gluE"
centreOfMassX="0.0E-9"
centreOfMassY="349E-9"
centreOfMassZ="0.0E-9"
orientationX="0.0"
orientationY="1.0"
orientationZ="0.0"
orientationAngle="0.0">
</Entity>


<Entity class="xmlobjects.XMLEntity"
id="glu_40        "
templateId="gluE"
centreOfMassX="0.0E-9"
centreOfMassY="349E-9"
centreOfMassZ="0.0E-9"
orientationX="0.0"
orientationY="1.0"
orientationZ="0.0"
orientationAngle="0.0">
</Entity>


<Entity class="xmlobjects.XMLEntity"
id="glu_41        "
templateId="gluE"
centreOfMassX="0.0E-9"
centreOfMassY="349E-9"
centreOfMassZ="0.0E-9"
orientationX="0.0"
orientationY="1.0"
orientationZ="0.0"
orientationAngle="0.0">
</Entity>


<Entity class="xmlobjects.XMLEntity"
id="glu_42        "
templateId="gluE"
centreOfMassX="0.0E-9"
centreOfMassY="349E-9"
centreOfMassZ="0.0E-9"
orientationX="0.0"
orientationY="1.0"
orientationZ="0.0"
orientationAngle="0.0">
</Entity>


<Entity class="xmlobjects.XMLEntity"
id="glu_43        "
templateId="gluE"
centreOfMassX="0.0E-9"
centreOfMassY="349E-9"
centreOfMassZ="0.0E-9"
orientationX="0.0"
orientationY="1.0"
orientationZ="0.0"
orientationAngle="0.0">
</Entity>


<Entity class="xmlobjects.XMLEntity"
id="glu_44        "
templateId="gluE"
centreOfMassX="0.0E-9"
centreOfMassY="349E-9"
centreOfMassZ="0.0E-9"
orientationX="0.0"
orientationY="1.0"
orientationZ="0.0"
orientationAngle="0.0">
</Entity>


<Entity class="xmlobjects.XMLEntity"
id="glu_45        "
templateId="gluE"
centreOfMassX="0.0E-9"
centreOfMassY="349E-9"
centreOfMassZ="0.0E-9"
orientationX="0.0"
orientationY="1.0"
orientationZ="0.0"
orientationAngle="0.0">
</Entity>


<Entity class="xmlobjects.XMLEntity"
id="glu_46        "
templateId="gluE"
centreOfMassX="0.0E-9"
centreOfMassY="349E-9"
centreOfMassZ="0.0E-9"
orientationX="0.0"
orientationY="1.0"
orientationZ="0.0"
orientationAngle="0.0">
</Entity>


<Entity class="xmlobjects.XMLEntity"
id="glu_47        "
templateId="gluE"
centreOfMassX="0.0E-9"
centreOfMassY="349E-9"
centreOfMassZ="0.0E-9"
orientationX="0.0"
orientationY="1.0"
orientationZ="0.0"
orientationAngle="0.0">
</Entity>


<Entity class="xmlobjects.XMLEntity"
id="glu_48        "
templateId="gluE"
centreOfMassX="0.0E-9"
centreOfMassY="349E-9"
centreOfMassZ="0.0E-9"
orientationX="0.0"
orientationY="1.0"
orientationZ="0.0"
orientationAngle="0.0">
</Entity>


<Entity class="xmlobjects.XMLEntity"
id="glu_49        "
templateId="gluE"
centreOfMassX="0.0E-9"
centreOfMassY="349E-9"
centreOfMassZ="0.0E-9"
orientationX="0.0"
orientationY="1.0"
orientationZ="0.0"
orientationAngle="0.0">
</Entity>


<Entity class="xmlobjects.XMLEntity"
id="glu_50        "
templateId="gluE"
centreOfMassX="0.0E-9"
centreOfMassY="349E-9"
centreOfMassZ="0.0E-9"
orientationX="0.0"
orientationY="1.0"
orientationZ="0.0"
orientationAngle="0.0">
</Entity>


<Entity class="xmlobjects.XMLEntity"
id="glu_51        "
templateId="gluE"
centreOfMassX="0.0E-9"
centreOfMassY="349E-9"
centreOfMassZ="0.0E-9"
orientationX="0.0"
orientationY="1.0"
orientationZ="0.0"
orientationAngle="0.0">
</Entity>


<Entity class="xmlobjects.XMLEntity"
id="glu_52        "
templateId="gluE"
centreOfMassX="0.0E-9"
centreOfMassY="349E-9"
centreOfMassZ="0.0E-9"
orientationX="0.0"
orientationY="1.0"
orientationZ="0.0"
orientationAngle="0.0">
</Entity>


<Entity class="xmlobjects.XMLEntity"
id="glu_53        "
templateId="gluE"
centreOfMassX="0.0E-9"
centreOfMassY="349E-9"
centreOfMassZ="0.0E-9"
orientationX="0.0"
orientationY="1.0"
orientationZ="0.0"
orientationAngle="0.0">
</Entity>


<Entity class="xmlobjects.XMLEntity"
id="glu_54        "
templateId="gluE"
centreOfMassX="0.0E-9"
centreOfMassY="349E-9"
centreOfMassZ="0.0E-9"
orientationX="0.0"
orientationY="1.0"
orientationZ="0.0"
orientationAngle="0.0">
</Entity>


<Entity class="xmlobjects.XMLEntity"
id="glu_55        "
templateId="gluE"
centreOfMassX="0.0E-9"
centreOfMassY="349E-9"
centreOfMassZ="0.0E-9"
orientationX="0.0"
orientationY="1.0"
orientationZ="0.0"
orientationAngle="0.0">
</Entity>


<Entity class="xmlobjects.XMLEntity"
id="glu_56        "
templateId="gluE"
centreOfMassX="0.0E-9"
centreOfMassY="349E-9"
centreOfMassZ="0.0E-9"
orientationX="0.0"
orientationY="1.0"
orientationZ="0.0"
orientationAngle="0.0">
</Entity>


<Entity class="xmlobjects.XMLEntity"
id="glu_57        "
templateId="gluE"
centreOfMassX="0.0E-9"
centreOfMassY="349E-9"
centreOfMassZ="0.0E-9"
orientationX="0.0"
orientationY="1.0"
orientationZ="0.0"
orientationAngle="0.0">
</Entity>


<Entity class="xmlobjects.XMLEntity"
id="glu_58        "
templateId="gluE"
centreOfMassX="0.0E-9"
centreOfMassY="349E-9"
centreOfMassZ="0.0E-9"
orientationX="0.0"
orientationY="1.0"
orientationZ="0.0"
orientationAngle="0.0">
</Entity>


<Entity class="xmlobjects.XMLEntity"
id="glu_59        "
templateId="gluE"
centreOfMassX="0.0E-9"
centreOfMassY="349E-9"
centreOfMassZ="0.0E-9"
orientationX="0.0"
orientationY="1.0"
orientationZ="0.0"
orientationAngle="0.0">
</Entity>


<Entity class="xmlobjects.XMLEntity"
id="glu_60        "
templateId="gluE"
centreOfMassX="0.0E-9"
centreOfMassY="349E-9"
centreOfMassZ="0.0E-9"
orientationX="0.0"
orientationY="1.0"
orientationZ="0.0"
orientationAngle="0.0">
</Entity>


<Entity class="xmlobjects.XMLEntity"
id="glu_61        "
templateId="gluE"
centreOfMassX="0.0E-9"
centreOfMassY="349E-9"
centreOfMassZ="0.0E-9"
orientationX="0.0"
orientationY="1.0"
orientationZ="0.0"
orientationAngle="0.0">
</Entity>


<Entity class="xmlobjects.XMLEntity"
id="glu_62        "
templateId="gluE"
centreOfMassX="0.0E-9"
centreOfMassY="349E-9"
centreOfMassZ="0.0E-9"
orientationX="0.0"
orientationY="1.0"
orientationZ="0.0"
orientationAngle="0.0">
</Entity>


<Entity class="xmlobjects.XMLEntity"
id="glu_63        "
templateId="gluE"
centreOfMassX="0.0E-9"
centreOfMassY="349E-9"
centreOfMassZ="0.0E-9"
orientationX="0.0"
orientationY="1.0"
orientationZ="0.0"
orientationAngle="0.0">
</Entity>


<Entity class="xmlobjects.XMLEntity"
id="glu_64        "
templateId="gluE"
centreOfMassX="0.0E-9"
centreOfMassY="349E-9"
centreOfMassZ="0.0E-9"
orientationX="0.0"
orientationY="1.0"
orientationZ="0.0"
orientationAngle="0.0">
</Entity>


<Entity class="xmlobjects.XMLEntity"
id="glu_65        "
templateId="gluE"
centreOfMassX="0.0E-9"
centreOfMassY="349E-9"
centreOfMassZ="0.0E-9"
orientationX="0.0"
orientationY="1.0"
orientationZ="0.0"
orientationAngle="0.0">
</Entity>


<Entity class="xmlobjects.XMLEntity"
id="glu_66        "
templateId="gluE"
centreOfMassX="0.0E-9"
centreOfMassY="349E-9"
centreOfMassZ="0.0E-9"
orientationX="0.0"
orientationY="1.0"
orientationZ="0.0"
orientationAngle="0.0">
</Entity>


<Entity class="xmlobjects.XMLEntity"
id="glu_67        "
templateId="gluE"
centreOfMassX="0.0E-9"
centreOfMassY="349E-9"
centreOfMassZ="0.0E-9"
orientationX="0.0"
orientationY="1.0"
orientationZ="0.0"
orientationAngle="0.0">
</Entity>


<Entity class="xmlobjects.XMLEntity"
id="glu_68        "
templateId="gluE"
centreOfMassX="0.0E-9"
centreOfMassY="349E-9"
centreOfMassZ="0.0E-9"
orientationX="0.0"
orientationY="1.0"
orientationZ="0.0"
orientationAngle="0.0">
</Entity>


<Entity class="xmlobjects.XMLEntity"
id="glu_69        "
templateId="gluE"
centreOfMassX="0.0E-9"
centreOfMassY="349E-9"
centreOfMassZ="0.0E-9"
orientationX="0.0"
orientationY="1.0"
orientationZ="0.0"
orientationAngle="0.0">
</Entity>


<Entity class="xmlobjects.XMLEntity"
id="glu_70        "
templateId="gluE"
centreOfMassX="0.0E-9"
centreOfMassY="349E-9"
centreOfMassZ="0.0E-9"
orientationX="0.0"
orientationY="1.0"
orientationZ="0.0"
orientationAngle="0.0">
</Entity>


<Entity class="xmlobjects.XMLEntity"
id="glu_71        "
templateId="gluE"
centreOfMassX="0.0E-9"
centreOfMassY="349E-9"
centreOfMassZ="0.0E-9"
orientationX="0.0"
orientationY="1.0"
orientationZ="0.0"
orientationAngle="0.0">
</Entity>


<Entity class="xmlobjects.XMLEntity"
id="glu_72        "
templateId="gluE"
centreOfMassX="0.0E-9"
centreOfMassY="349E-9"
centreOfMassZ="0.0E-9"
orientationX="0.0"
orientationY="1.0"
orientationZ="0.0"
orientationAngle="0.0">
</Entity>


<Entity class="xmlobjects.XMLEntity"
id="glu_73        "
templateId="gluE"
centreOfMassX="0.0E-9"
centreOfMassY="349E-9"
centreOfMassZ="0.0E-9"
orientationX="0.0"
orientationY="1.0"
orientationZ="0.0"
orientationAngle="0.0">
</Entity>


<Entity class="xmlobjects.XMLEntity"
id="glu_74        "
templateId="gluE"
centreOfMassX="0.0E-9"
centreOfMassY="349E-9"
centreOfMassZ="0.0E-9"
orientationX="0.0"
orientationY="1.0"
orientationZ="0.0"
orientationAngle="0.0">
</Entity>


<Entity class="xmlobjects.XMLEntity"
id="glu_75        "
templateId="gluE"
centreOfMassX="0.0E-9"
centreOfMassY="349E-9"
centreOfMassZ="0.0E-9"
orientationX="0.0"
orientationY="1.0"
orientationZ="0.0"
orientationAngle="0.0">
</Entity>


<Entity class="xmlobjects.XMLEntity"
id="glu_76        "
templateId="gluE"
centreOfMassX="0.0E-9"
centreOfMassY="349E-9"
centreOfMassZ="0.0E-9"
orientationX="0.0"
orientationY="1.0"
orientationZ="0.0"
orientationAngle="0.0">
</Entity>


<Entity class="xmlobjects.XMLEntity"
id="glu_77        "
templateId="gluE"
centreOfMassX="0.0E-9"
centreOfMassY="349E-9"
centreOfMassZ="0.0E-9"
orientationX="0.0"
orientationY="1.0"
orientationZ="0.0"
orientationAngle="0.0">
</Entity>


<Entity class="xmlobjects.XMLEntity"
id="glu_78        "
templateId="gluE"
centreOfMassX="0.0E-9"
centreOfMassY="349E-9"
centreOfMassZ="0.0E-9"
orientationX="0.0"
orientationY="1.0"
orientationZ="0.0"
orientationAngle="0.0">
</Entity>


<Entity class="xmlobjects.XMLEntity"
id="glu_79        "
templateId="gluE"
centreOfMassX="0.0E-9"
centreOfMassY="349E-9"
centreOfMassZ="0.0E-9"
orientationX="0.0"
orientationY="1.0"
orientationZ="0.0"
orientationAngle="0.0">
</Entity>


<Entity class="xmlobjects.XMLEntity"
id="glu_80        "
templateId="gluE"
centreOfMassX="0.0E-9"
centreOfMassY="349E-9"
centreOfMassZ="0.0E-9"
orientationX="0.0"
orientationY="1.0"
orientationZ="0.0"
orientationAngle="0.0">
</Entity>


<Entity class="xmlobjects.XMLEntity"
id="glu_81        "
templateId="gluE"
centreOfMassX="0.0E-9"
centreOfMassY="349E-9"
centreOfMassZ="0.0E-9"
orientationX="0.0"
orientationY="1.0"
orientationZ="0.0"
orientationAngle="0.0">
</Entity>


<Entity class="xmlobjects.XMLEntity"
id="glu_82        "
templateId="gluE"
centreOfMassX="0.0E-9"
centreOfMassY="349E-9"
centreOfMassZ="0.0E-9"
orientationX="0.0"
orientationY="1.0"
orientationZ="0.0"
orientationAngle="0.0">
</Entity>


<Entity class="xmlobjects.XMLEntity"
id="glu_83        "
templateId="gluE"
centreOfMassX="0.0E-9"
centreOfMassY="349E-9"
centreOfMassZ="0.0E-9"
orientationX="0.0"
orientationY="1.0"
orientationZ="0.0"
orientationAngle="0.0">
</Entity>


<Entity class="xmlobjects.XMLEntity"
id="glu_84        "
templateId="gluE"
centreOfMassX="0.0E-9"
centreOfMassY="349E-9"
centreOfMassZ="0.0E-9"
orientationX="0.0"
orientationY="1.0"
orientationZ="0.0"
orientationAngle="0.0">
</Entity>


<Entity class="xmlobjects.XMLEntity"
id="glu_85        "
templateId="gluE"
centreOfMassX="0.0E-9"
centreOfMassY="349E-9"
centreOfMassZ="0.0E-9"
orientationX="0.0"
orientationY="1.0"
orientationZ="0.0"
orientationAngle="0.0">
</Entity>


<Entity class="xmlobjects.XMLEntity"
id="glu_86        "
templateId="gluE"
centreOfMassX="0.0E-9"
centreOfMassY="349E-9"
centreOfMassZ="0.0E-9"
orientationX="0.0"
orientationY="1.0"
orientationZ="0.0"
orientationAngle="0.0">
</Entity>


<Entity class="xmlobjects.XMLEntity"
id="glu_87        "
templateId="gluE"
centreOfMassX="0.0E-9"
centreOfMassY="349E-9"
centreOfMassZ="0.0E-9"
orientationX="0.0"
orientationY="1.0"
orientationZ="0.0"
orientationAngle="0.0">
</Entity>


<Entity class="xmlobjects.XMLEntity"
id="glu_88        "
templateId="gluE"
centreOfMassX="0.0E-9"
centreOfMassY="349E-9"
centreOfMassZ="0.0E-9"
orientationX="0.0"
orientationY="1.0"
orientationZ="0.0"
orientationAngle="0.0">
</Entity>


<Entity class="xmlobjects.XMLEntity"
id="glu_89        "
templateId="gluE"
centreOfMassX="0.0E-9"
centreOfMassY="349E-9"
centreOfMassZ="0.0E-9"
orientationX="0.0"
orientationY="1.0"
orientationZ="0.0"
orientationAngle="0.0">
</Entity>


<Entity class="xmlobjects.XMLEntity"
id="glu_90        "
templateId="gluE"
centreOfMassX="0.0E-9"
centreOfMassY="349E-9"
centreOfMassZ="0.0E-9"
orientationX="0.0"
orientationY="1.0"
orientationZ="0.0"
orientationAngle="0.0">
</Entity>


<Entity class="xmlobjects.XMLEntity"
id="glu_91        "
templateId="gluE"
centreOfMassX="0.0E-9"
centreOfMassY="349E-9"
centreOfMassZ="0.0E-9"
orientationX="0.0"
orientationY="1.0"
orientationZ="0.0"
orientationAngle="0.0">
</Entity>


<Entity class="xmlobjects.XMLEntity"
id="glu_92        "
templateId="gluE"
centreOfMassX="0.0E-9"
centreOfMassY="349E-9"
centreOfMassZ="0.0E-9"
orientationX="0.0"
orientationY="1.0"
orientationZ="0.0"
orientationAngle="0.0">
</Entity>


<Entity class="xmlobjects.XMLEntity"
id="glu_93        "
templateId="gluE"
centreOfMassX="0.0E-9"
centreOfMassY="349E-9"
centreOfMassZ="0.0E-9"
orientationX="0.0"
orientationY="1.0"
orientationZ="0.0"
orientationAngle="0.0">
</Entity>


<Entity class="xmlobjects.XMLEntity"
id="glu_94        "
templateId="gluE"
centreOfMassX="0.0E-9"
centreOfMassY="349E-9"
centreOfMassZ="0.0E-9"
orientationX="0.0"
orientationY="1.0"
orientationZ="0.0"
orientationAngle="0.0">
</Entity>


<Entity class="xmlobjects.XMLEntity"
id="glu_95        "
templateId="gluE"
centreOfMassX="0.0E-9"
centreOfMassY="349E-9"
centreOfMassZ="0.0E-9"
orientationX="0.0"
orientationY="1.0"
orientationZ="0.0"
orientationAngle="0.0">
</Entity>


<Entity class="xmlobjects.XMLEntity"
id="glu_96        "
templateId="gluE"
centreOfMassX="0.0E-9"
centreOfMassY="349E-9"
centreOfMassZ="0.0E-9"
orientationX="0.0"
orientationY="1.0"
orientationZ="0.0"
orientationAngle="0.0">
</Entity>


<Entity class="xmlobjects.XMLEntity"
id="glu_97        "
templateId="gluE"
centreOfMassX="0.0E-9"
centreOfMassY="349E-9"
centreOfMassZ="0.0E-9"
orientationX="0.0"
orientationY="1.0"
orientationZ="0.0"
orientationAngle="0.0">
</Entity>


<Entity class="xmlobjects.XMLEntity"
id="glu_98        "
templateId="gluE"
centreOfMassX="0.0E-9"
centreOfMassY="349E-9"
centreOfMassZ="0.0E-9"
orientationX="0.0"
orientationY="1.0"
orientationZ="0.0"
orientationAngle="0.0">
</Entity>


<Entity class="xmlobjects.XMLEntity"
id="glu_99        "
templateId="gluE"
centreOfMassX="0.0E-9"
centreOfMassY="349E-9"
centreOfMassZ="0.0E-9"
orientationX="0.0"
orientationY="1.0"
orientationZ="0.0"
orientationAngle="0.0">
</Entity>


<Entity class="xmlobjects.XMLEntity"
id="glu_100       "
templateId="gluE"
centreOfMassX="0.0E-9"
centreOfMassY="349E-9"
centreOfMassZ="0.0E-9"
orientationX="0.0"
orientationY="1.0"
orientationZ="0.0"
orientationAngle="0.0">
</Entity>


<Entity class="xmlobjects.XMLEntity"
id="glu_101       "
templateId="gluE"
centreOfMassX="0.0E-9"
centreOfMassY="349E-9"
centreOfMassZ="0.0E-9"
orientationX="0.0"
orientationY="1.0"
orientationZ="0.0"
orientationAngle="0.0">
</Entity>


<Entity class="xmlobjects.XMLEntity"
id="glu_102       "
templateId="gluE"
centreOfMassX="0.0E-9"
centreOfMassY="349E-9"
centreOfMassZ="0.0E-9"
orientationX="0.0"
orientationY="1.0"
orientationZ="0.0"
orientationAngle="0.0">
</Entity>


<Entity class="xmlobjects.XMLEntity"
id="glu_103       "
templateId="gluE"
centreOfMassX="0.0E-9"
centreOfMassY="349E-9"
centreOfMassZ="0.0E-9"
orientationX="0.0"
orientationY="1.0"
orientationZ="0.0"
orientationAngle="0.0">
</Entity>


<Entity class="xmlobjects.XMLEntity"
id="glu_104       "
templateId="gluE"
centreOfMassX="0.0E-9"
centreOfMassY="349E-9"
centreOfMassZ="0.0E-9"
orientationX="0.0"
orientationY="1.0"
orientationZ="0.0"
orientationAngle="0.0">
</Entity>


<Entity class="xmlobjects.XMLEntity"
id="glu_105       "
templateId="gluE"
centreOfMassX="0.0E-9"
centreOfMassY="349E-9"
centreOfMassZ="0.0E-9"
orientationX="0.0"
orientationY="1.0"
orientationZ="0.0"
orientationAngle="0.0">
</Entity>


<Entity class="xmlobjects.XMLEntity"
id="glu_106       "
templateId="gluE"
centreOfMassX="0.0E-9"
centreOfMassY="349E-9"
centreOfMassZ="0.0E-9"
orientationX="0.0"
orientationY="1.0"
orientationZ="0.0"
orientationAngle="0.0">
</Entity>


<Entity class="xmlobjects.XMLEntity"
id="glu_107       "
templateId="gluE"
centreOfMassX="0.0E-9"
centreOfMassY="349E-9"
centreOfMassZ="0.0E-9"
orientationX="0.0"
orientationY="1.0"
orientationZ="0.0"
orientationAngle="0.0">
</Entity>


<Entity class="xmlobjects.XMLEntity"
id="glu_108       "
templateId="gluE"
centreOfMassX="0.0E-9"
centreOfMassY="349E-9"
centreOfMassZ="0.0E-9"
orientationX="0.0"
orientationY="1.0"
orientationZ="0.0"
orientationAngle="0.0">
</Entity>


<Entity class="xmlobjects.XMLEntity"
id="glu_109       "
templateId="gluE"
centreOfMassX="0.0E-9"
centreOfMassY="349E-9"
centreOfMassZ="0.0E-9"
orientationX="0.0"
orientationY="1.0"
orientationZ="0.0"
orientationAngle="0.0">
</Entity>


<Entity class="xmlobjects.XMLEntity"
id="glu_110       "
templateId="gluE"
centreOfMassX="0.0E-9"
centreOfMassY="349E-9"
centreOfMassZ="0.0E-9"
orientationX="0.0"
orientationY="1.0"
orientationZ="0.0"
orientationAngle="0.0">
</Entity>


<Entity class="xmlobjects.XMLEntity"
id="glu_111       "
templateId="gluE"
centreOfMassX="0.0E-9"
centreOfMassY="349E-9"
centreOfMassZ="0.0E-9"
orientationX="0.0"
orientationY="1.0"
orientationZ="0.0"
orientationAngle="0.0">
</Entity>


<Entity class="xmlobjects.XMLEntity"
id="glu_112       "
templateId="gluE"
centreOfMassX="0.0E-9"
centreOfMassY="349E-9"
centreOfMassZ="0.0E-9"
orientationX="0.0"
orientationY="1.0"
orientationZ="0.0"
orientationAngle="0.0">
</Entity>


<Entity class="xmlobjects.XMLEntity"
id="glu_113       "
templateId="gluE"
centreOfMassX="0.0E-9"
centreOfMassY="349E-9"
centreOfMassZ="0.0E-9"
orientationX="0.0"
orientationY="1.0"
orientationZ="0.0"
orientationAngle="0.0">
</Entity>


<Entity class="xmlobjects.XMLEntity"
id="glu_114       "
templateId="gluE"
centreOfMassX="0.0E-9"
centreOfMassY="349E-9"
centreOfMassZ="0.0E-9"
orientationX="0.0"
orientationY="1.0"
orientationZ="0.0"
orientationAngle="0.0">
</Entity>


<Entity class="xmlobjects.XMLEntity"
id="glu_115       "
templateId="gluE"
centreOfMassX="0.0E-9"
centreOfMassY="349E-9"
centreOfMassZ="0.0E-9"
orientationX="0.0"
orientationY="1.0"
orientationZ="0.0"
orientationAngle="0.0">
</Entity>


<Entity class="xmlobjects.XMLEntity"
id="glu_116       "
templateId="gluE"
centreOfMassX="0.0E-9"
centreOfMassY="349E-9"
centreOfMassZ="0.0E-9"
orientationX="0.0"
orientationY="1.0"
orientationZ="0.0"
orientationAngle="0.0">
</Entity>


<Entity class="xmlobjects.XMLEntity"
id="glu_117       "
templateId="gluE"
centreOfMassX="0.0E-9"
centreOfMassY="349E-9"
centreOfMassZ="0.0E-9"
orientationX="0.0"
orientationY="1.0"
orientationZ="0.0"
orientationAngle="0.0">
</Entity>


<Entity class="xmlobjects.XMLEntity"
id="glu_118       "
templateId="gluE"
centreOfMassX="0.0E-9"
centreOfMassY="349E-9"
centreOfMassZ="0.0E-9"
orientationX="0.0"
orientationY="1.0"
orientationZ="0.0"
orientationAngle="0.0">
</Entity>


<Entity class="xmlobjects.XMLEntity"
id="glu_119       "
templateId="gluE"
centreOfMassX="0.0E-9"
centreOfMassY="349E-9"
centreOfMassZ="0.0E-9"
orientationX="0.0"
orientationY="1.0"
orientationZ="0.0"
orientationAngle="0.0">
</Entity>


<Entity class="xmlobjects.XMLEntity"
id="glu_120       "
templateId="gluE"
centreOfMassX="0.0E-9"
centreOfMassY="349E-9"
centreOfMassZ="0.0E-9"
orientationX="0.0"
orientationY="1.0"
orientationZ="0.0"
orientationAngle="0.0">
</Entity>


<Entity class="xmlobjects.XMLEntity"
id="glu_121       "
templateId="gluE"
centreOfMassX="0.0E-9"
centreOfMassY="349E-9"
centreOfMassZ="0.0E-9"
orientationX="0.0"
orientationY="1.0"
orientationZ="0.0"
orientationAngle="0.0">
</Entity>


<Entity class="xmlobjects.XMLEntity"
id="glu_122       "
templateId="gluE"
centreOfMassX="0.0E-9"
centreOfMassY="349E-9"
centreOfMassZ="0.0E-9"
orientationX="0.0"
orientationY="1.0"
orientationZ="0.0"
orientationAngle="0.0">
</Entity>


<Entity class="xmlobjects.XMLEntity"
id="glu_123       "
templateId="gluE"
centreOfMassX="0.0E-9"
centreOfMassY="349E-9"
centreOfMassZ="0.0E-9"
orientationX="0.0"
orientationY="1.0"
orientationZ="0.0"
orientationAngle="0.0">
</Entity>


<Entity class="xmlobjects.XMLEntity"
id="glu_124       "
templateId="gluE"
centreOfMassX="0.0E-9"
centreOfMassY="349E-9"
centreOfMassZ="0.0E-9"
orientationX="0.0"
orientationY="1.0"
orientationZ="0.0"
orientationAngle="0.0">
</Entity>


<Entity class="xmlobjects.XMLEntity"
id="glu_125       "
templateId="gluE"
centreOfMassX="0.0E-9"
centreOfMassY="349E-9"
centreOfMassZ="0.0E-9"
orientationX="0.0"
orientationY="1.0"
orientationZ="0.0"
orientationAngle="0.0">
</Entity>


<Entity class="xmlobjects.XMLEntity"
id="glu_126       "
templateId="gluE"
centreOfMassX="0.0E-9"
centreOfMassY="349E-9"
centreOfMassZ="0.0E-9"
orientationX="0.0"
orientationY="1.0"
orientationZ="0.0"
orientationAngle="0.0">
</Entity>


<Entity class="xmlobjects.XMLEntity"
id="glu_127       "
templateId="gluE"
centreOfMassX="0.0E-9"
centreOfMassY="349E-9"
centreOfMassZ="0.0E-9"
orientationX="0.0"
orientationY="1.0"
orientationZ="0.0"
orientationAngle="0.0">
</Entity>


<Entity class="xmlobjects.XMLEntity"
id="glu_128       "
templateId="gluE"
centreOfMassX="0.0E-9"
centreOfMassY="349E-9"
centreOfMassZ="0.0E-9"
orientationX="0.0"
orientationY="1.0"
orientationZ="0.0"
orientationAngle="0.0">
</Entity>


<Entity class="xmlobjects.XMLEntity"
id="glu_129       "
templateId="gluE"
centreOfMassX="0.0E-9"
centreOfMassY="349E-9"
centreOfMassZ="0.0E-9"
orientationX="0.0"
orientationY="1.0"
orientationZ="0.0"
orientationAngle="0.0">
</Entity>


<Entity class="xmlobjects.XMLEntity"
id="glu_130       "
templateId="gluE"
centreOfMassX="0.0E-9"
centreOfMassY="349E-9"
centreOfMassZ="0.0E-9"
orientationX="0.0"
orientationY="1.0"
orientationZ="0.0"
orientationAngle="0.0">
</Entity>


<Entity class="xmlobjects.XMLEntity"
id="glu_131       "
templateId="gluE"
centreOfMassX="0.0E-9"
centreOfMassY="349E-9"
centreOfMassZ="0.0E-9"
orientationX="0.0"
orientationY="1.0"
orientationZ="0.0"
orientationAngle="0.0">
</Entity>


<Entity class="xmlobjects.XMLEntity"
id="glu_132       "
templateId="gluE"
centreOfMassX="0.0E-9"
centreOfMassY="349E-9"
centreOfMassZ="0.0E-9"
orientationX="0.0"
orientationY="1.0"
orientationZ="0.0"
orientationAngle="0.0">
</Entity>


<Entity class="xmlobjects.XMLEntity"
id="glu_133       "
templateId="gluE"
centreOfMassX="0.0E-9"
centreOfMassY="349E-9"
centreOfMassZ="0.0E-9"
orientationX="0.0"
orientationY="1.0"
orientationZ="0.0"
orientationAngle="0.0">
</Entity>


<Entity class="xmlobjects.XMLEntity"
id="glu_134       "
templateId="gluE"
centreOfMassX="0.0E-9"
centreOfMassY="349E-9"
centreOfMassZ="0.0E-9"
orientationX="0.0"
orientationY="1.0"
orientationZ="0.0"
orientationAngle="0.0">
</Entity>


<Entity class="xmlobjects.XMLEntity"
id="glu_135       "
templateId="gluE"
centreOfMassX="0.0E-9"
centreOfMassY="349E-9"
centreOfMassZ="0.0E-9"
orientationX="0.0"
orientationY="1.0"
orientationZ="0.0"
orientationAngle="0.0">
</Entity>


<Entity class="xmlobjects.XMLEntity"
id="glu_136       "
templateId="gluE"
centreOfMassX="0.0E-9"
centreOfMassY="349E-9"
centreOfMassZ="0.0E-9"
orientationX="0.0"
orientationY="1.0"
orientationZ="0.0"
orientationAngle="0.0">
</Entity>


<Entity class="xmlobjects.XMLEntity"
id="glu_137       "
templateId="gluE"
centreOfMassX="0.0E-9"
centreOfMassY="349E-9"
centreOfMassZ="0.0E-9"
orientationX="0.0"
orientationY="1.0"
orientationZ="0.0"
orientationAngle="0.0">
</Entity>


<Entity class="xmlobjects.XMLEntity"
id="glu_138       "
templateId="gluE"
centreOfMassX="0.0E-9"
centreOfMassY="349E-9"
centreOfMassZ="0.0E-9"
orientationX="0.0"
orientationY="1.0"
orientationZ="0.0"
orientationAngle="0.0">
</Entity>


<Entity class="xmlobjects.XMLEntity"
id="glu_139       "
templateId="gluE"
centreOfMassX="0.0E-9"
centreOfMassY="349E-9"
centreOfMassZ="0.0E-9"
orientationX="0.0"
orientationY="1.0"
orientationZ="0.0"
orientationAngle="0.0">
</Entity>


<Entity class="xmlobjects.XMLEntity"
id="glu_140       "
templateId="gluE"
centreOfMassX="0.0E-9"
centreOfMassY="349E-9"
centreOfMassZ="0.0E-9"
orientationX="0.0"
orientationY="1.0"
orientationZ="0.0"
orientationAngle="0.0">
</Entity>


<Entity class="xmlobjects.XMLEntity"
id="glu_141       "
templateId="gluE"
centreOfMassX="0.0E-9"
centreOfMassY="349E-9"
centreOfMassZ="0.0E-9"
orientationX="0.0"
orientationY="1.0"
orientationZ="0.0"
orientationAngle="0.0">
</Entity>


<Entity class="xmlobjects.XMLEntity"
id="glu_142       "
templateId="gluE"
centreOfMassX="0.0E-9"
centreOfMassY="349E-9"
centreOfMassZ="0.0E-9"
orientationX="0.0"
orientationY="1.0"
orientationZ="0.0"
orientationAngle="0.0">
</Entity>


<Entity class="xmlobjects.XMLEntity"
id="glu_143       "
templateId="gluE"
centreOfMassX="0.0E-9"
centreOfMassY="349E-9"
centreOfMassZ="0.0E-9"
orientationX="0.0"
orientationY="1.0"
orientationZ="0.0"
orientationAngle="0.0">
</Entity>


<Entity class="xmlobjects.XMLEntity"
id="glu_144       "
templateId="gluE"
centreOfMassX="0.0E-9"
centreOfMassY="349E-9"
centreOfMassZ="0.0E-9"
orientationX="0.0"
orientationY="1.0"
orientationZ="0.0"
orientationAngle="0.0">
</Entity>


<Entity class="xmlobjects.XMLEntity"
id="glu_145       "
templateId="gluE"
centreOfMassX="0.0E-9"
centreOfMassY="349E-9"
centreOfMassZ="0.0E-9"
orientationX="0.0"
orientationY="1.0"
orientationZ="0.0"
orientationAngle="0.0">
</Entity>


<Entity class="xmlobjects.XMLEntity"
id="glu_146       "
templateId="gluE"
centreOfMassX="0.0E-9"
centreOfMassY="349E-9"
centreOfMassZ="0.0E-9"
orientationX="0.0"
orientationY="1.0"
orientationZ="0.0"
orientationAngle="0.0">
</Entity>


<Entity class="xmlobjects.XMLEntity"
id="glu_147       "
templateId="gluE"
centreOfMassX="0.0E-9"
centreOfMassY="349E-9"
centreOfMassZ="0.0E-9"
orientationX="0.0"
orientationY="1.0"
orientationZ="0.0"
orientationAngle="0.0">
</Entity>


<Entity class="xmlobjects.XMLEntity"
id="glu_148       "
templateId="gluE"
centreOfMassX="0.0E-9"
centreOfMassY="349E-9"
centreOfMassZ="0.0E-9"
orientationX="0.0"
orientationY="1.0"
orientationZ="0.0"
orientationAngle="0.0">
</Entity>


<Entity class="xmlobjects.XMLEntity"
id="glu_149       "
templateId="gluE"
centreOfMassX="0.0E-9"
centreOfMassY="349E-9"
centreOfMassZ="0.0E-9"
orientationX="0.0"
orientationY="1.0"
orientationZ="0.0"
orientationAngle="0.0">
</Entity>


<Entity class="xmlobjects.XMLEntity"
id="glu_150       "
templateId="gluE"
centreOfMassX="0.0E-9"
centreOfMassY="349E-9"
centreOfMassZ="0.0E-9"
orientationX="0.0"
orientationY="1.0"
orientationZ="0.0"
orientationAngle="0.0">
</Entity>


<Entity class="xmlobjects.XMLEntity"
id="glu_151       "
templateId="gluE"
centreOfMassX="0.0E-9"
centreOfMassY="349E-9"
centreOfMassZ="0.0E-9"
orientationX="0.0"
orientationY="1.0"
orientationZ="0.0"
orientationAngle="0.0">
</Entity>


<Entity class="xmlobjects.XMLEntity"
id="glu_152       "
templateId="gluE"
centreOfMassX="0.0E-9"
centreOfMassY="349E-9"
centreOfMassZ="0.0E-9"
orientationX="0.0"
orientationY="1.0"
orientationZ="0.0"
orientationAngle="0.0">
</Entity>


<Entity class="xmlobjects.XMLEntity"
id="glu_153       "
templateId="gluE"
centreOfMassX="0.0E-9"
centreOfMassY="349E-9"
centreOfMassZ="0.0E-9"
orientationX="0.0"
orientationY="1.0"
orientationZ="0.0"
orientationAngle="0.0">
</Entity>


<Entity class="xmlobjects.XMLEntity"
id="glu_154       "
templateId="gluE"
centreOfMassX="0.0E-9"
centreOfMassY="349E-9"
centreOfMassZ="0.0E-9"
orientationX="0.0"
orientationY="1.0"
orientationZ="0.0"
orientationAngle="0.0">
</Entity>


<Entity class="xmlobjects.XMLEntity"
id="glu_155       "
templateId="gluE"
centreOfMassX="0.0E-9"
centreOfMassY="349E-9"
centreOfMassZ="0.0E-9"
orientationX="0.0"
orientationY="1.0"
orientationZ="0.0"
orientationAngle="0.0">
</Entity>


<Entity class="xmlobjects.XMLEntity"
id="glu_156       "
templateId="gluE"
centreOfMassX="0.0E-9"
centreOfMassY="349E-9"
centreOfMassZ="0.0E-9"
orientationX="0.0"
orientationY="1.0"
orientationZ="0.0"
orientationAngle="0.0">
</Entity>


<Entity class="xmlobjects.XMLEntity"
id="glu_157       "
templateId="gluE"
centreOfMassX="0.0E-9"
centreOfMassY="349E-9"
centreOfMassZ="0.0E-9"
orientationX="0.0"
orientationY="1.0"
orientationZ="0.0"
orientationAngle="0.0">
</Entity>


<Entity class="xmlobjects.XMLEntity"
id="glu_158       "
templateId="gluE"
centreOfMassX="0.0E-9"
centreOfMassY="349E-9"
centreOfMassZ="0.0E-9"
orientationX="0.0"
orientationY="1.0"
orientationZ="0.0"
orientationAngle="0.0">
</Entity>


<Entity class="xmlobjects.XMLEntity"
id="glu_159       "
templateId="gluE"
centreOfMassX="0.0E-9"
centreOfMassY="349E-9"
centreOfMassZ="0.0E-9"
orientationX="0.0"
orientationY="1.0"
orientationZ="0.0"
orientationAngle="0.0">
</Entity>


<Entity class="xmlobjects.XMLEntity"
id="glu_160       "
templateId="gluE"
centreOfMassX="0.0E-9"
centreOfMassY="349E-9"
centreOfMassZ="0.0E-9"
orientationX="0.0"
orientationY="1.0"
orientationZ="0.0"
orientationAngle="0.0">
</Entity>


<Entity class="xmlobjects.XMLEntity"
id="glu_161       "
templateId="gluE"
centreOfMassX="0.0E-9"
centreOfMassY="349E-9"
centreOfMassZ="0.0E-9"
orientationX="0.0"
orientationY="1.0"
orientationZ="0.0"
orientationAngle="0.0">
</Entity>


<Entity class="xmlobjects.XMLEntity"
id="glu_162       "
templateId="gluE"
centreOfMassX="0.0E-9"
centreOfMassY="349E-9"
centreOfMassZ="0.0E-9"
orientationX="0.0"
orientationY="1.0"
orientationZ="0.0"
orientationAngle="0.0">
</Entity>


<Entity class="xmlobjects.XMLEntity"
id="glu_163       "
templateId="gluE"
centreOfMassX="0.0E-9"
centreOfMassY="349E-9"
centreOfMassZ="0.0E-9"
orientationX="0.0"
orientationY="1.0"
orientationZ="0.0"
orientationAngle="0.0">
</Entity>


<Entity class="xmlobjects.XMLEntity"
id="glu_164       "
templateId="gluE"
centreOfMassX="0.0E-9"
centreOfMassY="349E-9"
centreOfMassZ="0.0E-9"
orientationX="0.0"
orientationY="1.0"
orientationZ="0.0"
orientationAngle="0.0">
</Entity>


<Entity class="xmlobjects.XMLEntity"
id="glu_165       "
templateId="gluE"
centreOfMassX="0.0E-9"
centreOfMassY="349E-9"
centreOfMassZ="0.0E-9"
orientationX="0.0"
orientationY="1.0"
orientationZ="0.0"
orientationAngle="0.0">
</Entity>


<Entity class="xmlobjects.XMLEntity"
id="glu_166       "
templateId="gluE"
centreOfMassX="0.0E-9"
centreOfMassY="349E-9"
centreOfMassZ="0.0E-9"
orientationX="0.0"
orientationY="1.0"
orientationZ="0.0"
orientationAngle="0.0">
</Entity>


<Entity class="xmlobjects.XMLEntity"
id="glu_167       "
templateId="gluE"
centreOfMassX="0.0E-9"
centreOfMassY="349E-9"
centreOfMassZ="0.0E-9"
orientationX="0.0"
orientationY="1.0"
orientationZ="0.0"
orientationAngle="0.0">
</Entity>


<Entity class="xmlobjects.XMLEntity"
id="glu_168       "
templateId="gluE"
centreOfMassX="0.0E-9"
centreOfMassY="349E-9"
centreOfMassZ="0.0E-9"
orientationX="0.0"
orientationY="1.0"
orientationZ="0.0"
orientationAngle="0.0">
</Entity>


<Entity class="xmlobjects.XMLEntity"
id="glu_169       "
templateId="gluE"
centreOfMassX="0.0E-9"
centreOfMassY="349E-9"
centreOfMassZ="0.0E-9"
orientationX="0.0"
orientationY="1.0"
orientationZ="0.0"
orientationAngle="0.0">
</Entity>


<Entity class="xmlobjects.XMLEntity"
id="glu_170       "
templateId="gluE"
centreOfMassX="0.0E-9"
centreOfMassY="349E-9"
centreOfMassZ="0.0E-9"
orientationX="0.0"
orientationY="1.0"
orientationZ="0.0"
orientationAngle="0.0">
</Entity>


<Entity class="xmlobjects.XMLEntity"
id="glu_171       "
templateId="gluE"
centreOfMassX="0.0E-9"
centreOfMassY="349E-9"
centreOfMassZ="0.0E-9"
orientationX="0.0"
orientationY="1.0"
orientationZ="0.0"
orientationAngle="0.0">
</Entity>


<Entity class="xmlobjects.XMLEntity"
id="glu_172       "
templateId="gluE"
centreOfMassX="0.0E-9"
centreOfMassY="349E-9"
centreOfMassZ="0.0E-9"
orientationX="0.0"
orientationY="1.0"
orientationZ="0.0"
orientationAngle="0.0">
</Entity>


<Entity class="xmlobjects.XMLEntity"
id="glu_173       "
templateId="gluE"
centreOfMassX="0.0E-9"
centreOfMassY="349E-9"
centreOfMassZ="0.0E-9"
orientationX="0.0"
orientationY="1.0"
orientationZ="0.0"
orientationAngle="0.0">
</Entity>


<Entity class="xmlobjects.XMLEntity"
id="glu_174       "
templateId="gluE"
centreOfMassX="0.0E-9"
centreOfMassY="349E-9"
centreOfMassZ="0.0E-9"
orientationX="0.0"
orientationY="1.0"
orientationZ="0.0"
orientationAngle="0.0">
</Entity>


<Entity class="xmlobjects.XMLEntity"
id="glu_175       "
templateId="gluE"
centreOfMassX="0.0E-9"
centreOfMassY="349E-9"
centreOfMassZ="0.0E-9"
orientationX="0.0"
orientationY="1.0"
orientationZ="0.0"
orientationAngle="0.0">
</Entity>


<Entity class="xmlobjects.XMLEntity"
id="glu_176       "
templateId="gluE"
centreOfMassX="0.0E-9"
centreOfMassY="349E-9"
centreOfMassZ="0.0E-9"
orientationX="0.0"
orientationY="1.0"
orientationZ="0.0"
orientationAngle="0.0">
</Entity>


<Entity class="xmlobjects.XMLEntity"
id="glu_177       "
templateId="gluE"
centreOfMassX="0.0E-9"
centreOfMassY="349E-9"
centreOfMassZ="0.0E-9"
orientationX="0.0"
orientationY="1.0"
orientationZ="0.0"
orientationAngle="0.0">
</Entity>


<Entity class="xmlobjects.XMLEntity"
id="glu_178       "
templateId="gluE"
centreOfMassX="0.0E-9"
centreOfMassY="349E-9"
centreOfMassZ="0.0E-9"
orientationX="0.0"
orientationY="1.0"
orientationZ="0.0"
orientationAngle="0.0">
</Entity>


<Entity class="xmlobjects.XMLEntity"
id="glu_179       "
templateId="gluE"
centreOfMassX="0.0E-9"
centreOfMassY="349E-9"
centreOfMassZ="0.0E-9"
orientationX="0.0"
orientationY="1.0"
orientationZ="0.0"
orientationAngle="0.0">
</Entity>


<Entity class="xmlobjects.XMLEntity"
id="glu_180       "
templateId="gluE"
centreOfMassX="0.0E-9"
centreOfMassY="349E-9"
centreOfMassZ="0.0E-9"
orientationX="0.0"
orientationY="1.0"
orientationZ="0.0"
orientationAngle="0.0">
</Entity>


<Entity class="xmlobjects.XMLEntity"
id="glu_181       "
templateId="gluE"
centreOfMassX="0.0E-9"
centreOfMassY="349E-9"
centreOfMassZ="0.0E-9"
orientationX="0.0"
orientationY="1.0"
orientationZ="0.0"
orientationAngle="0.0">
</Entity>


<Entity class="xmlobjects.XMLEntity"
id="glu_182       "
templateId="gluE"
centreOfMassX="0.0E-9"
centreOfMassY="349E-9"
centreOfMassZ="0.0E-9"
orientationX="0.0"
orientationY="1.0"
orientationZ="0.0"
orientationAngle="0.0">
</Entity>


<Entity class="xmlobjects.XMLEntity"
id="glu_183       "
templateId="gluE"
centreOfMassX="0.0E-9"
centreOfMassY="349E-9"
centreOfMassZ="0.0E-9"
orientationX="0.0"
orientationY="1.0"
orientationZ="0.0"
orientationAngle="0.0">
</Entity>


<Entity class="xmlobjects.XMLEntity"
id="glu_184       "
templateId="gluE"
centreOfMassX="0.0E-9"
centreOfMassY="349E-9"
centreOfMassZ="0.0E-9"
orientationX="0.0"
orientationY="1.0"
orientationZ="0.0"
orientationAngle="0.0">
</Entity>


<Entity class="xmlobjects.XMLEntity"
id="glu_185       "
templateId="gluE"
centreOfMassX="0.0E-9"
centreOfMassY="349E-9"
centreOfMassZ="0.0E-9"
orientationX="0.0"
orientationY="1.0"
orientationZ="0.0"
orientationAngle="0.0">
</Entity>


<Entity class="xmlobjects.XMLEntity"
id="glu_186       "
templateId="gluE"
centreOfMassX="0.0E-9"
centreOfMassY="349E-9"
centreOfMassZ="0.0E-9"
orientationX="0.0"
orientationY="1.0"
orientationZ="0.0"
orientationAngle="0.0">
</Entity>


<Entity class="xmlobjects.XMLEntity"
id="glu_187       "
templateId="gluE"
centreOfMassX="0.0E-9"
centreOfMassY="349E-9"
centreOfMassZ="0.0E-9"
orientationX="0.0"
orientationY="1.0"
orientationZ="0.0"
orientationAngle="0.0">
</Entity>


<Entity class="xmlobjects.XMLEntity"
id="glu_188       "
templateId="gluE"
centreOfMassX="0.0E-9"
centreOfMassY="349E-9"
centreOfMassZ="0.0E-9"
orientationX="0.0"
orientationY="1.0"
orientationZ="0.0"
orientationAngle="0.0">
</Entity>


<Entity class="xmlobjects.XMLEntity"
id="glu_189       "
templateId="gluE"
centreOfMassX="0.0E-9"
centreOfMassY="349E-9"
centreOfMassZ="0.0E-9"
orientationX="0.0"
orientationY="1.0"
orientationZ="0.0"
orientationAngle="0.0">
</Entity>


<Entity class="xmlobjects.XMLEntity"
id="glu_190       "
templateId="gluE"
centreOfMassX="0.0E-9"
centreOfMassY="349E-9"
centreOfMassZ="0.0E-9"
orientationX="0.0"
orientationY="1.0"
orientationZ="0.0"
orientationAngle="0.0">
</Entity>


<Entity class="xmlobjects.XMLEntity"
id="glu_191       "
templateId="gluE"
centreOfMassX="0.0E-9"
centreOfMassY="349E-9"
centreOfMassZ="0.0E-9"
orientationX="0.0"
orientationY="1.0"
orientationZ="0.0"
orientationAngle="0.0">
</Entity>


<Entity class="xmlobjects.XMLEntity"
id="glu_192       "
templateId="gluE"
centreOfMassX="0.0E-9"
centreOfMassY="349E-9"
centreOfMassZ="0.0E-9"
orientationX="0.0"
orientationY="1.0"
orientationZ="0.0"
orientationAngle="0.0">
</Entity>


<Entity class="xmlobjects.XMLEntity"
id="glu_193       "
templateId="gluE"
centreOfMassX="0.0E-9"
centreOfMassY="349E-9"
centreOfMassZ="0.0E-9"
orientationX="0.0"
orientationY="1.0"
orientationZ="0.0"
orientationAngle="0.0">
</Entity>


<Entity class="xmlobjects.XMLEntity"
id="glu_194       "
templateId="gluE"
centreOfMassX="0.0E-9"
centreOfMassY="349E-9"
centreOfMassZ="0.0E-9"
orientationX="0.0"
orientationY="1.0"
orientationZ="0.0"
orientationAngle="0.0">
</Entity>


<Entity class="xmlobjects.XMLEntity"
id="glu_195       "
templateId="gluE"
centreOfMassX="0.0E-9"
centreOfMassY="349E-9"
centreOfMassZ="0.0E-9"
orientationX="0.0"
orientationY="1.0"
orientationZ="0.0"
orientationAngle="0.0">
</Entity>


<Entity class="xmlobjects.XMLEntity"
id="glu_196       "
templateId="gluE"
centreOfMassX="0.0E-9"
centreOfMassY="349E-9"
centreOfMassZ="0.0E-9"
orientationX="0.0"
orientationY="1.0"
orientationZ="0.0"
orientationAngle="0.0">
</Entity>


<Entity class="xmlobjects.XMLEntity"
id="glu_197       "
templateId="gluE"
centreOfMassX="0.0E-9"
centreOfMassY="349E-9"
centreOfMassZ="0.0E-9"
orientationX="0.0"
orientationY="1.0"
orientationZ="0.0"
orientationAngle="0.0">
</Entity>


<Entity class="xmlobjects.XMLEntity"
id="glu_198       "
templateId="gluE"
centreOfMassX="0.0E-9"
centreOfMassY="349E-9"
centreOfMassZ="0.0E-9"
orientationX="0.0"
orientationY="1.0"
orientationZ="0.0"
orientationAngle="0.0">
</Entity>


<Entity class="xmlobjects.XMLEntity"
id="glu_199       "
templateId="gluE"
centreOfMassX="0.0E-9"
centreOfMassY="349E-9"
centreOfMassZ="0.0E-9"
orientationX="0.0"
orientationY="1.0"
orientationZ="0.0"
orientationAngle="0.0">
</Entity>


<Entity class="xmlobjects.XMLEntity"
id="glu_200       "
templateId="gluE"
centreOfMassX="0.0E-9"
centreOfMassY="349E-9"
centreOfMassZ="0.0E-9"
orientationX="0.0"
orientationY="1.0"
orientationZ="0.0"
orientationAngle="0.0">
</Entity>


<Entity class="xmlobjects.XMLEntity"
id="glu_201       "
templateId="gluE"
centreOfMassX="0.0E-9"
centreOfMassY="349E-9"
centreOfMassZ="0.0E-9"
orientationX="0.0"
orientationY="1.0"
orientationZ="0.0"
orientationAngle="0.0">
</Entity>


<Entity class="xmlobjects.XMLEntity"
id="glu_202       "
templateId="gluE"
centreOfMassX="0.0E-9"
centreOfMassY="349E-9"
centreOfMassZ="0.0E-9"
orientationX="0.0"
orientationY="1.0"
orientationZ="0.0"
orientationAngle="0.0">
</Entity>


<Entity class="xmlobjects.XMLEntity"
id="glu_203       "
templateId="gluE"
centreOfMassX="0.0E-9"
centreOfMassY="349E-9"
centreOfMassZ="0.0E-9"
orientationX="0.0"
orientationY="1.0"
orientationZ="0.0"
orientationAngle="0.0">
</Entity>


<Entity class="xmlobjects.XMLEntity"
id="glu_204       "
templateId="gluE"
centreOfMassX="0.0E-9"
centreOfMassY="349E-9"
centreOfMassZ="0.0E-9"
orientationX="0.0"
orientationY="1.0"
orientationZ="0.0"
orientationAngle="0.0">
</Entity>


<Entity class="xmlobjects.XMLEntity"
id="glu_205       "
templateId="gluE"
centreOfMassX="0.0E-9"
centreOfMassY="349E-9"
centreOfMassZ="0.0E-9"
orientationX="0.0"
orientationY="1.0"
orientationZ="0.0"
orientationAngle="0.0">
</Entity>


<Entity class="xmlobjects.XMLEntity"
id="glu_206       "
templateId="gluE"
centreOfMassX="0.0E-9"
centreOfMassY="349E-9"
centreOfMassZ="0.0E-9"
orientationX="0.0"
orientationY="1.0"
orientationZ="0.0"
orientationAngle="0.0">
</Entity>


<Entity class="xmlobjects.XMLEntity"
id="glu_207       "
templateId="gluE"
centreOfMassX="0.0E-9"
centreOfMassY="349E-9"
centreOfMassZ="0.0E-9"
orientationX="0.0"
orientationY="1.0"
orientationZ="0.0"
orientationAngle="0.0">
</Entity>


<Entity class="xmlobjects.XMLEntity"
id="glu_208       "
templateId="gluE"
centreOfMassX="0.0E-9"
centreOfMassY="349E-9"
centreOfMassZ="0.0E-9"
orientationX="0.0"
orientationY="1.0"
orientationZ="0.0"
orientationAngle="0.0">
</Entity>


<Entity class="xmlobjects.XMLEntity"
id="glu_209       "
templateId="gluE"
centreOfMassX="0.0E-9"
centreOfMassY="349E-9"
centreOfMassZ="0.0E-9"
orientationX="0.0"
orientationY="1.0"
orientationZ="0.0"
orientationAngle="0.0">
</Entity>


<Entity class="xmlobjects.XMLEntity"
id="glu_210       "
templateId="gluE"
centreOfMassX="0.0E-9"
centreOfMassY="349E-9"
centreOfMassZ="0.0E-9"
orientationX="0.0"
orientationY="1.0"
orientationZ="0.0"
orientationAngle="0.0">
</Entity>


<Entity class="xmlobjects.XMLEntity"
id="glu_211       "
templateId="gluE"
centreOfMassX="0.0E-9"
centreOfMassY="349E-9"
centreOfMassZ="0.0E-9"
orientationX="0.0"
orientationY="1.0"
orientationZ="0.0"
orientationAngle="0.0">
</Entity>


<Entity class="xmlobjects.XMLEntity"
id="glu_212       "
templateId="gluE"
centreOfMassX="0.0E-9"
centreOfMassY="349E-9"
centreOfMassZ="0.0E-9"
orientationX="0.0"
orientationY="1.0"
orientationZ="0.0"
orientationAngle="0.0">
</Entity>


<Entity class="xmlobjects.XMLEntity"
id="glu_213       "
templateId="gluE"
centreOfMassX="0.0E-9"
centreOfMassY="349E-9"
centreOfMassZ="0.0E-9"
orientationX="0.0"
orientationY="1.0"
orientationZ="0.0"
orientationAngle="0.0">
</Entity>


<Entity class="xmlobjects.XMLEntity"
id="glu_214       "
templateId="gluE"
centreOfMassX="0.0E-9"
centreOfMassY="349E-9"
centreOfMassZ="0.0E-9"
orientationX="0.0"
orientationY="1.0"
orientationZ="0.0"
orientationAngle="0.0">
</Entity>


<Entity class="xmlobjects.XMLEntity"
id="glu_215       "
templateId="gluE"
centreOfMassX="0.0E-9"
centreOfMassY="349E-9"
centreOfMassZ="0.0E-9"
orientationX="0.0"
orientationY="1.0"
orientationZ="0.0"
orientationAngle="0.0">
</Entity>


<Entity class="xmlobjects.XMLEntity"
id="glu_216       "
templateId="gluE"
centreOfMassX="0.0E-9"
centreOfMassY="349E-9"
centreOfMassZ="0.0E-9"
orientationX="0.0"
orientationY="1.0"
orientationZ="0.0"
orientationAngle="0.0">
</Entity>


<Entity class="xmlobjects.XMLEntity"
id="glu_217       "
templateId="gluE"
centreOfMassX="0.0E-9"
centreOfMassY="349E-9"
centreOfMassZ="0.0E-9"
orientationX="0.0"
orientationY="1.0"
orientationZ="0.0"
orientationAngle="0.0">
</Entity>


<Entity class="xmlobjects.XMLEntity"
id="glu_218       "
templateId="gluE"
centreOfMassX="0.0E-9"
centreOfMassY="349E-9"
centreOfMassZ="0.0E-9"
orientationX="0.0"
orientationY="1.0"
orientationZ="0.0"
orientationAngle="0.0">
</Entity>


<Entity class="xmlobjects.XMLEntity"
id="glu_219       "
templateId="gluE"
centreOfMassX="0.0E-9"
centreOfMassY="349E-9"
centreOfMassZ="0.0E-9"
orientationX="0.0"
orientationY="1.0"
orientationZ="0.0"
orientationAngle="0.0">
</Entity>


<Entity class="xmlobjects.XMLEntity"
id="glu_220       "
templateId="gluE"
centreOfMassX="0.0E-9"
centreOfMassY="349E-9"
centreOfMassZ="0.0E-9"
orientationX="0.0"
orientationY="1.0"
orientationZ="0.0"
orientationAngle="0.0">
</Entity>


<Entity class="xmlobjects.XMLEntity"
id="glu_221       "
templateId="gluE"
centreOfMassX="0.0E-9"
centreOfMassY="349E-9"
centreOfMassZ="0.0E-9"
orientationX="0.0"
orientationY="1.0"
orientationZ="0.0"
orientationAngle="0.0">
</Entity>


<Entity class="xmlobjects.XMLEntity"
id="glu_222       "
templateId="gluE"
centreOfMassX="0.0E-9"
centreOfMassY="349E-9"
centreOfMassZ="0.0E-9"
orientationX="0.0"
orientationY="1.0"
orientationZ="0.0"
orientationAngle="0.0">
</Entity>


<Entity class="xmlobjects.XMLEntity"
id="glu_223       "
templateId="gluE"
centreOfMassX="0.0E-9"
centreOfMassY="349E-9"
centreOfMassZ="0.0E-9"
orientationX="0.0"
orientationY="1.0"
orientationZ="0.0"
orientationAngle="0.0">
</Entity>


<Entity class="xmlobjects.XMLEntity"
id="glu_224       "
templateId="gluE"
centreOfMassX="0.0E-9"
centreOfMassY="349E-9"
centreOfMassZ="0.0E-9"
orientationX="0.0"
orientationY="1.0"
orientationZ="0.0"
orientationAngle="0.0">
</Entity>


<Entity class="xmlobjects.XMLEntity"
id="glu_225       "
templateId="gluE"
centreOfMassX="0.0E-9"
centreOfMassY="349E-9"
centreOfMassZ="0.0E-9"
orientationX="0.0"
orientationY="1.0"
orientationZ="0.0"
orientationAngle="0.0">
</Entity>


<Entity class="xmlobjects.XMLEntity"
id="glu_226       "
templateId="gluE"
centreOfMassX="0.0E-9"
centreOfMassY="349E-9"
centreOfMassZ="0.0E-9"
orientationX="0.0"
orientationY="1.0"
orientationZ="0.0"
orientationAngle="0.0">
</Entity>


<Entity class="xmlobjects.XMLEntity"
id="glu_227       "
templateId="gluE"
centreOfMassX="0.0E-9"
centreOfMassY="349E-9"
centreOfMassZ="0.0E-9"
orientationX="0.0"
orientationY="1.0"
orientationZ="0.0"
orientationAngle="0.0">
</Entity>


<Entity class="xmlobjects.XMLEntity"
id="glu_228       "
templateId="gluE"
centreOfMassX="0.0E-9"
centreOfMassY="349E-9"
centreOfMassZ="0.0E-9"
orientationX="0.0"
orientationY="1.0"
orientationZ="0.0"
orientationAngle="0.0">
</Entity>


<Entity class="xmlobjects.XMLEntity"
id="glu_229       "
templateId="gluE"
centreOfMassX="0.0E-9"
centreOfMassY="349E-9"
centreOfMassZ="0.0E-9"
orientationX="0.0"
orientationY="1.0"
orientationZ="0.0"
orientationAngle="0.0">
</Entity>


<Entity class="xmlobjects.XMLEntity"
id="glu_230       "
templateId="gluE"
centreOfMassX="0.0E-9"
centreOfMassY="349E-9"
centreOfMassZ="0.0E-9"
orientationX="0.0"
orientationY="1.0"
orientationZ="0.0"
orientationAngle="0.0">
</Entity>


<Entity class="xmlobjects.XMLEntity"
id="glu_231       "
templateId="gluE"
centreOfMassX="0.0E-9"
centreOfMassY="349E-9"
centreOfMassZ="0.0E-9"
orientationX="0.0"
orientationY="1.0"
orientationZ="0.0"
orientationAngle="0.0">
</Entity>


<Entity class="xmlobjects.XMLEntity"
id="glu_232       "
templateId="gluE"
centreOfMassX="0.0E-9"
centreOfMassY="349E-9"
centreOfMassZ="0.0E-9"
orientationX="0.0"
orientationY="1.0"
orientationZ="0.0"
orientationAngle="0.0">
</Entity>


<Entity class="xmlobjects.XMLEntity"
id="glu_233       "
templateId="gluE"
centreOfMassX="0.0E-9"
centreOfMassY="349E-9"
centreOfMassZ="0.0E-9"
orientationX="0.0"
orientationY="1.0"
orientationZ="0.0"
orientationAngle="0.0">
</Entity>


<Entity class="xmlobjects.XMLEntity"
id="glu_234       "
templateId="gluE"
centreOfMassX="0.0E-9"
centreOfMassY="349E-9"
centreOfMassZ="0.0E-9"
orientationX="0.0"
orientationY="1.0"
orientationZ="0.0"
orientationAngle="0.0">
</Entity>


<Entity class="xmlobjects.XMLEntity"
id="glu_235       "
templateId="gluE"
centreOfMassX="0.0E-9"
centreOfMassY="349E-9"
centreOfMassZ="0.0E-9"
orientationX="0.0"
orientationY="1.0"
orientationZ="0.0"
orientationAngle="0.0">
</Entity>


<Entity class="xmlobjects.XMLEntity"
id="glu_236       "
templateId="gluE"
centreOfMassX="0.0E-9"
centreOfMassY="349E-9"
centreOfMassZ="0.0E-9"
orientationX="0.0"
orientationY="1.0"
orientationZ="0.0"
orientationAngle="0.0">
</Entity>


<Entity class="xmlobjects.XMLEntity"
id="glu_237       "
templateId="gluE"
centreOfMassX="0.0E-9"
centreOfMassY="349E-9"
centreOfMassZ="0.0E-9"
orientationX="0.0"
orientationY="1.0"
orientationZ="0.0"
orientationAngle="0.0">
</Entity>


<Entity class="xmlobjects.XMLEntity"
id="glu_238       "
templateId="gluE"
centreOfMassX="0.0E-9"
centreOfMassY="349E-9"
centreOfMassZ="0.0E-9"
orientationX="0.0"
orientationY="1.0"
orientationZ="0.0"
orientationAngle="0.0">
</Entity>


<Entity class="xmlobjects.XMLEntity"
id="glu_239       "
templateId="gluE"
centreOfMassX="0.0E-9"
centreOfMassY="349E-9"
centreOfMassZ="0.0E-9"
orientationX="0.0"
orientationY="1.0"
orientationZ="0.0"
orientationAngle="0.0">
</Entity>


<Entity class="xmlobjects.XMLEntity"
id="glu_240       "
templateId="gluE"
centreOfMassX="0.0E-9"
centreOfMassY="349E-9"
centreOfMassZ="0.0E-9"
orientationX="0.0"
orientationY="1.0"
orientationZ="0.0"
orientationAngle="0.0">
</Entity>


<Entity class="xmlobjects.XMLEntity"
id="glu_241       "
templateId="gluE"
centreOfMassX="0.0E-9"
centreOfMassY="349E-9"
centreOfMassZ="0.0E-9"
orientationX="0.0"
orientationY="1.0"
orientationZ="0.0"
orientationAngle="0.0">
</Entity>


<Entity class="xmlobjects.XMLEntity"
id="glu_242       "
templateId="gluE"
centreOfMassX="0.0E-9"
centreOfMassY="349E-9"
centreOfMassZ="0.0E-9"
orientationX="0.0"
orientationY="1.0"
orientationZ="0.0"
orientationAngle="0.0">
</Entity>


<Entity class="xmlobjects.XMLEntity"
id="glu_243       "
templateId="gluE"
centreOfMassX="0.0E-9"
centreOfMassY="349E-9"
centreOfMassZ="0.0E-9"
orientationX="0.0"
orientationY="1.0"
orientationZ="0.0"
orientationAngle="0.0">
</Entity>


<Entity class="xmlobjects.XMLEntity"
id="glu_244       "
templateId="gluE"
centreOfMassX="0.0E-9"
centreOfMassY="349E-9"
centreOfMassZ="0.0E-9"
orientationX="0.0"
orientationY="1.0"
orientationZ="0.0"
orientationAngle="0.0">
</Entity>


<Entity class="xmlobjects.XMLEntity"
id="glu_245       "
templateId="gluE"
centreOfMassX="0.0E-9"
centreOfMassY="349E-9"
centreOfMassZ="0.0E-9"
orientationX="0.0"
orientationY="1.0"
orientationZ="0.0"
orientationAngle="0.0">
</Entity>


<Entity class="xmlobjects.XMLEntity"
id="glu_246       "
templateId="gluE"
centreOfMassX="0.0E-9"
centreOfMassY="349E-9"
centreOfMassZ="0.0E-9"
orientationX="0.0"
orientationY="1.0"
orientationZ="0.0"
orientationAngle="0.0">
</Entity>


<Entity class="xmlobjects.XMLEntity"
id="glu_247       "
templateId="gluE"
centreOfMassX="0.0E-9"
centreOfMassY="349E-9"
centreOfMassZ="0.0E-9"
orientationX="0.0"
orientationY="1.0"
orientationZ="0.0"
orientationAngle="0.0">
</Entity>


<Entity class="xmlobjects.XMLEntity"
id="glu_248       "
templateId="gluE"
centreOfMassX="0.0E-9"
centreOfMassY="349E-9"
centreOfMassZ="0.0E-9"
orientationX="0.0"
orientationY="1.0"
orientationZ="0.0"
orientationAngle="0.0">
</Entity>


<Entity class="xmlobjects.XMLEntity"
id="glu_249       "
templateId="gluE"
centreOfMassX="0.0E-9"
centreOfMassY="349E-9"
centreOfMassZ="0.0E-9"
orientationX="0.0"
orientationY="1.0"
orientationZ="0.0"
orientationAngle="0.0">
</Entity>


<Entity class="xmlobjects.XMLEntity"
id="glu_250       "
templateId="gluE"
centreOfMassX="0.0E-9"
centreOfMassY="349E-9"
centreOfMassZ="0.0E-9"
orientationX="0.0"
orientationY="1.0"
orientationZ="0.0"
orientationAngle="0.0">
</Entity>


<Entity class="xmlobjects.XMLEntity"
id="glu_251       "
templateId="gluE"
centreOfMassX="0.0E-9"
centreOfMassY="349E-9"
centreOfMassZ="0.0E-9"
orientationX="0.0"
orientationY="1.0"
orientationZ="0.0"
orientationAngle="0.0">
</Entity>


<Entity class="xmlobjects.XMLEntity"
id="glu_252       "
templateId="gluE"
centreOfMassX="0.0E-9"
centreOfMassY="349E-9"
centreOfMassZ="0.0E-9"
orientationX="0.0"
orientationY="1.0"
orientationZ="0.0"
orientationAngle="0.0">
</Entity>


<Entity class="xmlobjects.XMLEntity"
id="glu_253       "
templateId="gluE"
centreOfMassX="0.0E-9"
centreOfMassY="349E-9"
centreOfMassZ="0.0E-9"
orientationX="0.0"
orientationY="1.0"
orientationZ="0.0"
orientationAngle="0.0">
</Entity>


<Entity class="xmlobjects.XMLEntity"
id="glu_254       "
templateId="gluE"
centreOfMassX="0.0E-9"
centreOfMassY="349E-9"
centreOfMassZ="0.0E-9"
orientationX="0.0"
orientationY="1.0"
orientationZ="0.0"
orientationAngle="0.0">
</Entity>


<Entity class="xmlobjects.XMLEntity"
id="glu_255       "
templateId="gluE"
centreOfMassX="0.0E-9"
centreOfMassY="349E-9"
centreOfMassZ="0.0E-9"
orientationX="0.0"
orientationY="1.0"
orientationZ="0.0"
orientationAngle="0.0">
</Entity>


<Entity class="xmlobjects.XMLEntity"
id="glu_256       "
templateId="gluE"
centreOfMassX="0.0E-9"
centreOfMassY="349E-9"
centreOfMassZ="0.0E-9"
orientationX="0.0"
orientationY="1.0"
orientationZ="0.0"
orientationAngle="0.0">
</Entity>


<Entity class="xmlobjects.XMLEntity"
id="glu_257       "
templateId="gluE"
centreOfMassX="0.0E-9"
centreOfMassY="349E-9"
centreOfMassZ="0.0E-9"
orientationX="0.0"
orientationY="1.0"
orientationZ="0.0"
orientationAngle="0.0">
</Entity>


<Entity class="xmlobjects.XMLEntity"
id="glu_258       "
templateId="gluE"
centreOfMassX="0.0E-9"
centreOfMassY="349E-9"
centreOfMassZ="0.0E-9"
orientationX="0.0"
orientationY="1.0"
orientationZ="0.0"
orientationAngle="0.0">
</Entity>


<Entity class="xmlobjects.XMLEntity"
id="glu_259       "
templateId="gluE"
centreOfMassX="0.0E-9"
centreOfMassY="349E-9"
centreOfMassZ="0.0E-9"
orientationX="0.0"
orientationY="1.0"
orientationZ="0.0"
orientationAngle="0.0">
</Entity>


<Entity class="xmlobjects.XMLEntity"
id="glu_260       "
templateId="gluE"
centreOfMassX="0.0E-9"
centreOfMassY="349E-9"
centreOfMassZ="0.0E-9"
orientationX="0.0"
orientationY="1.0"
orientationZ="0.0"
orientationAngle="0.0">
</Entity>


<Entity class="xmlobjects.XMLEntity"
id="glu_261       "
templateId="gluE"
centreOfMassX="0.0E-9"
centreOfMassY="349E-9"
centreOfMassZ="0.0E-9"
orientationX="0.0"
orientationY="1.0"
orientationZ="0.0"
orientationAngle="0.0">
</Entity>


<Entity class="xmlobjects.XMLEntity"
id="glu_262       "
templateId="gluE"
centreOfMassX="0.0E-9"
centreOfMassY="349E-9"
centreOfMassZ="0.0E-9"
orientationX="0.0"
orientationY="1.0"
orientationZ="0.0"
orientationAngle="0.0">
</Entity>


<Entity class="xmlobjects.XMLEntity"
id="glu_263       "
templateId="gluE"
centreOfMassX="0.0E-9"
centreOfMassY="349E-9"
centreOfMassZ="0.0E-9"
orientationX="0.0"
orientationY="1.0"
orientationZ="0.0"
orientationAngle="0.0">
</Entity>


<Entity class="xmlobjects.XMLEntity"
id="glu_264       "
templateId="gluE"
centreOfMassX="0.0E-9"
centreOfMassY="349E-9"
centreOfMassZ="0.0E-9"
orientationX="0.0"
orientationY="1.0"
orientationZ="0.0"
orientationAngle="0.0">
</Entity>


<Entity class="xmlobjects.XMLEntity"
id="glu_265       "
templateId="gluE"
centreOfMassX="0.0E-9"
centreOfMassY="349E-9"
centreOfMassZ="0.0E-9"
orientationX="0.0"
orientationY="1.0"
orientationZ="0.0"
orientationAngle="0.0">
</Entity>


<Entity class="xmlobjects.XMLEntity"
id="glu_266       "
templateId="gluE"
centreOfMassX="0.0E-9"
centreOfMassY="349E-9"
centreOfMassZ="0.0E-9"
orientationX="0.0"
orientationY="1.0"
orientationZ="0.0"
orientationAngle="0.0">
</Entity>


<Entity class="xmlobjects.XMLEntity"
id="glu_267       "
templateId="gluE"
centreOfMassX="0.0E-9"
centreOfMassY="349E-9"
centreOfMassZ="0.0E-9"
orientationX="0.0"
orientationY="1.0"
orientationZ="0.0"
orientationAngle="0.0">
</Entity>


<Entity class="xmlobjects.XMLEntity"
id="glu_268       "
templateId="gluE"
centreOfMassX="0.0E-9"
centreOfMassY="349E-9"
centreOfMassZ="0.0E-9"
orientationX="0.0"
orientationY="1.0"
orientationZ="0.0"
orientationAngle="0.0">
</Entity>


<Entity class="xmlobjects.XMLEntity"
id="glu_269       "
templateId="gluE"
centreOfMassX="0.0E-9"
centreOfMassY="349E-9"
centreOfMassZ="0.0E-9"
orientationX="0.0"
orientationY="1.0"
orientationZ="0.0"
orientationAngle="0.0">
</Entity>


<Entity class="xmlobjects.XMLEntity"
id="glu_270       "
templateId="gluE"
centreOfMassX="0.0E-9"
centreOfMassY="349E-9"
centreOfMassZ="0.0E-9"
orientationX="0.0"
orientationY="1.0"
orientationZ="0.0"
orientationAngle="0.0">
</Entity>


<Entity class="xmlobjects.XMLEntity"
id="glu_271       "
templateId="gluE"
centreOfMassX="0.0E-9"
centreOfMassY="349E-9"
centreOfMassZ="0.0E-9"
orientationX="0.0"
orientationY="1.0"
orientationZ="0.0"
orientationAngle="0.0">
</Entity>


<Entity class="xmlobjects.XMLEntity"
id="glu_272       "
templateId="gluE"
centreOfMassX="0.0E-9"
centreOfMassY="349E-9"
centreOfMassZ="0.0E-9"
orientationX="0.0"
orientationY="1.0"
orientationZ="0.0"
orientationAngle="0.0">
</Entity>


<Entity class="xmlobjects.XMLEntity"
id="glu_273       "
templateId="gluE"
centreOfMassX="0.0E-9"
centreOfMassY="349E-9"
centreOfMassZ="0.0E-9"
orientationX="0.0"
orientationY="1.0"
orientationZ="0.0"
orientationAngle="0.0">
</Entity>


<Entity class="xmlobjects.XMLEntity"
id="glu_274       "
templateId="gluE"
centreOfMassX="0.0E-9"
centreOfMassY="349E-9"
centreOfMassZ="0.0E-9"
orientationX="0.0"
orientationY="1.0"
orientationZ="0.0"
orientationAngle="0.0">
</Entity>


<Entity class="xmlobjects.XMLEntity"
id="glu_275       "
templateId="gluE"
centreOfMassX="0.0E-9"
centreOfMassY="349E-9"
centreOfMassZ="0.0E-9"
orientationX="0.0"
orientationY="1.0"
orientationZ="0.0"
orientationAngle="0.0">
</Entity>


<Entity class="xmlobjects.XMLEntity"
id="glu_276       "
templateId="gluE"
centreOfMassX="0.0E-9"
centreOfMassY="349E-9"
centreOfMassZ="0.0E-9"
orientationX="0.0"
orientationY="1.0"
orientationZ="0.0"
orientationAngle="0.0">
</Entity>


<Entity class="xmlobjects.XMLEntity"
id="glu_277       "
templateId="gluE"
centreOfMassX="0.0E-9"
centreOfMassY="349E-9"
centreOfMassZ="0.0E-9"
orientationX="0.0"
orientationY="1.0"
orientationZ="0.0"
orientationAngle="0.0">
</Entity>


<Entity class="xmlobjects.XMLEntity"
id="glu_278       "
templateId="gluE"
centreOfMassX="0.0E-9"
centreOfMassY="349E-9"
centreOfMassZ="0.0E-9"
orientationX="0.0"
orientationY="1.0"
orientationZ="0.0"
orientationAngle="0.0">
</Entity>


<Entity class="xmlobjects.XMLEntity"
id="glu_279       "
templateId="gluE"
centreOfMassX="0.0E-9"
centreOfMassY="349E-9"
centreOfMassZ="0.0E-9"
orientationX="0.0"
orientationY="1.0"
orientationZ="0.0"
orientationAngle="0.0">
</Entity>


<Entity class="xmlobjects.XMLEntity"
id="glu_280       "
templateId="gluE"
centreOfMassX="0.0E-9"
centreOfMassY="349E-9"
centreOfMassZ="0.0E-9"
orientationX="0.0"
orientationY="1.0"
orientationZ="0.0"
orientationAngle="0.0">
</Entity>


<Entity class="xmlobjects.XMLEntity"
id="glu_281       "
templateId="gluE"
centreOfMassX="0.0E-9"
centreOfMassY="349E-9"
centreOfMassZ="0.0E-9"
orientationX="0.0"
orientationY="1.0"
orientationZ="0.0"
orientationAngle="0.0">
</Entity>


<Entity class="xmlobjects.XMLEntity"
id="glu_282       "
templateId="gluE"
centreOfMassX="0.0E-9"
centreOfMassY="349E-9"
centreOfMassZ="0.0E-9"
orientationX="0.0"
orientationY="1.0"
orientationZ="0.0"
orientationAngle="0.0">
</Entity>


<Entity class="xmlobjects.XMLEntity"
id="glu_283       "
templateId="gluE"
centreOfMassX="0.0E-9"
centreOfMassY="349E-9"
centreOfMassZ="0.0E-9"
orientationX="0.0"
orientationY="1.0"
orientationZ="0.0"
orientationAngle="0.0">
</Entity>


<Entity class="xmlobjects.XMLEntity"
id="glu_284       "
templateId="gluE"
centreOfMassX="0.0E-9"
centreOfMassY="349E-9"
centreOfMassZ="0.0E-9"
orientationX="0.0"
orientationY="1.0"
orientationZ="0.0"
orientationAngle="0.0">
</Entity>


<Entity class="xmlobjects.XMLEntity"
id="glu_285       "
templateId="gluE"
centreOfMassX="0.0E-9"
centreOfMassY="349E-9"
centreOfMassZ="0.0E-9"
orientationX="0.0"
orientationY="1.0"
orientationZ="0.0"
orientationAngle="0.0">
</Entity>


<Entity class="xmlobjects.XMLEntity"
id="glu_286       "
templateId="gluE"
centreOfMassX="0.0E-9"
centreOfMassY="349E-9"
centreOfMassZ="0.0E-9"
orientationX="0.0"
orientationY="1.0"
orientationZ="0.0"
orientationAngle="0.0">
</Entity>


<Entity class="xmlobjects.XMLEntity"
id="glu_287       "
templateId="gluE"
centreOfMassX="0.0E-9"
centreOfMassY="349E-9"
centreOfMassZ="0.0E-9"
orientationX="0.0"
orientationY="1.0"
orientationZ="0.0"
orientationAngle="0.0">
</Entity>


<Entity class="xmlobjects.XMLEntity"
id="glu_288       "
templateId="gluE"
centreOfMassX="0.0E-9"
centreOfMassY="349E-9"
centreOfMassZ="0.0E-9"
orientationX="0.0"
orientationY="1.0"
orientationZ="0.0"
orientationAngle="0.0">
</Entity>


<Entity class="xmlobjects.XMLEntity"
id="glu_289       "
templateId="gluE"
centreOfMassX="0.0E-9"
centreOfMassY="349E-9"
centreOfMassZ="0.0E-9"
orientationX="0.0"
orientationY="1.0"
orientationZ="0.0"
orientationAngle="0.0">
</Entity>


<Entity class="xmlobjects.XMLEntity"
id="glu_290       "
templateId="gluE"
centreOfMassX="0.0E-9"
centreOfMassY="349E-9"
centreOfMassZ="0.0E-9"
orientationX="0.0"
orientationY="1.0"
orientationZ="0.0"
orientationAngle="0.0">
</Entity>


<Entity class="xmlobjects.XMLEntity"
id="glu_291       "
templateId="gluE"
centreOfMassX="0.0E-9"
centreOfMassY="349E-9"
centreOfMassZ="0.0E-9"
orientationX="0.0"
orientationY="1.0"
orientationZ="0.0"
orientationAngle="0.0">
</Entity>


<Entity class="xmlobjects.XMLEntity"
id="glu_292       "
templateId="gluE"
centreOfMassX="0.0E-9"
centreOfMassY="349E-9"
centreOfMassZ="0.0E-9"
orientationX="0.0"
orientationY="1.0"
orientationZ="0.0"
orientationAngle="0.0">
</Entity>


<Entity class="xmlobjects.XMLEntity"
id="glu_293       "
templateId="gluE"
centreOfMassX="0.0E-9"
centreOfMassY="349E-9"
centreOfMassZ="0.0E-9"
orientationX="0.0"
orientationY="1.0"
orientationZ="0.0"
orientationAngle="0.0">
</Entity>


<Entity class="xmlobjects.XMLEntity"
id="glu_294       "
templateId="gluE"
centreOfMassX="0.0E-9"
centreOfMassY="349E-9"
centreOfMassZ="0.0E-9"
orientationX="0.0"
orientationY="1.0"
orientationZ="0.0"
orientationAngle="0.0">
</Entity>


<Entity class="xmlobjects.XMLEntity"
id="glu_295       "
templateId="gluE"
centreOfMassX="0.0E-9"
centreOfMassY="349E-9"
centreOfMassZ="0.0E-9"
orientationX="0.0"
orientationY="1.0"
orientationZ="0.0"
orientationAngle="0.0">
</Entity>


<Entity class="xmlobjects.XMLEntity"
id="glu_296       "
templateId="gluE"
centreOfMassX="0.0E-9"
centreOfMassY="349E-9"
centreOfMassZ="0.0E-9"
orientationX="0.0"
orientationY="1.0"
orientationZ="0.0"
orientationAngle="0.0">
</Entity>


<Entity class="xmlobjects.XMLEntity"
id="glu_297       "
templateId="gluE"
centreOfMassX="0.0E-9"
centreOfMassY="349E-9"
centreOfMassZ="0.0E-9"
orientationX="0.0"
orientationY="1.0"
orientationZ="0.0"
orientationAngle="0.0">
</Entity>


<Entity class="xmlobjects.XMLEntity"
id="glu_298       "
templateId="gluE"
centreOfMassX="0.0E-9"
centreOfMassY="349E-9"
centreOfMassZ="0.0E-9"
orientationX="0.0"
orientationY="1.0"
orientationZ="0.0"
orientationAngle="0.0">
</Entity>


<Entity class="xmlobjects.XMLEntity"
id="glu_299       "
templateId="gluE"
centreOfMassX="0.0E-9"
centreOfMassY="349E-9"
centreOfMassZ="0.0E-9"
orientationX="0.0"
orientationY="1.0"
orientationZ="0.0"
orientationAngle="0.0">
</Entity>


<Entity class="xmlobjects.XMLEntity"
id="glu_300       "
templateId="gluE"
centreOfMassX="0.0E-9"
centreOfMassY="349E-9"
centreOfMassZ="0.0E-9"
orientationX="0.0"
orientationY="1.0"
orientationZ="0.0"
orientationAngle="0.0">
</Entity>


<Entity class="xmlobjects.XMLEntity"
id="glu_301       "
templateId="gluE"
centreOfMassX="0.0E-9"
centreOfMassY="349E-9"
centreOfMassZ="0.0E-9"
orientationX="0.0"
orientationY="1.0"
orientationZ="0.0"
orientationAngle="0.0">
</Entity>


<Entity class="xmlobjects.XMLEntity"
id="glu_302       "
templateId="gluE"
centreOfMassX="0.0E-9"
centreOfMassY="349E-9"
centreOfMassZ="0.0E-9"
orientationX="0.0"
orientationY="1.0"
orientationZ="0.0"
orientationAngle="0.0">
</Entity>


<Entity class="xmlobjects.XMLEntity"
id="glu_303       "
templateId="gluE"
centreOfMassX="0.0E-9"
centreOfMassY="349E-9"
centreOfMassZ="0.0E-9"
orientationX="0.0"
orientationY="1.0"
orientationZ="0.0"
orientationAngle="0.0">
</Entity>


<Entity class="xmlobjects.XMLEntity"
id="glu_304       "
templateId="gluE"
centreOfMassX="0.0E-9"
centreOfMassY="349E-9"
centreOfMassZ="0.0E-9"
orientationX="0.0"
orientationY="1.0"
orientationZ="0.0"
orientationAngle="0.0">
</Entity>


<Entity class="xmlobjects.XMLEntity"
id="glu_305       "
templateId="gluE"
centreOfMassX="0.0E-9"
centreOfMassY="349E-9"
centreOfMassZ="0.0E-9"
orientationX="0.0"
orientationY="1.0"
orientationZ="0.0"
orientationAngle="0.0">
</Entity>


<Entity class="xmlobjects.XMLEntity"
id="glu_306       "
templateId="gluE"
centreOfMassX="0.0E-9"
centreOfMassY="349E-9"
centreOfMassZ="0.0E-9"
orientationX="0.0"
orientationY="1.0"
orientationZ="0.0"
orientationAngle="0.0">
</Entity>


<Entity class="xmlobjects.XMLEntity"
id="glu_307       "
templateId="gluE"
centreOfMassX="0.0E-9"
centreOfMassY="349E-9"
centreOfMassZ="0.0E-9"
orientationX="0.0"
orientationY="1.0"
orientationZ="0.0"
orientationAngle="0.0">
</Entity>


<Entity class="xmlobjects.XMLEntity"
id="glu_308       "
templateId="gluE"
centreOfMassX="0.0E-9"
centreOfMassY="349E-9"
centreOfMassZ="0.0E-9"
orientationX="0.0"
orientationY="1.0"
orientationZ="0.0"
orientationAngle="0.0">
</Entity>


<Entity class="xmlobjects.XMLEntity"
id="glu_309       "
templateId="gluE"
centreOfMassX="0.0E-9"
centreOfMassY="349E-9"
centreOfMassZ="0.0E-9"
orientationX="0.0"
orientationY="1.0"
orientationZ="0.0"
orientationAngle="0.0">
</Entity>


<Entity class="xmlobjects.XMLEntity"
id="glu_310       "
templateId="gluE"
centreOfMassX="0.0E-9"
centreOfMassY="349E-9"
centreOfMassZ="0.0E-9"
orientationX="0.0"
orientationY="1.0"
orientationZ="0.0"
orientationAngle="0.0">
</Entity>


<Entity class="xmlobjects.XMLEntity"
id="glu_311       "
templateId="gluE"
centreOfMassX="0.0E-9"
centreOfMassY="349E-9"
centreOfMassZ="0.0E-9"
orientationX="0.0"
orientationY="1.0"
orientationZ="0.0"
orientationAngle="0.0">
</Entity>


<Entity class="xmlobjects.XMLEntity"
id="glu_312       "
templateId="gluE"
centreOfMassX="0.0E-9"
centreOfMassY="349E-9"
centreOfMassZ="0.0E-9"
orientationX="0.0"
orientationY="1.0"
orientationZ="0.0"
orientationAngle="0.0">
</Entity>


<Entity class="xmlobjects.XMLEntity"
id="glu_313       "
templateId="gluE"
centreOfMassX="0.0E-9"
centreOfMassY="349E-9"
centreOfMassZ="0.0E-9"
orientationX="0.0"
orientationY="1.0"
orientationZ="0.0"
orientationAngle="0.0">
</Entity>


<Entity class="xmlobjects.XMLEntity"
id="glu_314       "
templateId="gluE"
centreOfMassX="0.0E-9"
centreOfMassY="349E-9"
centreOfMassZ="0.0E-9"
orientationX="0.0"
orientationY="1.0"
orientationZ="0.0"
orientationAngle="0.0">
</Entity>


<Entity class="xmlobjects.XMLEntity"
id="glu_315       "
templateId="gluE"
centreOfMassX="0.0E-9"
centreOfMassY="349E-9"
centreOfMassZ="0.0E-9"
orientationX="0.0"
orientationY="1.0"
orientationZ="0.0"
orientationAngle="0.0">
</Entity>


<Entity class="xmlobjects.XMLEntity"
id="glu_316       "
templateId="gluE"
centreOfMassX="0.0E-9"
centreOfMassY="349E-9"
centreOfMassZ="0.0E-9"
orientationX="0.0"
orientationY="1.0"
orientationZ="0.0"
orientationAngle="0.0">
</Entity>


<Entity class="xmlobjects.XMLEntity"
id="glu_317       "
templateId="gluE"
centreOfMassX="0.0E-9"
centreOfMassY="349E-9"
centreOfMassZ="0.0E-9"
orientationX="0.0"
orientationY="1.0"
orientationZ="0.0"
orientationAngle="0.0">
</Entity>


<Entity class="xmlobjects.XMLEntity"
id="glu_318       "
templateId="gluE"
centreOfMassX="0.0E-9"
centreOfMassY="349E-9"
centreOfMassZ="0.0E-9"
orientationX="0.0"
orientationY="1.0"
orientationZ="0.0"
orientationAngle="0.0">
</Entity>


<Entity class="xmlobjects.XMLEntity"
id="glu_319       "
templateId="gluE"
centreOfMassX="0.0E-9"
centreOfMassY="349E-9"
centreOfMassZ="0.0E-9"
orientationX="0.0"
orientationY="1.0"
orientationZ="0.0"
orientationAngle="0.0">
</Entity>


<Entity class="xmlobjects.XMLEntity"
id="glu_320       "
templateId="gluE"
centreOfMassX="0.0E-9"
centreOfMassY="349E-9"
centreOfMassZ="0.0E-9"
orientationX="0.0"
orientationY="1.0"
orientationZ="0.0"
orientationAngle="0.0">
</Entity>


<Entity class="xmlobjects.XMLEntity"
id="glu_321       "
templateId="gluE"
centreOfMassX="0.0E-9"
centreOfMassY="349E-9"
centreOfMassZ="0.0E-9"
orientationX="0.0"
orientationY="1.0"
orientationZ="0.0"
orientationAngle="0.0">
</Entity>


<Entity class="xmlobjects.XMLEntity"
id="glu_322       "
templateId="gluE"
centreOfMassX="0.0E-9"
centreOfMassY="349E-9"
centreOfMassZ="0.0E-9"
orientationX="0.0"
orientationY="1.0"
orientationZ="0.0"
orientationAngle="0.0">
</Entity>


<Entity class="xmlobjects.XMLEntity"
id="glu_323       "
templateId="gluE"
centreOfMassX="0.0E-9"
centreOfMassY="349E-9"
centreOfMassZ="0.0E-9"
orientationX="0.0"
orientationY="1.0"
orientationZ="0.0"
orientationAngle="0.0">
</Entity>


<Entity class="xmlobjects.XMLEntity"
id="glu_324       "
templateId="gluE"
centreOfMassX="0.0E-9"
centreOfMassY="349E-9"
centreOfMassZ="0.0E-9"
orientationX="0.0"
orientationY="1.0"
orientationZ="0.0"
orientationAngle="0.0">
</Entity>


<Entity class="xmlobjects.XMLEntity"
id="glu_325       "
templateId="gluE"
centreOfMassX="0.0E-9"
centreOfMassY="349E-9"
centreOfMassZ="0.0E-9"
orientationX="0.0"
orientationY="1.0"
orientationZ="0.0"
orientationAngle="0.0">
</Entity>


<Entity class="xmlobjects.XMLEntity"
id="glu_326       "
templateId="gluE"
centreOfMassX="0.0E-9"
centreOfMassY="349E-9"
centreOfMassZ="0.0E-9"
orientationX="0.0"
orientationY="1.0"
orientationZ="0.0"
orientationAngle="0.0">
</Entity>


<Entity class="xmlobjects.XMLEntity"
id="glu_327       "
templateId="gluE"
centreOfMassX="0.0E-9"
centreOfMassY="349E-9"
centreOfMassZ="0.0E-9"
orientationX="0.0"
orientationY="1.0"
orientationZ="0.0"
orientationAngle="0.0">
</Entity>


<Entity class="xmlobjects.XMLEntity"
id="glu_328       "
templateId="gluE"
centreOfMassX="0.0E-9"
centreOfMassY="349E-9"
centreOfMassZ="0.0E-9"
orientationX="0.0"
orientationY="1.0"
orientationZ="0.0"
orientationAngle="0.0">
</Entity>


<Entity class="xmlobjects.XMLEntity"
id="glu_329       "
templateId="gluE"
centreOfMassX="0.0E-9"
centreOfMassY="349E-9"
centreOfMassZ="0.0E-9"
orientationX="0.0"
orientationY="1.0"
orientationZ="0.0"
orientationAngle="0.0">
</Entity>


<Entity class="xmlobjects.XMLEntity"
id="glu_330       "
templateId="gluE"
centreOfMassX="0.0E-9"
centreOfMassY="349E-9"
centreOfMassZ="0.0E-9"
orientationX="0.0"
orientationY="1.0"
orientationZ="0.0"
orientationAngle="0.0">
</Entity>


<Entity class="xmlobjects.XMLEntity"
id="glu_331       "
templateId="gluE"
centreOfMassX="0.0E-9"
centreOfMassY="349E-9"
centreOfMassZ="0.0E-9"
orientationX="0.0"
orientationY="1.0"
orientationZ="0.0"
orientationAngle="0.0">
</Entity>


<Entity class="xmlobjects.XMLEntity"
id="glu_332       "
templateId="gluE"
centreOfMassX="0.0E-9"
centreOfMassY="349E-9"
centreOfMassZ="0.0E-9"
orientationX="0.0"
orientationY="1.0"
orientationZ="0.0"
orientationAngle="0.0">
</Entity>


<Entity class="xmlobjects.XMLEntity"
id="glu_333       "
templateId="gluE"
centreOfMassX="0.0E-9"
centreOfMassY="349E-9"
centreOfMassZ="0.0E-9"
orientationX="0.0"
orientationY="1.0"
orientationZ="0.0"
orientationAngle="0.0">
</Entity>


<Entity class="xmlobjects.XMLEntity"
id="glu_334       "
templateId="gluE"
centreOfMassX="0.0E-9"
centreOfMassY="349E-9"
centreOfMassZ="0.0E-9"
orientationX="0.0"
orientationY="1.0"
orientationZ="0.0"
orientationAngle="0.0">
</Entity>


<Entity class="xmlobjects.XMLEntity"
id="glu_335       "
templateId="gluE"
centreOfMassX="0.0E-9"
centreOfMassY="349E-9"
centreOfMassZ="0.0E-9"
orientationX="0.0"
orientationY="1.0"
orientationZ="0.0"
orientationAngle="0.0">
</Entity>


<Entity class="xmlobjects.XMLEntity"
id="glu_336       "
templateId="gluE"
centreOfMassX="0.0E-9"
centreOfMassY="349E-9"
centreOfMassZ="0.0E-9"
orientationX="0.0"
orientationY="1.0"
orientationZ="0.0"
orientationAngle="0.0">
</Entity>


<Entity class="xmlobjects.XMLEntity"
id="glu_337       "
templateId="gluE"
centreOfMassX="0.0E-9"
centreOfMassY="349E-9"
centreOfMassZ="0.0E-9"
orientationX="0.0"
orientationY="1.0"
orientationZ="0.0"
orientationAngle="0.0">
</Entity>


<Entity class="xmlobjects.XMLEntity"
id="glu_338       "
templateId="gluE"
centreOfMassX="0.0E-9"
centreOfMassY="349E-9"
centreOfMassZ="0.0E-9"
orientationX="0.0"
orientationY="1.0"
orientationZ="0.0"
orientationAngle="0.0">
</Entity>


<Entity class="xmlobjects.XMLEntity"
id="glu_339       "
templateId="gluE"
centreOfMassX="0.0E-9"
centreOfMassY="349E-9"
centreOfMassZ="0.0E-9"
orientationX="0.0"
orientationY="1.0"
orientationZ="0.0"
orientationAngle="0.0">
</Entity>


<Entity class="xmlobjects.XMLEntity"
id="glu_340       "
templateId="gluE"
centreOfMassX="0.0E-9"
centreOfMassY="349E-9"
centreOfMassZ="0.0E-9"
orientationX="0.0"
orientationY="1.0"
orientationZ="0.0"
orientationAngle="0.0">
</Entity>


<Entity class="xmlobjects.XMLEntity"
id="glu_341       "
templateId="gluE"
centreOfMassX="0.0E-9"
centreOfMassY="349E-9"
centreOfMassZ="0.0E-9"
orientationX="0.0"
orientationY="1.0"
orientationZ="0.0"
orientationAngle="0.0">
</Entity>


<Entity class="xmlobjects.XMLEntity"
id="glu_342       "
templateId="gluE"
centreOfMassX="0.0E-9"
centreOfMassY="349E-9"
centreOfMassZ="0.0E-9"
orientationX="0.0"
orientationY="1.0"
orientationZ="0.0"
orientationAngle="0.0">
</Entity>


<Entity class="xmlobjects.XMLEntity"
id="glu_343       "
templateId="gluE"
centreOfMassX="0.0E-9"
centreOfMassY="349E-9"
centreOfMassZ="0.0E-9"
orientationX="0.0"
orientationY="1.0"
orientationZ="0.0"
orientationAngle="0.0">
</Entity>


<Entity class="xmlobjects.XMLEntity"
id="glu_344       "
templateId="gluE"
centreOfMassX="0.0E-9"
centreOfMassY="349E-9"
centreOfMassZ="0.0E-9"
orientationX="0.0"
orientationY="1.0"
orientationZ="0.0"
orientationAngle="0.0">
</Entity>


<Entity class="xmlobjects.XMLEntity"
id="glu_345       "
templateId="gluE"
centreOfMassX="0.0E-9"
centreOfMassY="349E-9"
centreOfMassZ="0.0E-9"
orientationX="0.0"
orientationY="1.0"
orientationZ="0.0"
orientationAngle="0.0">
</Entity>


<Entity class="xmlobjects.XMLEntity"
id="glu_346       "
templateId="gluE"
centreOfMassX="0.0E-9"
centreOfMassY="349E-9"
centreOfMassZ="0.0E-9"
orientationX="0.0"
orientationY="1.0"
orientationZ="0.0"
orientationAngle="0.0">
</Entity>


<Entity class="xmlobjects.XMLEntity"
id="glu_347       "
templateId="gluE"
centreOfMassX="0.0E-9"
centreOfMassY="349E-9"
centreOfMassZ="0.0E-9"
orientationX="0.0"
orientationY="1.0"
orientationZ="0.0"
orientationAngle="0.0">
</Entity>


<Entity class="xmlobjects.XMLEntity"
id="glu_348       "
templateId="gluE"
centreOfMassX="0.0E-9"
centreOfMassY="349E-9"
centreOfMassZ="0.0E-9"
orientationX="0.0"
orientationY="1.0"
orientationZ="0.0"
orientationAngle="0.0">
</Entity>


<Entity class="xmlobjects.XMLEntity"
id="glu_349       "
templateId="gluE"
centreOfMassX="0.0E-9"
centreOfMassY="349E-9"
centreOfMassZ="0.0E-9"
orientationX="0.0"
orientationY="1.0"
orientationZ="0.0"
orientationAngle="0.0">
</Entity>


<Entity class="xmlobjects.XMLEntity"
id="glu_350       "
templateId="gluE"
centreOfMassX="0.0E-9"
centreOfMassY="349E-9"
centreOfMassZ="0.0E-9"
orientationX="0.0"
orientationY="1.0"
orientationZ="0.0"
orientationAngle="0.0">
</Entity>


<Entity class="xmlobjects.XMLEntity"
id="glu_351       "
templateId="gluE"
centreOfMassX="0.0E-9"
centreOfMassY="349E-9"
centreOfMassZ="0.0E-9"
orientationX="0.0"
orientationY="1.0"
orientationZ="0.0"
orientationAngle="0.0">
</Entity>


<Entity class="xmlobjects.XMLEntity"
id="glu_352       "
templateId="gluE"
centreOfMassX="0.0E-9"
centreOfMassY="349E-9"
centreOfMassZ="0.0E-9"
orientationX="0.0"
orientationY="1.0"
orientationZ="0.0"
orientationAngle="0.0">
</Entity>


<Entity class="xmlobjects.XMLEntity"
id="glu_353       "
templateId="gluE"
centreOfMassX="0.0E-9"
centreOfMassY="349E-9"
centreOfMassZ="0.0E-9"
orientationX="0.0"
orientationY="1.0"
orientationZ="0.0"
orientationAngle="0.0">
</Entity>


<Entity class="xmlobjects.XMLEntity"
id="glu_354       "
templateId="gluE"
centreOfMassX="0.0E-9"
centreOfMassY="349E-9"
centreOfMassZ="0.0E-9"
orientationX="0.0"
orientationY="1.0"
orientationZ="0.0"
orientationAngle="0.0">
</Entity>


<Entity class="xmlobjects.XMLEntity"
id="glu_355       "
templateId="gluE"
centreOfMassX="0.0E-9"
centreOfMassY="349E-9"
centreOfMassZ="0.0E-9"
orientationX="0.0"
orientationY="1.0"
orientationZ="0.0"
orientationAngle="0.0">
</Entity>


<Entity class="xmlobjects.XMLEntity"
id="glu_356       "
templateId="gluE"
centreOfMassX="0.0E-9"
centreOfMassY="349E-9"
centreOfMassZ="0.0E-9"
orientationX="0.0"
orientationY="1.0"
orientationZ="0.0"
orientationAngle="0.0">
</Entity>


<Entity class="xmlobjects.XMLEntity"
id="glu_357       "
templateId="gluE"
centreOfMassX="0.0E-9"
centreOfMassY="349E-9"
centreOfMassZ="0.0E-9"
orientationX="0.0"
orientationY="1.0"
orientationZ="0.0"
orientationAngle="0.0">
</Entity>


<Entity class="xmlobjects.XMLEntity"
id="glu_358       "
templateId="gluE"
centreOfMassX="0.0E-9"
centreOfMassY="349E-9"
centreOfMassZ="0.0E-9"
orientationX="0.0"
orientationY="1.0"
orientationZ="0.0"
orientationAngle="0.0">
</Entity>


<Entity class="xmlobjects.XMLEntity"
id="glu_359       "
templateId="gluE"
centreOfMassX="0.0E-9"
centreOfMassY="349E-9"
centreOfMassZ="0.0E-9"
orientationX="0.0"
orientationY="1.0"
orientationZ="0.0"
orientationAngle="0.0">
</Entity>


<Entity class="xmlobjects.XMLEntity"
id="glu_360       "
templateId="gluE"
centreOfMassX="0.0E-9"
centreOfMassY="349E-9"
centreOfMassZ="0.0E-9"
orientationX="0.0"
orientationY="1.0"
orientationZ="0.0"
orientationAngle="0.0">
</Entity>


<Entity class="xmlobjects.XMLEntity"
id="glu_361       "
templateId="gluE"
centreOfMassX="0.0E-9"
centreOfMassY="349E-9"
centreOfMassZ="0.0E-9"
orientationX="0.0"
orientationY="1.0"
orientationZ="0.0"
orientationAngle="0.0">
</Entity>


<Entity class="xmlobjects.XMLEntity"
id="glu_362       "
templateId="gluE"
centreOfMassX="0.0E-9"
centreOfMassY="349E-9"
centreOfMassZ="0.0E-9"
orientationX="0.0"
orientationY="1.0"
orientationZ="0.0"
orientationAngle="0.0">
</Entity>


<Entity class="xmlobjects.XMLEntity"
id="glu_363       "
templateId="gluE"
centreOfMassX="0.0E-9"
centreOfMassY="349E-9"
centreOfMassZ="0.0E-9"
orientationX="0.0"
orientationY="1.0"
orientationZ="0.0"
orientationAngle="0.0">
</Entity>


<Entity class="xmlobjects.XMLEntity"
id="glu_364       "
templateId="gluE"
centreOfMassX="0.0E-9"
centreOfMassY="349E-9"
centreOfMassZ="0.0E-9"
orientationX="0.0"
orientationY="1.0"
orientationZ="0.0"
orientationAngle="0.0">
</Entity>


<Entity class="xmlobjects.XMLEntity"
id="glu_365       "
templateId="gluE"
centreOfMassX="0.0E-9"
centreOfMassY="349E-9"
centreOfMassZ="0.0E-9"
orientationX="0.0"
orientationY="1.0"
orientationZ="0.0"
orientationAngle="0.0">
</Entity>


<Entity class="xmlobjects.XMLEntity"
id="glu_366       "
templateId="gluE"
centreOfMassX="0.0E-9"
centreOfMassY="349E-9"
centreOfMassZ="0.0E-9"
orientationX="0.0"
orientationY="1.0"
orientationZ="0.0"
orientationAngle="0.0">
</Entity>


<Entity class="xmlobjects.XMLEntity"
id="glu_367       "
templateId="gluE"
centreOfMassX="0.0E-9"
centreOfMassY="349E-9"
centreOfMassZ="0.0E-9"
orientationX="0.0"
orientationY="1.0"
orientationZ="0.0"
orientationAngle="0.0">
</Entity>


<Entity class="xmlobjects.XMLEntity"
id="glu_368       "
templateId="gluE"
centreOfMassX="0.0E-9"
centreOfMassY="349E-9"
centreOfMassZ="0.0E-9"
orientationX="0.0"
orientationY="1.0"
orientationZ="0.0"
orientationAngle="0.0">
</Entity>


<Entity class="xmlobjects.XMLEntity"
id="glu_369       "
templateId="gluE"
centreOfMassX="0.0E-9"
centreOfMassY="349E-9"
centreOfMassZ="0.0E-9"
orientationX="0.0"
orientationY="1.0"
orientationZ="0.0"
orientationAngle="0.0">
</Entity>


<Entity class="xmlobjects.XMLEntity"
id="glu_370       "
templateId="gluE"
centreOfMassX="0.0E-9"
centreOfMassY="349E-9"
centreOfMassZ="0.0E-9"
orientationX="0.0"
orientationY="1.0"
orientationZ="0.0"
orientationAngle="0.0">
</Entity>


<Entity class="xmlobjects.XMLEntity"
id="glu_371       "
templateId="gluE"
centreOfMassX="0.0E-9"
centreOfMassY="349E-9"
centreOfMassZ="0.0E-9"
orientationX="0.0"
orientationY="1.0"
orientationZ="0.0"
orientationAngle="0.0">
</Entity>


<Entity class="xmlobjects.XMLEntity"
id="glu_372       "
templateId="gluE"
centreOfMassX="0.0E-9"
centreOfMassY="349E-9"
centreOfMassZ="0.0E-9"
orientationX="0.0"
orientationY="1.0"
orientationZ="0.0"
orientationAngle="0.0">
</Entity>


<Entity class="xmlobjects.XMLEntity"
id="glu_373       "
templateId="gluE"
centreOfMassX="0.0E-9"
centreOfMassY="349E-9"
centreOfMassZ="0.0E-9"
orientationX="0.0"
orientationY="1.0"
orientationZ="0.0"
orientationAngle="0.0">
</Entity>


<Entity class="xmlobjects.XMLEntity"
id="glu_374       "
templateId="gluE"
centreOfMassX="0.0E-9"
centreOfMassY="349E-9"
centreOfMassZ="0.0E-9"
orientationX="0.0"
orientationY="1.0"
orientationZ="0.0"
orientationAngle="0.0">
</Entity>


<Entity class="xmlobjects.XMLEntity"
id="glu_375       "
templateId="gluE"
centreOfMassX="0.0E-9"
centreOfMassY="349E-9"
centreOfMassZ="0.0E-9"
orientationX="0.0"
orientationY="1.0"
orientationZ="0.0"
orientationAngle="0.0">
</Entity>


<Entity class="xmlobjects.XMLEntity"
id="glu_376       "
templateId="gluE"
centreOfMassX="0.0E-9"
centreOfMassY="349E-9"
centreOfMassZ="0.0E-9"
orientationX="0.0"
orientationY="1.0"
orientationZ="0.0"
orientationAngle="0.0">
</Entity>


<Entity class="xmlobjects.XMLEntity"
id="glu_377       "
templateId="gluE"
centreOfMassX="0.0E-9"
centreOfMassY="349E-9"
centreOfMassZ="0.0E-9"
orientationX="0.0"
orientationY="1.0"
orientationZ="0.0"
orientationAngle="0.0">
</Entity>


<Entity class="xmlobjects.XMLEntity"
id="glu_378       "
templateId="gluE"
centreOfMassX="0.0E-9"
centreOfMassY="349E-9"
centreOfMassZ="0.0E-9"
orientationX="0.0"
orientationY="1.0"
orientationZ="0.0"
orientationAngle="0.0">
</Entity>


<Entity class="xmlobjects.XMLEntity"
id="glu_379       "
templateId="gluE"
centreOfMassX="0.0E-9"
centreOfMassY="349E-9"
centreOfMassZ="0.0E-9"
orientationX="0.0"
orientationY="1.0"
orientationZ="0.0"
orientationAngle="0.0">
</Entity>


<Entity class="xmlobjects.XMLEntity"
id="glu_380       "
templateId="gluE"
centreOfMassX="0.0E-9"
centreOfMassY="349E-9"
centreOfMassZ="0.0E-9"
orientationX="0.0"
orientationY="1.0"
orientationZ="0.0"
orientationAngle="0.0">
</Entity>


<Entity class="xmlobjects.XMLEntity"
id="glu_381       "
templateId="gluE"
centreOfMassX="0.0E-9"
centreOfMassY="349E-9"
centreOfMassZ="0.0E-9"
orientationX="0.0"
orientationY="1.0"
orientationZ="0.0"
orientationAngle="0.0">
</Entity>


<Entity class="xmlobjects.XMLEntity"
id="glu_382       "
templateId="gluE"
centreOfMassX="0.0E-9"
centreOfMassY="349E-9"
centreOfMassZ="0.0E-9"
orientationX="0.0"
orientationY="1.0"
orientationZ="0.0"
orientationAngle="0.0">
</Entity>


<Entity class="xmlobjects.XMLEntity"
id="glu_383       "
templateId="gluE"
centreOfMassX="0.0E-9"
centreOfMassY="349E-9"
centreOfMassZ="0.0E-9"
orientationX="0.0"
orientationY="1.0"
orientationZ="0.0"
orientationAngle="0.0">
</Entity>


<Entity class="xmlobjects.XMLEntity"
id="glu_384       "
templateId="gluE"
centreOfMassX="0.0E-9"
centreOfMassY="349E-9"
centreOfMassZ="0.0E-9"
orientationX="0.0"
orientationY="1.0"
orientationZ="0.0"
orientationAngle="0.0">
</Entity>


<Entity class="xmlobjects.XMLEntity"
id="glu_385       "
templateId="gluE"
centreOfMassX="0.0E-9"
centreOfMassY="349E-9"
centreOfMassZ="0.0E-9"
orientationX="0.0"
orientationY="1.0"
orientationZ="0.0"
orientationAngle="0.0">
</Entity>


<Entity class="xmlobjects.XMLEntity"
id="glu_386       "
templateId="gluE"
centreOfMassX="0.0E-9"
centreOfMassY="349E-9"
centreOfMassZ="0.0E-9"
orientationX="0.0"
orientationY="1.0"
orientationZ="0.0"
orientationAngle="0.0">
</Entity>


<Entity class="xmlobjects.XMLEntity"
id="glu_387       "
templateId="gluE"
centreOfMassX="0.0E-9"
centreOfMassY="349E-9"
centreOfMassZ="0.0E-9"
orientationX="0.0"
orientationY="1.0"
orientationZ="0.0"
orientationAngle="0.0">
</Entity>


<Entity class="xmlobjects.XMLEntity"
id="glu_388       "
templateId="gluE"
centreOfMassX="0.0E-9"
centreOfMassY="349E-9"
centreOfMassZ="0.0E-9"
orientationX="0.0"
orientationY="1.0"
orientationZ="0.0"
orientationAngle="0.0">
</Entity>


<Entity class="xmlobjects.XMLEntity"
id="glu_389       "
templateId="gluE"
centreOfMassX="0.0E-9"
centreOfMassY="349E-9"
centreOfMassZ="0.0E-9"
orientationX="0.0"
orientationY="1.0"
orientationZ="0.0"
orientationAngle="0.0">
</Entity>


<Entity class="xmlobjects.XMLEntity"
id="glu_390       "
templateId="gluE"
centreOfMassX="0.0E-9"
centreOfMassY="349E-9"
centreOfMassZ="0.0E-9"
orientationX="0.0"
orientationY="1.0"
orientationZ="0.0"
orientationAngle="0.0">
</Entity>


<Entity class="xmlobjects.XMLEntity"
id="glu_391       "
templateId="gluE"
centreOfMassX="0.0E-9"
centreOfMassY="349E-9"
centreOfMassZ="0.0E-9"
orientationX="0.0"
orientationY="1.0"
orientationZ="0.0"
orientationAngle="0.0">
</Entity>


<Entity class="xmlobjects.XMLEntity"
id="glu_392       "
templateId="gluE"
centreOfMassX="0.0E-9"
centreOfMassY="349E-9"
centreOfMassZ="0.0E-9"
orientationX="0.0"
orientationY="1.0"
orientationZ="0.0"
orientationAngle="0.0">
</Entity>


<Entity class="xmlobjects.XMLEntity"
id="glu_393       "
templateId="gluE"
centreOfMassX="0.0E-9"
centreOfMassY="349E-9"
centreOfMassZ="0.0E-9"
orientationX="0.0"
orientationY="1.0"
orientationZ="0.0"
orientationAngle="0.0">
</Entity>


<Entity class="xmlobjects.XMLEntity"
id="glu_394       "
templateId="gluE"
centreOfMassX="0.0E-9"
centreOfMassY="349E-9"
centreOfMassZ="0.0E-9"
orientationX="0.0"
orientationY="1.0"
orientationZ="0.0"
orientationAngle="0.0">
</Entity>


<Entity class="xmlobjects.XMLEntity"
id="glu_395       "
templateId="gluE"
centreOfMassX="0.0E-9"
centreOfMassY="349E-9"
centreOfMassZ="0.0E-9"
orientationX="0.0"
orientationY="1.0"
orientationZ="0.0"
orientationAngle="0.0">
</Entity>


<Entity class="xmlobjects.XMLEntity"
id="glu_396       "
templateId="gluE"
centreOfMassX="0.0E-9"
centreOfMassY="349E-9"
centreOfMassZ="0.0E-9"
orientationX="0.0"
orientationY="1.0"
orientationZ="0.0"
orientationAngle="0.0">
</Entity>


<Entity class="xmlobjects.XMLEntity"
id="glu_397       "
templateId="gluE"
centreOfMassX="0.0E-9"
centreOfMassY="349E-9"
centreOfMassZ="0.0E-9"
orientationX="0.0"
orientationY="1.0"
orientationZ="0.0"
orientationAngle="0.0">
</Entity>


<Entity class="xmlobjects.XMLEntity"
id="glu_398       "
templateId="gluE"
centreOfMassX="0.0E-9"
centreOfMassY="349E-9"
centreOfMassZ="0.0E-9"
orientationX="0.0"
orientationY="1.0"
orientationZ="0.0"
orientationAngle="0.0">
</Entity>


<Entity class="xmlobjects.XMLEntity"
id="glu_399       "
templateId="gluE"
centreOfMassX="0.0E-9"
centreOfMassY="349E-9"
centreOfMassZ="0.0E-9"
orientationX="0.0"
orientationY="1.0"
orientationZ="0.0"
orientationAngle="0.0">
</Entity>


<Entity class="xmlobjects.XMLEntity"
id="glu_400       "
templateId="gluE"
centreOfMassX="0.0E-9"
centreOfMassY="349E-9"
centreOfMassZ="0.0E-9"
orientationX="0.0"
orientationY="1.0"
orientationZ="0.0"
orientationAngle="0.0">
</Entity>


<Entity class="xmlobjects.XMLEntity"
id="glu_401       "
templateId="gluE"
centreOfMassX="0.0E-9"
centreOfMassY="349E-9"
centreOfMassZ="0.0E-9"
orientationX="0.0"
orientationY="1.0"
orientationZ="0.0"
orientationAngle="0.0">
</Entity>


<Entity class="xmlobjects.XMLEntity"
id="glu_402       "
templateId="gluE"
centreOfMassX="0.0E-9"
centreOfMassY="349E-9"
centreOfMassZ="0.0E-9"
orientationX="0.0"
orientationY="1.0"
orientationZ="0.0"
orientationAngle="0.0">
</Entity>


<Entity class="xmlobjects.XMLEntity"
id="glu_403       "
templateId="gluE"
centreOfMassX="0.0E-9"
centreOfMassY="349E-9"
centreOfMassZ="0.0E-9"
orientationX="0.0"
orientationY="1.0"
orientationZ="0.0"
orientationAngle="0.0">
</Entity>


<Entity class="xmlobjects.XMLEntity"
id="glu_404       "
templateId="gluE"
centreOfMassX="0.0E-9"
centreOfMassY="349E-9"
centreOfMassZ="0.0E-9"
orientationX="0.0"
orientationY="1.0"
orientationZ="0.0"
orientationAngle="0.0">
</Entity>


<Entity class="xmlobjects.XMLEntity"
id="glu_405       "
templateId="gluE"
centreOfMassX="0.0E-9"
centreOfMassY="349E-9"
centreOfMassZ="0.0E-9"
orientationX="0.0"
orientationY="1.0"
orientationZ="0.0"
orientationAngle="0.0">
</Entity>


<Entity class="xmlobjects.XMLEntity"
id="glu_406       "
templateId="gluE"
centreOfMassX="0.0E-9"
centreOfMassY="349E-9"
centreOfMassZ="0.0E-9"
orientationX="0.0"
orientationY="1.0"
orientationZ="0.0"
orientationAngle="0.0">
</Entity>


<Entity class="xmlobjects.XMLEntity"
id="glu_407       "
templateId="gluE"
centreOfMassX="0.0E-9"
centreOfMassY="349E-9"
centreOfMassZ="0.0E-9"
orientationX="0.0"
orientationY="1.0"
orientationZ="0.0"
orientationAngle="0.0">
</Entity>


<Entity class="xmlobjects.XMLEntity"
id="glu_408       "
templateId="gluE"
centreOfMassX="0.0E-9"
centreOfMassY="349E-9"
centreOfMassZ="0.0E-9"
orientationX="0.0"
orientationY="1.0"
orientationZ="0.0"
orientationAngle="0.0">
</Entity>


<Entity class="xmlobjects.XMLEntity"
id="glu_409       "
templateId="gluE"
centreOfMassX="0.0E-9"
centreOfMassY="349E-9"
centreOfMassZ="0.0E-9"
orientationX="0.0"
orientationY="1.0"
orientationZ="0.0"
orientationAngle="0.0">
</Entity>


<Entity class="xmlobjects.XMLEntity"
id="glu_410       "
templateId="gluE"
centreOfMassX="0.0E-9"
centreOfMassY="349E-9"
centreOfMassZ="0.0E-9"
orientationX="0.0"
orientationY="1.0"
orientationZ="0.0"
orientationAngle="0.0">
</Entity>


<Entity class="xmlobjects.XMLEntity"
id="glu_411       "
templateId="gluE"
centreOfMassX="0.0E-9"
centreOfMassY="349E-9"
centreOfMassZ="0.0E-9"
orientationX="0.0"
orientationY="1.0"
orientationZ="0.0"
orientationAngle="0.0">
</Entity>


<Entity class="xmlobjects.XMLEntity"
id="glu_412       "
templateId="gluE"
centreOfMassX="0.0E-9"
centreOfMassY="349E-9"
centreOfMassZ="0.0E-9"
orientationX="0.0"
orientationY="1.0"
orientationZ="0.0"
orientationAngle="0.0">
</Entity>


<Entity class="xmlobjects.XMLEntity"
id="glu_413       "
templateId="gluE"
centreOfMassX="0.0E-9"
centreOfMassY="349E-9"
centreOfMassZ="0.0E-9"
orientationX="0.0"
orientationY="1.0"
orientationZ="0.0"
orientationAngle="0.0">
</Entity>


<Entity class="xmlobjects.XMLEntity"
id="glu_414       "
templateId="gluE"
centreOfMassX="0.0E-9"
centreOfMassY="349E-9"
centreOfMassZ="0.0E-9"
orientationX="0.0"
orientationY="1.0"
orientationZ="0.0"
orientationAngle="0.0">
</Entity>


<Entity class="xmlobjects.XMLEntity"
id="glu_415       "
templateId="gluE"
centreOfMassX="0.0E-9"
centreOfMassY="349E-9"
centreOfMassZ="0.0E-9"
orientationX="0.0"
orientationY="1.0"
orientationZ="0.0"
orientationAngle="0.0">
</Entity>


<Entity class="xmlobjects.XMLEntity"
id="glu_416       "
templateId="gluE"
centreOfMassX="0.0E-9"
centreOfMassY="349E-9"
centreOfMassZ="0.0E-9"
orientationX="0.0"
orientationY="1.0"
orientationZ="0.0"
orientationAngle="0.0">
</Entity>


<Entity class="xmlobjects.XMLEntity"
id="glu_417       "
templateId="gluE"
centreOfMassX="0.0E-9"
centreOfMassY="349E-9"
centreOfMassZ="0.0E-9"
orientationX="0.0"
orientationY="1.0"
orientationZ="0.0"
orientationAngle="0.0">
</Entity>


<Entity class="xmlobjects.XMLEntity"
id="glu_418       "
templateId="gluE"
centreOfMassX="0.0E-9"
centreOfMassY="349E-9"
centreOfMassZ="0.0E-9"
orientationX="0.0"
orientationY="1.0"
orientationZ="0.0"
orientationAngle="0.0">
</Entity>


<Entity class="xmlobjects.XMLEntity"
id="glu_419       "
templateId="gluE"
centreOfMassX="0.0E-9"
centreOfMassY="349E-9"
centreOfMassZ="0.0E-9"
orientationX="0.0"
orientationY="1.0"
orientationZ="0.0"
orientationAngle="0.0">
</Entity>


<Entity class="xmlobjects.XMLEntity"
id="glu_420       "
templateId="gluE"
centreOfMassX="0.0E-9"
centreOfMassY="349E-9"
centreOfMassZ="0.0E-9"
orientationX="0.0"
orientationY="1.0"
orientationZ="0.0"
orientationAngle="0.0">
</Entity>


<Entity class="xmlobjects.XMLEntity"
id="glu_421       "
templateId="gluE"
centreOfMassX="0.0E-9"
centreOfMassY="349E-9"
centreOfMassZ="0.0E-9"
orientationX="0.0"
orientationY="1.0"
orientationZ="0.0"
orientationAngle="0.0">
</Entity>


<Entity class="xmlobjects.XMLEntity"
id="glu_422       "
templateId="gluE"
centreOfMassX="0.0E-9"
centreOfMassY="349E-9"
centreOfMassZ="0.0E-9"
orientationX="0.0"
orientationY="1.0"
orientationZ="0.0"
orientationAngle="0.0">
</Entity>


<Entity class="xmlobjects.XMLEntity"
id="glu_423       "
templateId="gluE"
centreOfMassX="0.0E-9"
centreOfMassY="349E-9"
centreOfMassZ="0.0E-9"
orientationX="0.0"
orientationY="1.0"
orientationZ="0.0"
orientationAngle="0.0">
</Entity>


<Entity class="xmlobjects.XMLEntity"
id="glu_424       "
templateId="gluE"
centreOfMassX="0.0E-9"
centreOfMassY="349E-9"
centreOfMassZ="0.0E-9"
orientationX="0.0"
orientationY="1.0"
orientationZ="0.0"
orientationAngle="0.0">
</Entity>


<Entity class="xmlobjects.XMLEntity"
id="glu_425       "
templateId="gluE"
centreOfMassX="0.0E-9"
centreOfMassY="349E-9"
centreOfMassZ="0.0E-9"
orientationX="0.0"
orientationY="1.0"
orientationZ="0.0"
orientationAngle="0.0">
</Entity>


<Entity class="xmlobjects.XMLEntity"
id="glu_426       "
templateId="gluE"
centreOfMassX="0.0E-9"
centreOfMassY="349E-9"
centreOfMassZ="0.0E-9"
orientationX="0.0"
orientationY="1.0"
orientationZ="0.0"
orientationAngle="0.0">
</Entity>


<Entity class="xmlobjects.XMLEntity"
id="glu_427       "
templateId="gluE"
centreOfMassX="0.0E-9"
centreOfMassY="349E-9"
centreOfMassZ="0.0E-9"
orientationX="0.0"
orientationY="1.0"
orientationZ="0.0"
orientationAngle="0.0">
</Entity>


<Entity class="xmlobjects.XMLEntity"
id="glu_428       "
templateId="gluE"
centreOfMassX="0.0E-9"
centreOfMassY="349E-9"
centreOfMassZ="0.0E-9"
orientationX="0.0"
orientationY="1.0"
orientationZ="0.0"
orientationAngle="0.0">
</Entity>


<Entity class="xmlobjects.XMLEntity"
id="glu_429       "
templateId="gluE"
centreOfMassX="0.0E-9"
centreOfMassY="349E-9"
centreOfMassZ="0.0E-9"
orientationX="0.0"
orientationY="1.0"
orientationZ="0.0"
orientationAngle="0.0">
</Entity>


<Entity class="xmlobjects.XMLEntity"
id="glu_430       "
templateId="gluE"
centreOfMassX="0.0E-9"
centreOfMassY="349E-9"
centreOfMassZ="0.0E-9"
orientationX="0.0"
orientationY="1.0"
orientationZ="0.0"
orientationAngle="0.0">
</Entity>


<Entity class="xmlobjects.XMLEntity"
id="glu_431       "
templateId="gluE"
centreOfMassX="0.0E-9"
centreOfMassY="349E-9"
centreOfMassZ="0.0E-9"
orientationX="0.0"
orientationY="1.0"
orientationZ="0.0"
orientationAngle="0.0">
</Entity>


<Entity class="xmlobjects.XMLEntity"
id="glu_432       "
templateId="gluE"
centreOfMassX="0.0E-9"
centreOfMassY="349E-9"
centreOfMassZ="0.0E-9"
orientationX="0.0"
orientationY="1.0"
orientationZ="0.0"
orientationAngle="0.0">
</Entity>


<Entity class="xmlobjects.XMLEntity"
id="glu_433       "
templateId="gluE"
centreOfMassX="0.0E-9"
centreOfMassY="349E-9"
centreOfMassZ="0.0E-9"
orientationX="0.0"
orientationY="1.0"
orientationZ="0.0"
orientationAngle="0.0">
</Entity>


<Entity class="xmlobjects.XMLEntity"
id="glu_434       "
templateId="gluE"
centreOfMassX="0.0E-9"
centreOfMassY="349E-9"
centreOfMassZ="0.0E-9"
orientationX="0.0"
orientationY="1.0"
orientationZ="0.0"
orientationAngle="0.0">
</Entity>


<Entity class="xmlobjects.XMLEntity"
id="glu_435       "
templateId="gluE"
centreOfMassX="0.0E-9"
centreOfMassY="349E-9"
centreOfMassZ="0.0E-9"
orientationX="0.0"
orientationY="1.0"
orientationZ="0.0"
orientationAngle="0.0">
</Entity>


<Entity class="xmlobjects.XMLEntity"
id="glu_436       "
templateId="gluE"
centreOfMassX="0.0E-9"
centreOfMassY="349E-9"
centreOfMassZ="0.0E-9"
orientationX="0.0"
orientationY="1.0"
orientationZ="0.0"
orientationAngle="0.0">
</Entity>


<Entity class="xmlobjects.XMLEntity"
id="glu_437       "
templateId="gluE"
centreOfMassX="0.0E-9"
centreOfMassY="349E-9"
centreOfMassZ="0.0E-9"
orientationX="0.0"
orientationY="1.0"
orientationZ="0.0"
orientationAngle="0.0">
</Entity>


<Entity class="xmlobjects.XMLEntity"
id="glu_438       "
templateId="gluE"
centreOfMassX="0.0E-9"
centreOfMassY="349E-9"
centreOfMassZ="0.0E-9"
orientationX="0.0"
orientationY="1.0"
orientationZ="0.0"
orientationAngle="0.0">
</Entity>


<Entity class="xmlobjects.XMLEntity"
id="glu_439       "
templateId="gluE"
centreOfMassX="0.0E-9"
centreOfMassY="349E-9"
centreOfMassZ="0.0E-9"
orientationX="0.0"
orientationY="1.0"
orientationZ="0.0"
orientationAngle="0.0">
</Entity>


<Entity class="xmlobjects.XMLEntity"
id="glu_440       "
templateId="gluE"
centreOfMassX="0.0E-9"
centreOfMassY="349E-9"
centreOfMassZ="0.0E-9"
orientationX="0.0"
orientationY="1.0"
orientationZ="0.0"
orientationAngle="0.0">
</Entity>


<Entity class="xmlobjects.XMLEntity"
id="glu_441       "
templateId="gluE"
centreOfMassX="0.0E-9"
centreOfMassY="349E-9"
centreOfMassZ="0.0E-9"
orientationX="0.0"
orientationY="1.0"
orientationZ="0.0"
orientationAngle="0.0">
</Entity>


<Entity class="xmlobjects.XMLEntity"
id="glu_442       "
templateId="gluE"
centreOfMassX="0.0E-9"
centreOfMassY="349E-9"
centreOfMassZ="0.0E-9"
orientationX="0.0"
orientationY="1.0"
orientationZ="0.0"
orientationAngle="0.0">
</Entity>


<Entity class="xmlobjects.XMLEntity"
id="glu_443       "
templateId="gluE"
centreOfMassX="0.0E-9"
centreOfMassY="349E-9"
centreOfMassZ="0.0E-9"
orientationX="0.0"
orientationY="1.0"
orientationZ="0.0"
orientationAngle="0.0">
</Entity>


<Entity class="xmlobjects.XMLEntity"
id="glu_444       "
templateId="gluE"
centreOfMassX="0.0E-9"
centreOfMassY="349E-9"
centreOfMassZ="0.0E-9"
orientationX="0.0"
orientationY="1.0"
orientationZ="0.0"
orientationAngle="0.0">
</Entity>


<Entity class="xmlobjects.XMLEntity"
id="glu_445       "
templateId="gluE"
centreOfMassX="0.0E-9"
centreOfMassY="349E-9"
centreOfMassZ="0.0E-9"
orientationX="0.0"
orientationY="1.0"
orientationZ="0.0"
orientationAngle="0.0">
</Entity>


<Entity class="xmlobjects.XMLEntity"
id="glu_446       "
templateId="gluE"
centreOfMassX="0.0E-9"
centreOfMassY="349E-9"
centreOfMassZ="0.0E-9"
orientationX="0.0"
orientationY="1.0"
orientationZ="0.0"
orientationAngle="0.0">
</Entity>


<Entity class="xmlobjects.XMLEntity"
id="glu_447       "
templateId="gluE"
centreOfMassX="0.0E-9"
centreOfMassY="349E-9"
centreOfMassZ="0.0E-9"
orientationX="0.0"
orientationY="1.0"
orientationZ="0.0"
orientationAngle="0.0">
</Entity>


<Entity class="xmlobjects.XMLEntity"
id="glu_448       "
templateId="gluE"
centreOfMassX="0.0E-9"
centreOfMassY="349E-9"
centreOfMassZ="0.0E-9"
orientationX="0.0"
orientationY="1.0"
orientationZ="0.0"
orientationAngle="0.0">
</Entity>


<Entity class="xmlobjects.XMLEntity"
id="glu_449       "
templateId="gluE"
centreOfMassX="0.0E-9"
centreOfMassY="349E-9"
centreOfMassZ="0.0E-9"
orientationX="0.0"
orientationY="1.0"
orientationZ="0.0"
orientationAngle="0.0">
</Entity>


<Entity class="xmlobjects.XMLEntity"
id="glu_450       "
templateId="gluE"
centreOfMassX="0.0E-9"
centreOfMassY="349E-9"
centreOfMassZ="0.0E-9"
orientationX="0.0"
orientationY="1.0"
orientationZ="0.0"
orientationAngle="0.0">
</Entity>


<Entity class="xmlobjects.XMLEntity"
id="glu_451       "
templateId="gluE"
centreOfMassX="0.0E-9"
centreOfMassY="349E-9"
centreOfMassZ="0.0E-9"
orientationX="0.0"
orientationY="1.0"
orientationZ="0.0"
orientationAngle="0.0">
</Entity>


<Entity class="xmlobjects.XMLEntity"
id="glu_452       "
templateId="gluE"
centreOfMassX="0.0E-9"
centreOfMassY="349E-9"
centreOfMassZ="0.0E-9"
orientationX="0.0"
orientationY="1.0"
orientationZ="0.0"
orientationAngle="0.0">
</Entity>


<Entity class="xmlobjects.XMLEntity"
id="glu_453       "
templateId="gluE"
centreOfMassX="0.0E-9"
centreOfMassY="349E-9"
centreOfMassZ="0.0E-9"
orientationX="0.0"
orientationY="1.0"
orientationZ="0.0"
orientationAngle="0.0">
</Entity>


<Entity class="xmlobjects.XMLEntity"
id="glu_454       "
templateId="gluE"
centreOfMassX="0.0E-9"
centreOfMassY="349E-9"
centreOfMassZ="0.0E-9"
orientationX="0.0"
orientationY="1.0"
orientationZ="0.0"
orientationAngle="0.0">
</Entity>


<Entity class="xmlobjects.XMLEntity"
id="glu_455       "
templateId="gluE"
centreOfMassX="0.0E-9"
centreOfMassY="349E-9"
centreOfMassZ="0.0E-9"
orientationX="0.0"
orientationY="1.0"
orientationZ="0.0"
orientationAngle="0.0">
</Entity>


<Entity class="xmlobjects.XMLEntity"
id="glu_456       "
templateId="gluE"
centreOfMassX="0.0E-9"
centreOfMassY="349E-9"
centreOfMassZ="0.0E-9"
orientationX="0.0"
orientationY="1.0"
orientationZ="0.0"
orientationAngle="0.0">
</Entity>


<Entity class="xmlobjects.XMLEntity"
id="glu_457       "
templateId="gluE"
centreOfMassX="0.0E-9"
centreOfMassY="349E-9"
centreOfMassZ="0.0E-9"
orientationX="0.0"
orientationY="1.0"
orientationZ="0.0"
orientationAngle="0.0">
</Entity>


<Entity class="xmlobjects.XMLEntity"
id="glu_458       "
templateId="gluE"
centreOfMassX="0.0E-9"
centreOfMassY="349E-9"
centreOfMassZ="0.0E-9"
orientationX="0.0"
orientationY="1.0"
orientationZ="0.0"
orientationAngle="0.0">
</Entity>


<Entity class="xmlobjects.XMLEntity"
id="glu_459       "
templateId="gluE"
centreOfMassX="0.0E-9"
centreOfMassY="349E-9"
centreOfMassZ="0.0E-9"
orientationX="0.0"
orientationY="1.0"
orientationZ="0.0"
orientationAngle="0.0">
</Entity>


<Entity class="xmlobjects.XMLEntity"
id="glu_460       "
templateId="gluE"
centreOfMassX="0.0E-9"
centreOfMassY="349E-9"
centreOfMassZ="0.0E-9"
orientationX="0.0"
orientationY="1.0"
orientationZ="0.0"
orientationAngle="0.0">
</Entity>


<Entity class="xmlobjects.XMLEntity"
id="glu_461       "
templateId="gluE"
centreOfMassX="0.0E-9"
centreOfMassY="349E-9"
centreOfMassZ="0.0E-9"
orientationX="0.0"
orientationY="1.0"
orientationZ="0.0"
orientationAngle="0.0">
</Entity>


<Entity class="xmlobjects.XMLEntity"
id="glu_462       "
templateId="gluE"
centreOfMassX="0.0E-9"
centreOfMassY="349E-9"
centreOfMassZ="0.0E-9"
orientationX="0.0"
orientationY="1.0"
orientationZ="0.0"
orientationAngle="0.0">
</Entity>


<Entity class="xmlobjects.XMLEntity"
id="glu_463       "
templateId="gluE"
centreOfMassX="0.0E-9"
centreOfMassY="349E-9"
centreOfMassZ="0.0E-9"
orientationX="0.0"
orientationY="1.0"
orientationZ="0.0"
orientationAngle="0.0">
</Entity>


<Entity class="xmlobjects.XMLEntity"
id="glu_464       "
templateId="gluE"
centreOfMassX="0.0E-9"
centreOfMassY="349E-9"
centreOfMassZ="0.0E-9"
orientationX="0.0"
orientationY="1.0"
orientationZ="0.0"
orientationAngle="0.0">
</Entity>


<Entity class="xmlobjects.XMLEntity"
id="glu_465       "
templateId="gluE"
centreOfMassX="0.0E-9"
centreOfMassY="349E-9"
centreOfMassZ="0.0E-9"
orientationX="0.0"
orientationY="1.0"
orientationZ="0.0"
orientationAngle="0.0">
</Entity>


<Entity class="xmlobjects.XMLEntity"
id="glu_466       "
templateId="gluE"
centreOfMassX="0.0E-9"
centreOfMassY="349E-9"
centreOfMassZ="0.0E-9"
orientationX="0.0"
orientationY="1.0"
orientationZ="0.0"
orientationAngle="0.0">
</Entity>


<Entity class="xmlobjects.XMLEntity"
id="glu_467       "
templateId="gluE"
centreOfMassX="0.0E-9"
centreOfMassY="349E-9"
centreOfMassZ="0.0E-9"
orientationX="0.0"
orientationY="1.0"
orientationZ="0.0"
orientationAngle="0.0">
</Entity>


<Entity class="xmlobjects.XMLEntity"
id="glu_468       "
templateId="gluE"
centreOfMassX="0.0E-9"
centreOfMassY="349E-9"
centreOfMassZ="0.0E-9"
orientationX="0.0"
orientationY="1.0"
orientationZ="0.0"
orientationAngle="0.0">
</Entity>


<Entity class="xmlobjects.XMLEntity"
id="glu_469       "
templateId="gluE"
centreOfMassX="0.0E-9"
centreOfMassY="349E-9"
centreOfMassZ="0.0E-9"
orientationX="0.0"
orientationY="1.0"
orientationZ="0.0"
orientationAngle="0.0">
</Entity>


<Entity class="xmlobjects.XMLEntity"
id="glu_470       "
templateId="gluE"
centreOfMassX="0.0E-9"
centreOfMassY="349E-9"
centreOfMassZ="0.0E-9"
orientationX="0.0"
orientationY="1.0"
orientationZ="0.0"
orientationAngle="0.0">
</Entity>


<Entity class="xmlobjects.XMLEntity"
id="glu_471       "
templateId="gluE"
centreOfMassX="0.0E-9"
centreOfMassY="349E-9"
centreOfMassZ="0.0E-9"
orientationX="0.0"
orientationY="1.0"
orientationZ="0.0"
orientationAngle="0.0">
</Entity>


<Entity class="xmlobjects.XMLEntity"
id="glu_472       "
templateId="gluE"
centreOfMassX="0.0E-9"
centreOfMassY="349E-9"
centreOfMassZ="0.0E-9"
orientationX="0.0"
orientationY="1.0"
orientationZ="0.0"
orientationAngle="0.0">
</Entity>


<Entity class="xmlobjects.XMLEntity"
id="glu_473       "
templateId="gluE"
centreOfMassX="0.0E-9"
centreOfMassY="349E-9"
centreOfMassZ="0.0E-9"
orientationX="0.0"
orientationY="1.0"
orientationZ="0.0"
orientationAngle="0.0">
</Entity>


<Entity class="xmlobjects.XMLEntity"
id="glu_474       "
templateId="gluE"
centreOfMassX="0.0E-9"
centreOfMassY="349E-9"
centreOfMassZ="0.0E-9"
orientationX="0.0"
orientationY="1.0"
orientationZ="0.0"
orientationAngle="0.0">
</Entity>


<Entity class="xmlobjects.XMLEntity"
id="glu_475       "
templateId="gluE"
centreOfMassX="0.0E-9"
centreOfMassY="349E-9"
centreOfMassZ="0.0E-9"
orientationX="0.0"
orientationY="1.0"
orientationZ="0.0"
orientationAngle="0.0">
</Entity>


<Entity class="xmlobjects.XMLEntity"
id="glu_476       "
templateId="gluE"
centreOfMassX="0.0E-9"
centreOfMassY="349E-9"
centreOfMassZ="0.0E-9"
orientationX="0.0"
orientationY="1.0"
orientationZ="0.0"
orientationAngle="0.0">
</Entity>


<Entity class="xmlobjects.XMLEntity"
id="glu_477       "
templateId="gluE"
centreOfMassX="0.0E-9"
centreOfMassY="349E-9"
centreOfMassZ="0.0E-9"
orientationX="0.0"
orientationY="1.0"
orientationZ="0.0"
orientationAngle="0.0">
</Entity>


<Entity class="xmlobjects.XMLEntity"
id="glu_478       "
templateId="gluE"
centreOfMassX="0.0E-9"
centreOfMassY="349E-9"
centreOfMassZ="0.0E-9"
orientationX="0.0"
orientationY="1.0"
orientationZ="0.0"
orientationAngle="0.0">
</Entity>


<Entity class="xmlobjects.XMLEntity"
id="glu_479       "
templateId="gluE"
centreOfMassX="0.0E-9"
centreOfMassY="349E-9"
centreOfMassZ="0.0E-9"
orientationX="0.0"
orientationY="1.0"
orientationZ="0.0"
orientationAngle="0.0">
</Entity>


<Entity class="xmlobjects.XMLEntity"
id="glu_480       "
templateId="gluE"
centreOfMassX="0.0E-9"
centreOfMassY="349E-9"
centreOfMassZ="0.0E-9"
orientationX="0.0"
orientationY="1.0"
orientationZ="0.0"
orientationAngle="0.0">
</Entity>


<Entity class="xmlobjects.XMLEntity"
id="glu_481       "
templateId="gluE"
centreOfMassX="0.0E-9"
centreOfMassY="349E-9"
centreOfMassZ="0.0E-9"
orientationX="0.0"
orientationY="1.0"
orientationZ="0.0"
orientationAngle="0.0">
</Entity>


<Entity class="xmlobjects.XMLEntity"
id="glu_482       "
templateId="gluE"
centreOfMassX="0.0E-9"
centreOfMassY="349E-9"
centreOfMassZ="0.0E-9"
orientationX="0.0"
orientationY="1.0"
orientationZ="0.0"
orientationAngle="0.0">
</Entity>


<Entity class="xmlobjects.XMLEntity"
id="glu_483       "
templateId="gluE"
centreOfMassX="0.0E-9"
centreOfMassY="349E-9"
centreOfMassZ="0.0E-9"
orientationX="0.0"
orientationY="1.0"
orientationZ="0.0"
orientationAngle="0.0">
</Entity>


<Entity class="xmlobjects.XMLEntity"
id="glu_484       "
templateId="gluE"
centreOfMassX="0.0E-9"
centreOfMassY="349E-9"
centreOfMassZ="0.0E-9"
orientationX="0.0"
orientationY="1.0"
orientationZ="0.0"
orientationAngle="0.0">
</Entity>


<Entity class="xmlobjects.XMLEntity"
id="glu_485       "
templateId="gluE"
centreOfMassX="0.0E-9"
centreOfMassY="349E-9"
centreOfMassZ="0.0E-9"
orientationX="0.0"
orientationY="1.0"
orientationZ="0.0"
orientationAngle="0.0">
</Entity>


<Entity class="xmlobjects.XMLEntity"
id="glu_486       "
templateId="gluE"
centreOfMassX="0.0E-9"
centreOfMassY="349E-9"
centreOfMassZ="0.0E-9"
orientationX="0.0"
orientationY="1.0"
orientationZ="0.0"
orientationAngle="0.0">
</Entity>


<Entity class="xmlobjects.XMLEntity"
id="glu_487       "
templateId="gluE"
centreOfMassX="0.0E-9"
centreOfMassY="349E-9"
centreOfMassZ="0.0E-9"
orientationX="0.0"
orientationY="1.0"
orientationZ="0.0"
orientationAngle="0.0">
</Entity>


<Entity class="xmlobjects.XMLEntity"
id="glu_488       "
templateId="gluE"
centreOfMassX="0.0E-9"
centreOfMassY="349E-9"
centreOfMassZ="0.0E-9"
orientationX="0.0"
orientationY="1.0"
orientationZ="0.0"
orientationAngle="0.0">
</Entity>


<Entity class="xmlobjects.XMLEntity"
id="glu_489       "
templateId="gluE"
centreOfMassX="0.0E-9"
centreOfMassY="349E-9"
centreOfMassZ="0.0E-9"
orientationX="0.0"
orientationY="1.0"
orientationZ="0.0"
orientationAngle="0.0">
</Entity>


<Entity class="xmlobjects.XMLEntity"
id="glu_490       "
templateId="gluE"
centreOfMassX="0.0E-9"
centreOfMassY="349E-9"
centreOfMassZ="0.0E-9"
orientationX="0.0"
orientationY="1.0"
orientationZ="0.0"
orientationAngle="0.0">
</Entity>


<Entity class="xmlobjects.XMLEntity"
id="glu_491       "
templateId="gluE"
centreOfMassX="0.0E-9"
centreOfMassY="349E-9"
centreOfMassZ="0.0E-9"
orientationX="0.0"
orientationY="1.0"
orientationZ="0.0"
orientationAngle="0.0">
</Entity>


<Entity class="xmlobjects.XMLEntity"
id="glu_492       "
templateId="gluE"
centreOfMassX="0.0E-9"
centreOfMassY="349E-9"
centreOfMassZ="0.0E-9"
orientationX="0.0"
orientationY="1.0"
orientationZ="0.0"
orientationAngle="0.0">
</Entity>


<Entity class="xmlobjects.XMLEntity"
id="glu_493       "
templateId="gluE"
centreOfMassX="0.0E-9"
centreOfMassY="349E-9"
centreOfMassZ="0.0E-9"
orientationX="0.0"
orientationY="1.0"
orientationZ="0.0"
orientationAngle="0.0">
</Entity>


<Entity class="xmlobjects.XMLEntity"
id="glu_494       "
templateId="gluE"
centreOfMassX="0.0E-9"
centreOfMassY="349E-9"
centreOfMassZ="0.0E-9"
orientationX="0.0"
orientationY="1.0"
orientationZ="0.0"
orientationAngle="0.0">
</Entity>


<Entity class="xmlobjects.XMLEntity"
id="glu_495       "
templateId="gluE"
centreOfMassX="0.0E-9"
centreOfMassY="349E-9"
centreOfMassZ="0.0E-9"
orientationX="0.0"
orientationY="1.0"
orientationZ="0.0"
orientationAngle="0.0">
</Entity>


<Entity class="xmlobjects.XMLEntity"
id="glu_496       "
templateId="gluE"
centreOfMassX="0.0E-9"
centreOfMassY="349E-9"
centreOfMassZ="0.0E-9"
orientationX="0.0"
orientationY="1.0"
orientationZ="0.0"
orientationAngle="0.0">
</Entity>


<Entity class="xmlobjects.XMLEntity"
id="glu_497       "
templateId="gluE"
centreOfMassX="0.0E-9"
centreOfMassY="349E-9"
centreOfMassZ="0.0E-9"
orientationX="0.0"
orientationY="1.0"
orientationZ="0.0"
orientationAngle="0.0">
</Entity>


<Entity class="xmlobjects.XMLEntity"
id="glu_498       "
templateId="gluE"
centreOfMassX="0.0E-9"
centreOfMassY="349E-9"
centreOfMassZ="0.0E-9"
orientationX="0.0"
orientationY="1.0"
orientationZ="0.0"
orientationAngle="0.0">
</Entity>


<Entity class="xmlobjects.XMLEntity"
id="glu_499       "
templateId="gluE"
centreOfMassX="0.0E-9"
centreOfMassY="349E-9"
centreOfMassZ="0.0E-9"
orientationX="0.0"
orientationY="1.0"
orientationZ="0.0"
orientationAngle="0.0">
</Entity>


<Entity class="xmlobjects.XMLEntity"
id="glu_500       "
templateId="gluE"
centreOfMassX="0.0E-9"
centreOfMassY="349E-9"
centreOfMassZ="0.0E-9"
orientationX="0.0"
orientationY="1.0"
orientationZ="0.0"
orientationAngle="0.0">
</Entity>


<Entity class="xmlobjects.XMLEntity"
id="glu_501       "
templateId="gluE"
centreOfMassX="0.0E-9"
centreOfMassY="349E-9"
centreOfMassZ="0.0E-9"
orientationX="0.0"
orientationY="1.0"
orientationZ="0.0"
orientationAngle="0.0">
</Entity>


<Entity class="xmlobjects.XMLEntity"
id="glu_502       "
templateId="gluE"
centreOfMassX="0.0E-9"
centreOfMassY="349E-9"
centreOfMassZ="0.0E-9"
orientationX="0.0"
orientationY="1.0"
orientationZ="0.0"
orientationAngle="0.0">
</Entity>


<Entity class="xmlobjects.XMLEntity"
id="glu_503       "
templateId="gluE"
centreOfMassX="0.0E-9"
centreOfMassY="349E-9"
centreOfMassZ="0.0E-9"
orientationX="0.0"
orientationY="1.0"
orientationZ="0.0"
orientationAngle="0.0">
</Entity>


<Entity class="xmlobjects.XMLEntity"
id="glu_504       "
templateId="gluE"
centreOfMassX="0.0E-9"
centreOfMassY="349E-9"
centreOfMassZ="0.0E-9"
orientationX="0.0"
orientationY="1.0"
orientationZ="0.0"
orientationAngle="0.0">
</Entity>


<Entity class="xmlobjects.XMLEntity"
id="glu_505       "
templateId="gluE"
centreOfMassX="0.0E-9"
centreOfMassY="349E-9"
centreOfMassZ="0.0E-9"
orientationX="0.0"
orientationY="1.0"
orientationZ="0.0"
orientationAngle="0.0">
</Entity>


<Entity class="xmlobjects.XMLEntity"
id="glu_506       "
templateId="gluE"
centreOfMassX="0.0E-9"
centreOfMassY="349E-9"
centreOfMassZ="0.0E-9"
orientationX="0.0"
orientationY="1.0"
orientationZ="0.0"
orientationAngle="0.0">
</Entity>


<Entity class="xmlobjects.XMLEntity"
id="glu_507       "
templateId="gluE"
centreOfMassX="0.0E-9"
centreOfMassY="349E-9"
centreOfMassZ="0.0E-9"
orientationX="0.0"
orientationY="1.0"
orientationZ="0.0"
orientationAngle="0.0">
</Entity>


<Entity class="xmlobjects.XMLEntity"
id="glu_508       "
templateId="gluE"
centreOfMassX="0.0E-9"
centreOfMassY="349E-9"
centreOfMassZ="0.0E-9"
orientationX="0.0"
orientationY="1.0"
orientationZ="0.0"
orientationAngle="0.0">
</Entity>


<Entity class="xmlobjects.XMLEntity"
id="glu_509       "
templateId="gluE"
centreOfMassX="0.0E-9"
centreOfMassY="349E-9"
centreOfMassZ="0.0E-9"
orientationX="0.0"
orientationY="1.0"
orientationZ="0.0"
orientationAngle="0.0">
</Entity>


<Entity class="xmlobjects.XMLEntity"
id="glu_510       "
templateId="gluE"
centreOfMassX="0.0E-9"
centreOfMassY="349E-9"
centreOfMassZ="0.0E-9"
orientationX="0.0"
orientationY="1.0"
orientationZ="0.0"
orientationAngle="0.0">
</Entity>


<Entity class="xmlobjects.XMLEntity"
id="glu_511       "
templateId="gluE"
centreOfMassX="0.0E-9"
centreOfMassY="349E-9"
centreOfMassZ="0.0E-9"
orientationX="0.0"
orientationY="1.0"
orientationZ="0.0"
orientationAngle="0.0">
</Entity>


<Entity class="xmlobjects.XMLEntity"
id="glu_512       "
templateId="gluE"
centreOfMassX="0.0E-9"
centreOfMassY="349E-9"
centreOfMassZ="0.0E-9"
orientationX="0.0"
orientationY="1.0"
orientationZ="0.0"
orientationAngle="0.0">
</Entity>


<Entity class="xmlobjects.XMLEntity"
id="glu_513       "
templateId="gluE"
centreOfMassX="0.0E-9"
centreOfMassY="349E-9"
centreOfMassZ="0.0E-9"
orientationX="0.0"
orientationY="1.0"
orientationZ="0.0"
orientationAngle="0.0">
</Entity>


<Entity class="xmlobjects.XMLEntity"
id="glu_514       "
templateId="gluE"
centreOfMassX="0.0E-9"
centreOfMassY="349E-9"
centreOfMassZ="0.0E-9"
orientationX="0.0"
orientationY="1.0"
orientationZ="0.0"
orientationAngle="0.0">
</Entity>


<Entity class="xmlobjects.XMLEntity"
id="glu_515       "
templateId="gluE"
centreOfMassX="0.0E-9"
centreOfMassY="349E-9"
centreOfMassZ="0.0E-9"
orientationX="0.0"
orientationY="1.0"
orientationZ="0.0"
orientationAngle="0.0">
</Entity>


<Entity class="xmlobjects.XMLEntity"
id="glu_516       "
templateId="gluE"
centreOfMassX="0.0E-9"
centreOfMassY="349E-9"
centreOfMassZ="0.0E-9"
orientationX="0.0"
orientationY="1.0"
orientationZ="0.0"
orientationAngle="0.0">
</Entity>


<Entity class="xmlobjects.XMLEntity"
id="glu_517       "
templateId="gluE"
centreOfMassX="0.0E-9"
centreOfMassY="349E-9"
centreOfMassZ="0.0E-9"
orientationX="0.0"
orientationY="1.0"
orientationZ="0.0"
orientationAngle="0.0">
</Entity>


<Entity class="xmlobjects.XMLEntity"
id="glu_518       "
templateId="gluE"
centreOfMassX="0.0E-9"
centreOfMassY="349E-9"
centreOfMassZ="0.0E-9"
orientationX="0.0"
orientationY="1.0"
orientationZ="0.0"
orientationAngle="0.0">
</Entity>


<Entity class="xmlobjects.XMLEntity"
id="glu_519       "
templateId="gluE"
centreOfMassX="0.0E-9"
centreOfMassY="349E-9"
centreOfMassZ="0.0E-9"
orientationX="0.0"
orientationY="1.0"
orientationZ="0.0"
orientationAngle="0.0">
</Entity>


<Entity class="xmlobjects.XMLEntity"
id="glu_520       "
templateId="gluE"
centreOfMassX="0.0E-9"
centreOfMassY="349E-9"
centreOfMassZ="0.0E-9"
orientationX="0.0"
orientationY="1.0"
orientationZ="0.0"
orientationAngle="0.0">
</Entity>


<Entity class="xmlobjects.XMLEntity"
id="glu_521       "
templateId="gluE"
centreOfMassX="0.0E-9"
centreOfMassY="349E-9"
centreOfMassZ="0.0E-9"
orientationX="0.0"
orientationY="1.0"
orientationZ="0.0"
orientationAngle="0.0">
</Entity>


<Entity class="xmlobjects.XMLEntity"
id="glu_522       "
templateId="gluE"
centreOfMassX="0.0E-9"
centreOfMassY="349E-9"
centreOfMassZ="0.0E-9"
orientationX="0.0"
orientationY="1.0"
orientationZ="0.0"
orientationAngle="0.0">
</Entity>


<Entity class="xmlobjects.XMLEntity"
id="glu_523       "
templateId="gluE"
centreOfMassX="0.0E-9"
centreOfMassY="349E-9"
centreOfMassZ="0.0E-9"
orientationX="0.0"
orientationY="1.0"
orientationZ="0.0"
orientationAngle="0.0">
</Entity>


<Entity class="xmlobjects.XMLEntity"
id="glu_524       "
templateId="gluE"
centreOfMassX="0.0E-9"
centreOfMassY="349E-9"
centreOfMassZ="0.0E-9"
orientationX="0.0"
orientationY="1.0"
orientationZ="0.0"
orientationAngle="0.0">
</Entity>


<Entity class="xmlobjects.XMLEntity"
id="glu_525       "
templateId="gluE"
centreOfMassX="0.0E-9"
centreOfMassY="349E-9"
centreOfMassZ="0.0E-9"
orientationX="0.0"
orientationY="1.0"
orientationZ="0.0"
orientationAngle="0.0">
</Entity>


<Entity class="xmlobjects.XMLEntity"
id="glu_526       "
templateId="gluE"
centreOfMassX="0.0E-9"
centreOfMassY="349E-9"
centreOfMassZ="0.0E-9"
orientationX="0.0"
orientationY="1.0"
orientationZ="0.0"
orientationAngle="0.0">
</Entity>


<Entity class="xmlobjects.XMLEntity"
id="glu_527       "
templateId="gluE"
centreOfMassX="0.0E-9"
centreOfMassY="349E-9"
centreOfMassZ="0.0E-9"
orientationX="0.0"
orientationY="1.0"
orientationZ="0.0"
orientationAngle="0.0">
</Entity>


<Entity class="xmlobjects.XMLEntity"
id="glu_528       "
templateId="gluE"
centreOfMassX="0.0E-9"
centreOfMassY="349E-9"
centreOfMassZ="0.0E-9"
orientationX="0.0"
orientationY="1.0"
orientationZ="0.0"
orientationAngle="0.0">
</Entity>


<Entity class="xmlobjects.XMLEntity"
id="glu_529       "
templateId="gluE"
centreOfMassX="0.0E-9"
centreOfMassY="349E-9"
centreOfMassZ="0.0E-9"
orientationX="0.0"
orientationY="1.0"
orientationZ="0.0"
orientationAngle="0.0">
</Entity>


<Entity class="xmlobjects.XMLEntity"
id="glu_530       "
templateId="gluE"
centreOfMassX="0.0E-9"
centreOfMassY="349E-9"
centreOfMassZ="0.0E-9"
orientationX="0.0"
orientationY="1.0"
orientationZ="0.0"
orientationAngle="0.0">
</Entity>


<Entity class="xmlobjects.XMLEntity"
id="glu_531       "
templateId="gluE"
centreOfMassX="0.0E-9"
centreOfMassY="349E-9"
centreOfMassZ="0.0E-9"
orientationX="0.0"
orientationY="1.0"
orientationZ="0.0"
orientationAngle="0.0">
</Entity>


<Entity class="xmlobjects.XMLEntity"
id="glu_532       "
templateId="gluE"
centreOfMassX="0.0E-9"
centreOfMassY="349E-9"
centreOfMassZ="0.0E-9"
orientationX="0.0"
orientationY="1.0"
orientationZ="0.0"
orientationAngle="0.0">
</Entity>


<Entity class="xmlobjects.XMLEntity"
id="glu_533       "
templateId="gluE"
centreOfMassX="0.0E-9"
centreOfMassY="349E-9"
centreOfMassZ="0.0E-9"
orientationX="0.0"
orientationY="1.0"
orientationZ="0.0"
orientationAngle="0.0">
</Entity>


<Entity class="xmlobjects.XMLEntity"
id="glu_534       "
templateId="gluE"
centreOfMassX="0.0E-9"
centreOfMassY="349E-9"
centreOfMassZ="0.0E-9"
orientationX="0.0"
orientationY="1.0"
orientationZ="0.0"
orientationAngle="0.0">
</Entity>


<Entity class="xmlobjects.XMLEntity"
id="glu_535       "
templateId="gluE"
centreOfMassX="0.0E-9"
centreOfMassY="349E-9"
centreOfMassZ="0.0E-9"
orientationX="0.0"
orientationY="1.0"
orientationZ="0.0"
orientationAngle="0.0">
</Entity>


<Entity class="xmlobjects.XMLEntity"
id="glu_536       "
templateId="gluE"
centreOfMassX="0.0E-9"
centreOfMassY="349E-9"
centreOfMassZ="0.0E-9"
orientationX="0.0"
orientationY="1.0"
orientationZ="0.0"
orientationAngle="0.0">
</Entity>


<Entity class="xmlobjects.XMLEntity"
id="glu_537       "
templateId="gluE"
centreOfMassX="0.0E-9"
centreOfMassY="349E-9"
centreOfMassZ="0.0E-9"
orientationX="0.0"
orientationY="1.0"
orientationZ="0.0"
orientationAngle="0.0">
</Entity>


<Entity class="xmlobjects.XMLEntity"
id="glu_538       "
templateId="gluE"
centreOfMassX="0.0E-9"
centreOfMassY="349E-9"
centreOfMassZ="0.0E-9"
orientationX="0.0"
orientationY="1.0"
orientationZ="0.0"
orientationAngle="0.0">
</Entity>


<Entity class="xmlobjects.XMLEntity"
id="glu_539       "
templateId="gluE"
centreOfMassX="0.0E-9"
centreOfMassY="349E-9"
centreOfMassZ="0.0E-9"
orientationX="0.0"
orientationY="1.0"
orientationZ="0.0"
orientationAngle="0.0">
</Entity>


<Entity class="xmlobjects.XMLEntity"
id="glu_540       "
templateId="gluE"
centreOfMassX="0.0E-9"
centreOfMassY="349E-9"
centreOfMassZ="0.0E-9"
orientationX="0.0"
orientationY="1.0"
orientationZ="0.0"
orientationAngle="0.0">
</Entity>


<Entity class="xmlobjects.XMLEntity"
id="glu_541       "
templateId="gluE"
centreOfMassX="0.0E-9"
centreOfMassY="349E-9"
centreOfMassZ="0.0E-9"
orientationX="0.0"
orientationY="1.0"
orientationZ="0.0"
orientationAngle="0.0">
</Entity>


<Entity class="xmlobjects.XMLEntity"
id="glu_542       "
templateId="gluE"
centreOfMassX="0.0E-9"
centreOfMassY="349E-9"
centreOfMassZ="0.0E-9"
orientationX="0.0"
orientationY="1.0"
orientationZ="0.0"
orientationAngle="0.0">
</Entity>


<Entity class="xmlobjects.XMLEntity"
id="glu_543       "
templateId="gluE"
centreOfMassX="0.0E-9"
centreOfMassY="349E-9"
centreOfMassZ="0.0E-9"
orientationX="0.0"
orientationY="1.0"
orientationZ="0.0"
orientationAngle="0.0">
</Entity>


<Entity class="xmlobjects.XMLEntity"
id="glu_544       "
templateId="gluE"
centreOfMassX="0.0E-9"
centreOfMassY="349E-9"
centreOfMassZ="0.0E-9"
orientationX="0.0"
orientationY="1.0"
orientationZ="0.0"
orientationAngle="0.0">
</Entity>


<Entity class="xmlobjects.XMLEntity"
id="glu_545       "
templateId="gluE"
centreOfMassX="0.0E-9"
centreOfMassY="349E-9"
centreOfMassZ="0.0E-9"
orientationX="0.0"
orientationY="1.0"
orientationZ="0.0"
orientationAngle="0.0">
</Entity>


<Entity class="xmlobjects.XMLEntity"
id="glu_546       "
templateId="gluE"
centreOfMassX="0.0E-9"
centreOfMassY="349E-9"
centreOfMassZ="0.0E-9"
orientationX="0.0"
orientationY="1.0"
orientationZ="0.0"
orientationAngle="0.0">
</Entity>


<Entity class="xmlobjects.XMLEntity"
id="glu_547       "
templateId="gluE"
centreOfMassX="0.0E-9"
centreOfMassY="349E-9"
centreOfMassZ="0.0E-9"
orientationX="0.0"
orientationY="1.0"
orientationZ="0.0"
orientationAngle="0.0">
</Entity>


<Entity class="xmlobjects.XMLEntity"
id="glu_548       "
templateId="gluE"
centreOfMassX="0.0E-9"
centreOfMassY="349E-9"
centreOfMassZ="0.0E-9"
orientationX="0.0"
orientationY="1.0"
orientationZ="0.0"
orientationAngle="0.0">
</Entity>


<Entity class="xmlobjects.XMLEntity"
id="glu_549       "
templateId="gluE"
centreOfMassX="0.0E-9"
centreOfMassY="349E-9"
centreOfMassZ="0.0E-9"
orientationX="0.0"
orientationY="1.0"
orientationZ="0.0"
orientationAngle="0.0">
</Entity>


<Entity class="xmlobjects.XMLEntity"
id="glu_550       "
templateId="gluE"
centreOfMassX="0.0E-9"
centreOfMassY="349E-9"
centreOfMassZ="0.0E-9"
orientationX="0.0"
orientationY="1.0"
orientationZ="0.0"
orientationAngle="0.0">
</Entity>


<Entity class="xmlobjects.XMLEntity"
id="glu_551       "
templateId="gluE"
centreOfMassX="0.0E-9"
centreOfMassY="349E-9"
centreOfMassZ="0.0E-9"
orientationX="0.0"
orientationY="1.0"
orientationZ="0.0"
orientationAngle="0.0">
</Entity>


<Entity class="xmlobjects.XMLEntity"
id="glu_552       "
templateId="gluE"
centreOfMassX="0.0E-9"
centreOfMassY="349E-9"
centreOfMassZ="0.0E-9"
orientationX="0.0"
orientationY="1.0"
orientationZ="0.0"
orientationAngle="0.0">
</Entity>


<Entity class="xmlobjects.XMLEntity"
id="glu_553       "
templateId="gluE"
centreOfMassX="0.0E-9"
centreOfMassY="349E-9"
centreOfMassZ="0.0E-9"
orientationX="0.0"
orientationY="1.0"
orientationZ="0.0"
orientationAngle="0.0">
</Entity>


<Entity class="xmlobjects.XMLEntity"
id="glu_554       "
templateId="gluE"
centreOfMassX="0.0E-9"
centreOfMassY="349E-9"
centreOfMassZ="0.0E-9"
orientationX="0.0"
orientationY="1.0"
orientationZ="0.0"
orientationAngle="0.0">
</Entity>


<Entity class="xmlobjects.XMLEntity"
id="glu_555       "
templateId="gluE"
centreOfMassX="0.0E-9"
centreOfMassY="349E-9"
centreOfMassZ="0.0E-9"
orientationX="0.0"
orientationY="1.0"
orientationZ="0.0"
orientationAngle="0.0">
</Entity>


<Entity class="xmlobjects.XMLEntity"
id="glu_556       "
templateId="gluE"
centreOfMassX="0.0E-9"
centreOfMassY="349E-9"
centreOfMassZ="0.0E-9"
orientationX="0.0"
orientationY="1.0"
orientationZ="0.0"
orientationAngle="0.0">
</Entity>


<Entity class="xmlobjects.XMLEntity"
id="glu_557       "
templateId="gluE"
centreOfMassX="0.0E-9"
centreOfMassY="349E-9"
centreOfMassZ="0.0E-9"
orientationX="0.0"
orientationY="1.0"
orientationZ="0.0"
orientationAngle="0.0">
</Entity>


<Entity class="xmlobjects.XMLEntity"
id="glu_558       "
templateId="gluE"
centreOfMassX="0.0E-9"
centreOfMassY="349E-9"
centreOfMassZ="0.0E-9"
orientationX="0.0"
orientationY="1.0"
orientationZ="0.0"
orientationAngle="0.0">
</Entity>


<Entity class="xmlobjects.XMLEntity"
id="glu_559       "
templateId="gluE"
centreOfMassX="0.0E-9"
centreOfMassY="349E-9"
centreOfMassZ="0.0E-9"
orientationX="0.0"
orientationY="1.0"
orientationZ="0.0"
orientationAngle="0.0">
</Entity>


<Entity class="xmlobjects.XMLEntity"
id="glu_560       "
templateId="gluE"
centreOfMassX="0.0E-9"
centreOfMassY="349E-9"
centreOfMassZ="0.0E-9"
orientationX="0.0"
orientationY="1.0"
orientationZ="0.0"
orientationAngle="0.0">
</Entity>


<Entity class="xmlobjects.XMLEntity"
id="glu_561       "
templateId="gluE"
centreOfMassX="0.0E-9"
centreOfMassY="349E-9"
centreOfMassZ="0.0E-9"
orientationX="0.0"
orientationY="1.0"
orientationZ="0.0"
orientationAngle="0.0">
</Entity>


<Entity class="xmlobjects.XMLEntity"
id="glu_562       "
templateId="gluE"
centreOfMassX="0.0E-9"
centreOfMassY="349E-9"
centreOfMassZ="0.0E-9"
orientationX="0.0"
orientationY="1.0"
orientationZ="0.0"
orientationAngle="0.0">
</Entity>


<Entity class="xmlobjects.XMLEntity"
id="glu_563       "
templateId="gluE"
centreOfMassX="0.0E-9"
centreOfMassY="349E-9"
centreOfMassZ="0.0E-9"
orientationX="0.0"
orientationY="1.0"
orientationZ="0.0"
orientationAngle="0.0">
</Entity>


<Entity class="xmlobjects.XMLEntity"
id="glu_564       "
templateId="gluE"
centreOfMassX="0.0E-9"
centreOfMassY="349E-9"
centreOfMassZ="0.0E-9"
orientationX="0.0"
orientationY="1.0"
orientationZ="0.0"
orientationAngle="0.0">
</Entity>


<Entity class="xmlobjects.XMLEntity"
id="glu_565       "
templateId="gluE"
centreOfMassX="0.0E-9"
centreOfMassY="349E-9"
centreOfMassZ="0.0E-9"
orientationX="0.0"
orientationY="1.0"
orientationZ="0.0"
orientationAngle="0.0">
</Entity>


<Entity class="xmlobjects.XMLEntity"
id="glu_566       "
templateId="gluE"
centreOfMassX="0.0E-9"
centreOfMassY="349E-9"
centreOfMassZ="0.0E-9"
orientationX="0.0"
orientationY="1.0"
orientationZ="0.0"
orientationAngle="0.0">
</Entity>


<Entity class="xmlobjects.XMLEntity"
id="glu_567       "
templateId="gluE"
centreOfMassX="0.0E-9"
centreOfMassY="349E-9"
centreOfMassZ="0.0E-9"
orientationX="0.0"
orientationY="1.0"
orientationZ="0.0"
orientationAngle="0.0">
</Entity>


<Entity class="xmlobjects.XMLEntity"
id="glu_568       "
templateId="gluE"
centreOfMassX="0.0E-9"
centreOfMassY="349E-9"
centreOfMassZ="0.0E-9"
orientationX="0.0"
orientationY="1.0"
orientationZ="0.0"
orientationAngle="0.0">
</Entity>


<Entity class="xmlobjects.XMLEntity"
id="glu_569       "
templateId="gluE"
centreOfMassX="0.0E-9"
centreOfMassY="349E-9"
centreOfMassZ="0.0E-9"
orientationX="0.0"
orientationY="1.0"
orientationZ="0.0"
orientationAngle="0.0">
</Entity>


<Entity class="xmlobjects.XMLEntity"
id="glu_570       "
templateId="gluE"
centreOfMassX="0.0E-9"
centreOfMassY="349E-9"
centreOfMassZ="0.0E-9"
orientationX="0.0"
orientationY="1.0"
orientationZ="0.0"
orientationAngle="0.0">
</Entity>


<Entity class="xmlobjects.XMLEntity"
id="glu_571       "
templateId="gluE"
centreOfMassX="0.0E-9"
centreOfMassY="349E-9"
centreOfMassZ="0.0E-9"
orientationX="0.0"
orientationY="1.0"
orientationZ="0.0"
orientationAngle="0.0">
</Entity>


<Entity class="xmlobjects.XMLEntity"
id="glu_572       "
templateId="gluE"
centreOfMassX="0.0E-9"
centreOfMassY="349E-9"
centreOfMassZ="0.0E-9"
orientationX="0.0"
orientationY="1.0"
orientationZ="0.0"
orientationAngle="0.0">
</Entity>


<Entity class="xmlobjects.XMLEntity"
id="glu_573       "
templateId="gluE"
centreOfMassX="0.0E-9"
centreOfMassY="349E-9"
centreOfMassZ="0.0E-9"
orientationX="0.0"
orientationY="1.0"
orientationZ="0.0"
orientationAngle="0.0">
</Entity>


<Entity class="xmlobjects.XMLEntity"
id="glu_574       "
templateId="gluE"
centreOfMassX="0.0E-9"
centreOfMassY="349E-9"
centreOfMassZ="0.0E-9"
orientationX="0.0"
orientationY="1.0"
orientationZ="0.0"
orientationAngle="0.0">
</Entity>


<Entity class="xmlobjects.XMLEntity"
id="glu_575       "
templateId="gluE"
centreOfMassX="0.0E-9"
centreOfMassY="349E-9"
centreOfMassZ="0.0E-9"
orientationX="0.0"
orientationY="1.0"
orientationZ="0.0"
orientationAngle="0.0">
</Entity>


<Entity class="xmlobjects.XMLEntity"
id="glu_576       "
templateId="gluE"
centreOfMassX="0.0E-9"
centreOfMassY="349E-9"
centreOfMassZ="0.0E-9"
orientationX="0.0"
orientationY="1.0"
orientationZ="0.0"
orientationAngle="0.0">
</Entity>


<Entity class="xmlobjects.XMLEntity"
id="glu_577       "
templateId="gluE"
centreOfMassX="0.0E-9"
centreOfMassY="349E-9"
centreOfMassZ="0.0E-9"
orientationX="0.0"
orientationY="1.0"
orientationZ="0.0"
orientationAngle="0.0">
</Entity>


<Entity class="xmlobjects.XMLEntity"
id="glu_578       "
templateId="gluE"
centreOfMassX="0.0E-9"
centreOfMassY="349E-9"
centreOfMassZ="0.0E-9"
orientationX="0.0"
orientationY="1.0"
orientationZ="0.0"
orientationAngle="0.0">
</Entity>


<Entity class="xmlobjects.XMLEntity"
id="glu_579       "
templateId="gluE"
centreOfMassX="0.0E-9"
centreOfMassY="349E-9"
centreOfMassZ="0.0E-9"
orientationX="0.0"
orientationY="1.0"
orientationZ="0.0"
orientationAngle="0.0">
</Entity>


<Entity class="xmlobjects.XMLEntity"
id="glu_580       "
templateId="gluE"
centreOfMassX="0.0E-9"
centreOfMassY="349E-9"
centreOfMassZ="0.0E-9"
orientationX="0.0"
orientationY="1.0"
orientationZ="0.0"
orientationAngle="0.0">
</Entity>


<Entity class="xmlobjects.XMLEntity"
id="glu_581       "
templateId="gluE"
centreOfMassX="0.0E-9"
centreOfMassY="349E-9"
centreOfMassZ="0.0E-9"
orientationX="0.0"
orientationY="1.0"
orientationZ="0.0"
orientationAngle="0.0">
</Entity>


<Entity class="xmlobjects.XMLEntity"
id="glu_582       "
templateId="gluE"
centreOfMassX="0.0E-9"
centreOfMassY="349E-9"
centreOfMassZ="0.0E-9"
orientationX="0.0"
orientationY="1.0"
orientationZ="0.0"
orientationAngle="0.0">
</Entity>


<Entity class="xmlobjects.XMLEntity"
id="glu_583       "
templateId="gluE"
centreOfMassX="0.0E-9"
centreOfMassY="349E-9"
centreOfMassZ="0.0E-9"
orientationX="0.0"
orientationY="1.0"
orientationZ="0.0"
orientationAngle="0.0">
</Entity>


<Entity class="xmlobjects.XMLEntity"
id="glu_584       "
templateId="gluE"
centreOfMassX="0.0E-9"
centreOfMassY="349E-9"
centreOfMassZ="0.0E-9"
orientationX="0.0"
orientationY="1.0"
orientationZ="0.0"
orientationAngle="0.0">
</Entity>


<Entity class="xmlobjects.XMLEntity"
id="glu_585       "
templateId="gluE"
centreOfMassX="0.0E-9"
centreOfMassY="349E-9"
centreOfMassZ="0.0E-9"
orientationX="0.0"
orientationY="1.0"
orientationZ="0.0"
orientationAngle="0.0">
</Entity>


<Entity class="xmlobjects.XMLEntity"
id="glu_586       "
templateId="gluE"
centreOfMassX="0.0E-9"
centreOfMassY="349E-9"
centreOfMassZ="0.0E-9"
orientationX="0.0"
orientationY="1.0"
orientationZ="0.0"
orientationAngle="0.0">
</Entity>


<Entity class="xmlobjects.XMLEntity"
id="glu_587       "
templateId="gluE"
centreOfMassX="0.0E-9"
centreOfMassY="349E-9"
centreOfMassZ="0.0E-9"
orientationX="0.0"
orientationY="1.0"
orientationZ="0.0"
orientationAngle="0.0">
</Entity>


<Entity class="xmlobjects.XMLEntity"
id="glu_588       "
templateId="gluE"
centreOfMassX="0.0E-9"
centreOfMassY="349E-9"
centreOfMassZ="0.0E-9"
orientationX="0.0"
orientationY="1.0"
orientationZ="0.0"
orientationAngle="0.0">
</Entity>


<Entity class="xmlobjects.XMLEntity"
id="glu_589       "
templateId="gluE"
centreOfMassX="0.0E-9"
centreOfMassY="349E-9"
centreOfMassZ="0.0E-9"
orientationX="0.0"
orientationY="1.0"
orientationZ="0.0"
orientationAngle="0.0">
</Entity>


<Entity class="xmlobjects.XMLEntity"
id="glu_590       "
templateId="gluE"
centreOfMassX="0.0E-9"
centreOfMassY="349E-9"
centreOfMassZ="0.0E-9"
orientationX="0.0"
orientationY="1.0"
orientationZ="0.0"
orientationAngle="0.0">
</Entity>


<Entity class="xmlobjects.XMLEntity"
id="glu_591       "
templateId="gluE"
centreOfMassX="0.0E-9"
centreOfMassY="349E-9"
centreOfMassZ="0.0E-9"
orientationX="0.0"
orientationY="1.0"
orientationZ="0.0"
orientationAngle="0.0">
</Entity>


<Entity class="xmlobjects.XMLEntity"
id="glu_592       "
templateId="gluE"
centreOfMassX="0.0E-9"
centreOfMassY="349E-9"
centreOfMassZ="0.0E-9"
orientationX="0.0"
orientationY="1.0"
orientationZ="0.0"
orientationAngle="0.0">
</Entity>


<Entity class="xmlobjects.XMLEntity"
id="glu_593       "
templateId="gluE"
centreOfMassX="0.0E-9"
centreOfMassY="349E-9"
centreOfMassZ="0.0E-9"
orientationX="0.0"
orientationY="1.0"
orientationZ="0.0"
orientationAngle="0.0">
</Entity>


<Entity class="xmlobjects.XMLEntity"
id="glu_594       "
templateId="gluE"
centreOfMassX="0.0E-9"
centreOfMassY="349E-9"
centreOfMassZ="0.0E-9"
orientationX="0.0"
orientationY="1.0"
orientationZ="0.0"
orientationAngle="0.0">
</Entity>


<Entity class="xmlobjects.XMLEntity"
id="glu_595       "
templateId="gluE"
centreOfMassX="0.0E-9"
centreOfMassY="349E-9"
centreOfMassZ="0.0E-9"
orientationX="0.0"
orientationY="1.0"
orientationZ="0.0"
orientationAngle="0.0">
</Entity>


<Entity class="xmlobjects.XMLEntity"
id="glu_596       "
templateId="gluE"
centreOfMassX="0.0E-9"
centreOfMassY="349E-9"
centreOfMassZ="0.0E-9"
orientationX="0.0"
orientationY="1.0"
orientationZ="0.0"
orientationAngle="0.0">
</Entity>


<Entity class="xmlobjects.XMLEntity"
id="glu_597       "
templateId="gluE"
centreOfMassX="0.0E-9"
centreOfMassY="349E-9"
centreOfMassZ="0.0E-9"
orientationX="0.0"
orientationY="1.0"
orientationZ="0.0"
orientationAngle="0.0">
</Entity>


<Entity class="xmlobjects.XMLEntity"
id="glu_598       "
templateId="gluE"
centreOfMassX="0.0E-9"
centreOfMassY="349E-9"
centreOfMassZ="0.0E-9"
orientationX="0.0"
orientationY="1.0"
orientationZ="0.0"
orientationAngle="0.0">
</Entity>


<Entity class="xmlobjects.XMLEntity"
id="glu_599       "
templateId="gluE"
centreOfMassX="0.0E-9"
centreOfMassY="349E-9"
centreOfMassZ="0.0E-9"
orientationX="0.0"
orientationY="1.0"
orientationZ="0.0"
orientationAngle="0.0">
</Entity>


<Entity class="xmlobjects.XMLEntity"
id="glu_600       "
templateId="gluE"
centreOfMassX="0.0E-9"
centreOfMassY="349E-9"
centreOfMassZ="0.0E-9"
orientationX="0.0"
orientationY="1.0"
orientationZ="0.0"
orientationAngle="0.0">
</Entity>


<Entity class="xmlobjects.XMLEntity"
id="glu_601       "
templateId="gluE"
centreOfMassX="0.0E-9"
centreOfMassY="349E-9"
centreOfMassZ="0.0E-9"
orientationX="0.0"
orientationY="1.0"
orientationZ="0.0"
orientationAngle="0.0">
</Entity>


<Entity class="xmlobjects.XMLEntity"
id="glu_602       "
templateId="gluE"
centreOfMassX="0.0E-9"
centreOfMassY="349E-9"
centreOfMassZ="0.0E-9"
orientationX="0.0"
orientationY="1.0"
orientationZ="0.0"
orientationAngle="0.0">
</Entity>


<Entity class="xmlobjects.XMLEntity"
id="glu_603       "
templateId="gluE"
centreOfMassX="0.0E-9"
centreOfMassY="349E-9"
centreOfMassZ="0.0E-9"
orientationX="0.0"
orientationY="1.0"
orientationZ="0.0"
orientationAngle="0.0">
</Entity>


<Entity class="xmlobjects.XMLEntity"
id="glu_604       "
templateId="gluE"
centreOfMassX="0.0E-9"
centreOfMassY="349E-9"
centreOfMassZ="0.0E-9"
orientationX="0.0"
orientationY="1.0"
orientationZ="0.0"
orientationAngle="0.0">
</Entity>


<Entity class="xmlobjects.XMLEntity"
id="glu_605       "
templateId="gluE"
centreOfMassX="0.0E-9"
centreOfMassY="349E-9"
centreOfMassZ="0.0E-9"
orientationX="0.0"
orientationY="1.0"
orientationZ="0.0"
orientationAngle="0.0">
</Entity>


<Entity class="xmlobjects.XMLEntity"
id="glu_606       "
templateId="gluE"
centreOfMassX="0.0E-9"
centreOfMassY="349E-9"
centreOfMassZ="0.0E-9"
orientationX="0.0"
orientationY="1.0"
orientationZ="0.0"
orientationAngle="0.0">
</Entity>


<Entity class="xmlobjects.XMLEntity"
id="glu_607       "
templateId="gluE"
centreOfMassX="0.0E-9"
centreOfMassY="349E-9"
centreOfMassZ="0.0E-9"
orientationX="0.0"
orientationY="1.0"
orientationZ="0.0"
orientationAngle="0.0">
</Entity>


<Entity class="xmlobjects.XMLEntity"
id="glu_608       "
templateId="gluE"
centreOfMassX="0.0E-9"
centreOfMassY="349E-9"
centreOfMassZ="0.0E-9"
orientationX="0.0"
orientationY="1.0"
orientationZ="0.0"
orientationAngle="0.0">
</Entity>


<Entity class="xmlobjects.XMLEntity"
id="glu_609       "
templateId="gluE"
centreOfMassX="0.0E-9"
centreOfMassY="349E-9"
centreOfMassZ="0.0E-9"
orientationX="0.0"
orientationY="1.0"
orientationZ="0.0"
orientationAngle="0.0">
</Entity>


<Entity class="xmlobjects.XMLEntity"
id="glu_610       "
templateId="gluE"
centreOfMassX="0.0E-9"
centreOfMassY="349E-9"
centreOfMassZ="0.0E-9"
orientationX="0.0"
orientationY="1.0"
orientationZ="0.0"
orientationAngle="0.0">
</Entity>


<Entity class="xmlobjects.XMLEntity"
id="glu_611       "
templateId="gluE"
centreOfMassX="0.0E-9"
centreOfMassY="349E-9"
centreOfMassZ="0.0E-9"
orientationX="0.0"
orientationY="1.0"
orientationZ="0.0"
orientationAngle="0.0">
</Entity>


<Entity class="xmlobjects.XMLEntity"
id="glu_612       "
templateId="gluE"
centreOfMassX="0.0E-9"
centreOfMassY="349E-9"
centreOfMassZ="0.0E-9"
orientationX="0.0"
orientationY="1.0"
orientationZ="0.0"
orientationAngle="0.0">
</Entity>


<Entity class="xmlobjects.XMLEntity"
id="glu_613       "
templateId="gluE"
centreOfMassX="0.0E-9"
centreOfMassY="349E-9"
centreOfMassZ="0.0E-9"
orientationX="0.0"
orientationY="1.0"
orientationZ="0.0"
orientationAngle="0.0">
</Entity>


<Entity class="xmlobjects.XMLEntity"
id="glu_614       "
templateId="gluE"
centreOfMassX="0.0E-9"
centreOfMassY="349E-9"
centreOfMassZ="0.0E-9"
orientationX="0.0"
orientationY="1.0"
orientationZ="0.0"
orientationAngle="0.0">
</Entity>


<Entity class="xmlobjects.XMLEntity"
id="glu_615       "
templateId="gluE"
centreOfMassX="0.0E-9"
centreOfMassY="349E-9"
centreOfMassZ="0.0E-9"
orientationX="0.0"
orientationY="1.0"
orientationZ="0.0"
orientationAngle="0.0">
</Entity>


<Entity class="xmlobjects.XMLEntity"
id="glu_616       "
templateId="gluE"
centreOfMassX="0.0E-9"
centreOfMassY="349E-9"
centreOfMassZ="0.0E-9"
orientationX="0.0"
orientationY="1.0"
orientationZ="0.0"
orientationAngle="0.0">
</Entity>


<Entity class="xmlobjects.XMLEntity"
id="glu_617       "
templateId="gluE"
centreOfMassX="0.0E-9"
centreOfMassY="349E-9"
centreOfMassZ="0.0E-9"
orientationX="0.0"
orientationY="1.0"
orientationZ="0.0"
orientationAngle="0.0">
</Entity>


<Entity class="xmlobjects.XMLEntity"
id="glu_618       "
templateId="gluE"
centreOfMassX="0.0E-9"
centreOfMassY="349E-9"
centreOfMassZ="0.0E-9"
orientationX="0.0"
orientationY="1.0"
orientationZ="0.0"
orientationAngle="0.0">
</Entity>


<Entity class="xmlobjects.XMLEntity"
id="glu_619       "
templateId="gluE"
centreOfMassX="0.0E-9"
centreOfMassY="349E-9"
centreOfMassZ="0.0E-9"
orientationX="0.0"
orientationY="1.0"
orientationZ="0.0"
orientationAngle="0.0">
</Entity>


<Entity class="xmlobjects.XMLEntity"
id="glu_620       "
templateId="gluE"
centreOfMassX="0.0E-9"
centreOfMassY="349E-9"
centreOfMassZ="0.0E-9"
orientationX="0.0"
orientationY="1.0"
orientationZ="0.0"
orientationAngle="0.0">
</Entity>


<Entity class="xmlobjects.XMLEntity"
id="glu_621       "
templateId="gluE"
centreOfMassX="0.0E-9"
centreOfMassY="349E-9"
centreOfMassZ="0.0E-9"
orientationX="0.0"
orientationY="1.0"
orientationZ="0.0"
orientationAngle="0.0">
</Entity>


<Entity class="xmlobjects.XMLEntity"
id="glu_622       "
templateId="gluE"
centreOfMassX="0.0E-9"
centreOfMassY="349E-9"
centreOfMassZ="0.0E-9"
orientationX="0.0"
orientationY="1.0"
orientationZ="0.0"
orientationAngle="0.0">
</Entity>


<Entity class="xmlobjects.XMLEntity"
id="glu_623       "
templateId="gluE"
centreOfMassX="0.0E-9"
centreOfMassY="349E-9"
centreOfMassZ="0.0E-9"
orientationX="0.0"
orientationY="1.0"
orientationZ="0.0"
orientationAngle="0.0">
</Entity>


<Entity class="xmlobjects.XMLEntity"
id="glu_624       "
templateId="gluE"
centreOfMassX="0.0E-9"
centreOfMassY="349E-9"
centreOfMassZ="0.0E-9"
orientationX="0.0"
orientationY="1.0"
orientationZ="0.0"
orientationAngle="0.0">
</Entity>


<Entity class="xmlobjects.XMLEntity"
id="glu_625       "
templateId="gluE"
centreOfMassX="0.0E-9"
centreOfMassY="349E-9"
centreOfMassZ="0.0E-9"
orientationX="0.0"
orientationY="1.0"
orientationZ="0.0"
orientationAngle="0.0">
</Entity>


<Entity class="xmlobjects.XMLEntity"
id="glu_626       "
templateId="gluE"
centreOfMassX="0.0E-9"
centreOfMassY="349E-9"
centreOfMassZ="0.0E-9"
orientationX="0.0"
orientationY="1.0"
orientationZ="0.0"
orientationAngle="0.0">
</Entity>


<Entity class="xmlobjects.XMLEntity"
id="glu_627       "
templateId="gluE"
centreOfMassX="0.0E-9"
centreOfMassY="349E-9"
centreOfMassZ="0.0E-9"
orientationX="0.0"
orientationY="1.0"
orientationZ="0.0"
orientationAngle="0.0">
</Entity>


<Entity class="xmlobjects.XMLEntity"
id="glu_628       "
templateId="gluE"
centreOfMassX="0.0E-9"
centreOfMassY="349E-9"
centreOfMassZ="0.0E-9"
orientationX="0.0"
orientationY="1.0"
orientationZ="0.0"
orientationAngle="0.0">
</Entity>


<Entity class="xmlobjects.XMLEntity"
id="glu_629       "
templateId="gluE"
centreOfMassX="0.0E-9"
centreOfMassY="349E-9"
centreOfMassZ="0.0E-9"
orientationX="0.0"
orientationY="1.0"
orientationZ="0.0"
orientationAngle="0.0">
</Entity>


<Entity class="xmlobjects.XMLEntity"
id="glu_630       "
templateId="gluE"
centreOfMassX="0.0E-9"
centreOfMassY="349E-9"
centreOfMassZ="0.0E-9"
orientationX="0.0"
orientationY="1.0"
orientationZ="0.0"
orientationAngle="0.0">
</Entity>


<Entity class="xmlobjects.XMLEntity"
id="glu_631       "
templateId="gluE"
centreOfMassX="0.0E-9"
centreOfMassY="349E-9"
centreOfMassZ="0.0E-9"
orientationX="0.0"
orientationY="1.0"
orientationZ="0.0"
orientationAngle="0.0">
</Entity>


<Entity class="xmlobjects.XMLEntity"
id="glu_632       "
templateId="gluE"
centreOfMassX="0.0E-9"
centreOfMassY="349E-9"
centreOfMassZ="0.0E-9"
orientationX="0.0"
orientationY="1.0"
orientationZ="0.0"
orientationAngle="0.0">
</Entity>


<Entity class="xmlobjects.XMLEntity"
id="glu_633       "
templateId="gluE"
centreOfMassX="0.0E-9"
centreOfMassY="349E-9"
centreOfMassZ="0.0E-9"
orientationX="0.0"
orientationY="1.0"
orientationZ="0.0"
orientationAngle="0.0">
</Entity>


<Entity class="xmlobjects.XMLEntity"
id="glu_634       "
templateId="gluE"
centreOfMassX="0.0E-9"
centreOfMassY="349E-9"
centreOfMassZ="0.0E-9"
orientationX="0.0"
orientationY="1.0"
orientationZ="0.0"
orientationAngle="0.0">
</Entity>


<Entity class="xmlobjects.XMLEntity"
id="glu_635       "
templateId="gluE"
centreOfMassX="0.0E-9"
centreOfMassY="349E-9"
centreOfMassZ="0.0E-9"
orientationX="0.0"
orientationY="1.0"
orientationZ="0.0"
orientationAngle="0.0">
</Entity>


<Entity class="xmlobjects.XMLEntity"
id="glu_636       "
templateId="gluE"
centreOfMassX="0.0E-9"
centreOfMassY="349E-9"
centreOfMassZ="0.0E-9"
orientationX="0.0"
orientationY="1.0"
orientationZ="0.0"
orientationAngle="0.0">
</Entity>


<Entity class="xmlobjects.XMLEntity"
id="glu_637       "
templateId="gluE"
centreOfMassX="0.0E-9"
centreOfMassY="349E-9"
centreOfMassZ="0.0E-9"
orientationX="0.0"
orientationY="1.0"
orientationZ="0.0"
orientationAngle="0.0">
</Entity>


<Entity class="xmlobjects.XMLEntity"
id="glu_638       "
templateId="gluE"
centreOfMassX="0.0E-9"
centreOfMassY="349E-9"
centreOfMassZ="0.0E-9"
orientationX="0.0"
orientationY="1.0"
orientationZ="0.0"
orientationAngle="0.0">
</Entity>


<Entity class="xmlobjects.XMLEntity"
id="glu_639       "
templateId="gluE"
centreOfMassX="0.0E-9"
centreOfMassY="349E-9"
centreOfMassZ="0.0E-9"
orientationX="0.0"
orientationY="1.0"
orientationZ="0.0"
orientationAngle="0.0">
</Entity>


<Entity class="xmlobjects.XMLEntity"
id="glu_640       "
templateId="gluE"
centreOfMassX="0.0E-9"
centreOfMassY="349E-9"
centreOfMassZ="0.0E-9"
orientationX="0.0"
orientationY="1.0"
orientationZ="0.0"
orientationAngle="0.0">
</Entity>


<Entity class="xmlobjects.XMLEntity"
id="glu_641       "
templateId="gluE"
centreOfMassX="0.0E-9"
centreOfMassY="349E-9"
centreOfMassZ="0.0E-9"
orientationX="0.0"
orientationY="1.0"
orientationZ="0.0"
orientationAngle="0.0">
</Entity>


<Entity class="xmlobjects.XMLEntity"
id="glu_642       "
templateId="gluE"
centreOfMassX="0.0E-9"
centreOfMassY="349E-9"
centreOfMassZ="0.0E-9"
orientationX="0.0"
orientationY="1.0"
orientationZ="0.0"
orientationAngle="0.0">
</Entity>


<Entity class="xmlobjects.XMLEntity"
id="glu_643       "
templateId="gluE"
centreOfMassX="0.0E-9"
centreOfMassY="349E-9"
centreOfMassZ="0.0E-9"
orientationX="0.0"
orientationY="1.0"
orientationZ="0.0"
orientationAngle="0.0">
</Entity>


<Entity class="xmlobjects.XMLEntity"
id="glu_644       "
templateId="gluE"
centreOfMassX="0.0E-9"
centreOfMassY="349E-9"
centreOfMassZ="0.0E-9"
orientationX="0.0"
orientationY="1.0"
orientationZ="0.0"
orientationAngle="0.0">
</Entity>


<Entity class="xmlobjects.XMLEntity"
id="glu_645       "
templateId="gluE"
centreOfMassX="0.0E-9"
centreOfMassY="349E-9"
centreOfMassZ="0.0E-9"
orientationX="0.0"
orientationY="1.0"
orientationZ="0.0"
orientationAngle="0.0">
</Entity>


<Entity class="xmlobjects.XMLEntity"
id="glu_646       "
templateId="gluE"
centreOfMassX="0.0E-9"
centreOfMassY="349E-9"
centreOfMassZ="0.0E-9"
orientationX="0.0"
orientationY="1.0"
orientationZ="0.0"
orientationAngle="0.0">
</Entity>


<Entity class="xmlobjects.XMLEntity"
id="glu_647       "
templateId="gluE"
centreOfMassX="0.0E-9"
centreOfMassY="349E-9"
centreOfMassZ="0.0E-9"
orientationX="0.0"
orientationY="1.0"
orientationZ="0.0"
orientationAngle="0.0">
</Entity>


<Entity class="xmlobjects.XMLEntity"
id="glu_648       "
templateId="gluE"
centreOfMassX="0.0E-9"
centreOfMassY="349E-9"
centreOfMassZ="0.0E-9"
orientationX="0.0"
orientationY="1.0"
orientationZ="0.0"
orientationAngle="0.0">
</Entity>


<Entity class="xmlobjects.XMLEntity"
id="glu_649       "
templateId="gluE"
centreOfMassX="0.0E-9"
centreOfMassY="349E-9"
centreOfMassZ="0.0E-9"
orientationX="0.0"
orientationY="1.0"
orientationZ="0.0"
orientationAngle="0.0">
</Entity>


<Entity class="xmlobjects.XMLEntity"
id="glu_650       "
templateId="gluE"
centreOfMassX="0.0E-9"
centreOfMassY="349E-9"
centreOfMassZ="0.0E-9"
orientationX="0.0"
orientationY="1.0"
orientationZ="0.0"
orientationAngle="0.0">
</Entity>


<Entity class="xmlobjects.XMLEntity"
id="glu_651       "
templateId="gluE"
centreOfMassX="0.0E-9"
centreOfMassY="349E-9"
centreOfMassZ="0.0E-9"
orientationX="0.0"
orientationY="1.0"
orientationZ="0.0"
orientationAngle="0.0">
</Entity>


<Entity class="xmlobjects.XMLEntity"
id="glu_652       "
templateId="gluE"
centreOfMassX="0.0E-9"
centreOfMassY="349E-9"
centreOfMassZ="0.0E-9"
orientationX="0.0"
orientationY="1.0"
orientationZ="0.0"
orientationAngle="0.0">
</Entity>


<Entity class="xmlobjects.XMLEntity"
id="glu_653       "
templateId="gluE"
centreOfMassX="0.0E-9"
centreOfMassY="349E-9"
centreOfMassZ="0.0E-9"
orientationX="0.0"
orientationY="1.0"
orientationZ="0.0"
orientationAngle="0.0">
</Entity>


<Entity class="xmlobjects.XMLEntity"
id="glu_654       "
templateId="gluE"
centreOfMassX="0.0E-9"
centreOfMassY="349E-9"
centreOfMassZ="0.0E-9"
orientationX="0.0"
orientationY="1.0"
orientationZ="0.0"
orientationAngle="0.0">
</Entity>


<Entity class="xmlobjects.XMLEntity"
id="glu_655       "
templateId="gluE"
centreOfMassX="0.0E-9"
centreOfMassY="349E-9"
centreOfMassZ="0.0E-9"
orientationX="0.0"
orientationY="1.0"
orientationZ="0.0"
orientationAngle="0.0">
</Entity>


<Entity class="xmlobjects.XMLEntity"
id="glu_656       "
templateId="gluE"
centreOfMassX="0.0E-9"
centreOfMassY="349E-9"
centreOfMassZ="0.0E-9"
orientationX="0.0"
orientationY="1.0"
orientationZ="0.0"
orientationAngle="0.0">
</Entity>


<Entity class="xmlobjects.XMLEntity"
id="glu_657       "
templateId="gluE"
centreOfMassX="0.0E-9"
centreOfMassY="349E-9"
centreOfMassZ="0.0E-9"
orientationX="0.0"
orientationY="1.0"
orientationZ="0.0"
orientationAngle="0.0">
</Entity>


<Entity class="xmlobjects.XMLEntity"
id="glu_658       "
templateId="gluE"
centreOfMassX="0.0E-9"
centreOfMassY="349E-9"
centreOfMassZ="0.0E-9"
orientationX="0.0"
orientationY="1.0"
orientationZ="0.0"
orientationAngle="0.0">
</Entity>


<Entity class="xmlobjects.XMLEntity"
id="glu_659       "
templateId="gluE"
centreOfMassX="0.0E-9"
centreOfMassY="349E-9"
centreOfMassZ="0.0E-9"
orientationX="0.0"
orientationY="1.0"
orientationZ="0.0"
orientationAngle="0.0">
</Entity>


<Entity class="xmlobjects.XMLEntity"
id="glu_660       "
templateId="gluE"
centreOfMassX="0.0E-9"
centreOfMassY="349E-9"
centreOfMassZ="0.0E-9"
orientationX="0.0"
orientationY="1.0"
orientationZ="0.0"
orientationAngle="0.0">
</Entity>


<Entity class="xmlobjects.XMLEntity"
id="glu_661       "
templateId="gluE"
centreOfMassX="0.0E-9"
centreOfMassY="349E-9"
centreOfMassZ="0.0E-9"
orientationX="0.0"
orientationY="1.0"
orientationZ="0.0"
orientationAngle="0.0">
</Entity>


<Entity class="xmlobjects.XMLEntity"
id="glu_662       "
templateId="gluE"
centreOfMassX="0.0E-9"
centreOfMassY="349E-9"
centreOfMassZ="0.0E-9"
orientationX="0.0"
orientationY="1.0"
orientationZ="0.0"
orientationAngle="0.0">
</Entity>


<Entity class="xmlobjects.XMLEntity"
id="glu_663       "
templateId="gluE"
centreOfMassX="0.0E-9"
centreOfMassY="349E-9"
centreOfMassZ="0.0E-9"
orientationX="0.0"
orientationY="1.0"
orientationZ="0.0"
orientationAngle="0.0">
</Entity>


<Entity class="xmlobjects.XMLEntity"
id="glu_664       "
templateId="gluE"
centreOfMassX="0.0E-9"
centreOfMassY="349E-9"
centreOfMassZ="0.0E-9"
orientationX="0.0"
orientationY="1.0"
orientationZ="0.0"
orientationAngle="0.0">
</Entity>


<Entity class="xmlobjects.XMLEntity"
id="glu_665       "
templateId="gluE"
centreOfMassX="0.0E-9"
centreOfMassY="349E-9"
centreOfMassZ="0.0E-9"
orientationX="0.0"
orientationY="1.0"
orientationZ="0.0"
orientationAngle="0.0">
</Entity>


<Entity class="xmlobjects.XMLEntity"
id="glu_666       "
templateId="gluE"
centreOfMassX="0.0E-9"
centreOfMassY="349E-9"
centreOfMassZ="0.0E-9"
orientationX="0.0"
orientationY="1.0"
orientationZ="0.0"
orientationAngle="0.0">
</Entity>


<Entity class="xmlobjects.XMLEntity"
id="glu_667       "
templateId="gluE"
centreOfMassX="0.0E-9"
centreOfMassY="349E-9"
centreOfMassZ="0.0E-9"
orientationX="0.0"
orientationY="1.0"
orientationZ="0.0"
orientationAngle="0.0">
</Entity>


<Entity class="xmlobjects.XMLEntity"
id="glu_668       "
templateId="gluE"
centreOfMassX="0.0E-9"
centreOfMassY="349E-9"
centreOfMassZ="0.0E-9"
orientationX="0.0"
orientationY="1.0"
orientationZ="0.0"
orientationAngle="0.0">
</Entity>


<Entity class="xmlobjects.XMLEntity"
id="glu_669       "
templateId="gluE"
centreOfMassX="0.0E-9"
centreOfMassY="349E-9"
centreOfMassZ="0.0E-9"
orientationX="0.0"
orientationY="1.0"
orientationZ="0.0"
orientationAngle="0.0">
</Entity>


<Entity class="xmlobjects.XMLEntity"
id="glu_670       "
templateId="gluE"
centreOfMassX="0.0E-9"
centreOfMassY="349E-9"
centreOfMassZ="0.0E-9"
orientationX="0.0"
orientationY="1.0"
orientationZ="0.0"
orientationAngle="0.0">
</Entity>


<Entity class="xmlobjects.XMLEntity"
id="glu_671       "
templateId="gluE"
centreOfMassX="0.0E-9"
centreOfMassY="349E-9"
centreOfMassZ="0.0E-9"
orientationX="0.0"
orientationY="1.0"
orientationZ="0.0"
orientationAngle="0.0">
</Entity>


<Entity class="xmlobjects.XMLEntity"
id="glu_672       "
templateId="gluE"
centreOfMassX="0.0E-9"
centreOfMassY="349E-9"
centreOfMassZ="0.0E-9"
orientationX="0.0"
orientationY="1.0"
orientationZ="0.0"
orientationAngle="0.0">
</Entity>


<Entity class="xmlobjects.XMLEntity"
id="glu_673       "
templateId="gluE"
centreOfMassX="0.0E-9"
centreOfMassY="349E-9"
centreOfMassZ="0.0E-9"
orientationX="0.0"
orientationY="1.0"
orientationZ="0.0"
orientationAngle="0.0">
</Entity>


<Entity class="xmlobjects.XMLEntity"
id="glu_674       "
templateId="gluE"
centreOfMassX="0.0E-9"
centreOfMassY="349E-9"
centreOfMassZ="0.0E-9"
orientationX="0.0"
orientationY="1.0"
orientationZ="0.0"
orientationAngle="0.0">
</Entity>


<Entity class="xmlobjects.XMLEntity"
id="glu_675       "
templateId="gluE"
centreOfMassX="0.0E-9"
centreOfMassY="349E-9"
centreOfMassZ="0.0E-9"
orientationX="0.0"
orientationY="1.0"
orientationZ="0.0"
orientationAngle="0.0">
</Entity>


<Entity class="xmlobjects.XMLEntity"
id="glu_676       "
templateId="gluE"
centreOfMassX="0.0E-9"
centreOfMassY="349E-9"
centreOfMassZ="0.0E-9"
orientationX="0.0"
orientationY="1.0"
orientationZ="0.0"
orientationAngle="0.0">
</Entity>


<Entity class="xmlobjects.XMLEntity"
id="glu_677       "
templateId="gluE"
centreOfMassX="0.0E-9"
centreOfMassY="349E-9"
centreOfMassZ="0.0E-9"
orientationX="0.0"
orientationY="1.0"
orientationZ="0.0"
orientationAngle="0.0">
</Entity>


<Entity class="xmlobjects.XMLEntity"
id="glu_678       "
templateId="gluE"
centreOfMassX="0.0E-9"
centreOfMassY="349E-9"
centreOfMassZ="0.0E-9"
orientationX="0.0"
orientationY="1.0"
orientationZ="0.0"
orientationAngle="0.0">
</Entity>


<Entity class="xmlobjects.XMLEntity"
id="glu_679       "
templateId="gluE"
centreOfMassX="0.0E-9"
centreOfMassY="349E-9"
centreOfMassZ="0.0E-9"
orientationX="0.0"
orientationY="1.0"
orientationZ="0.0"
orientationAngle="0.0">
</Entity>


<Entity class="xmlobjects.XMLEntity"
id="glu_680       "
templateId="gluE"
centreOfMassX="0.0E-9"
centreOfMassY="349E-9"
centreOfMassZ="0.0E-9"
orientationX="0.0"
orientationY="1.0"
orientationZ="0.0"
orientationAngle="0.0">
</Entity>


<Entity class="xmlobjects.XMLEntity"
id="glu_681       "
templateId="gluE"
centreOfMassX="0.0E-9"
centreOfMassY="349E-9"
centreOfMassZ="0.0E-9"
orientationX="0.0"
orientationY="1.0"
orientationZ="0.0"
orientationAngle="0.0">
</Entity>


<Entity class="xmlobjects.XMLEntity"
id="glu_682       "
templateId="gluE"
centreOfMassX="0.0E-9"
centreOfMassY="349E-9"
centreOfMassZ="0.0E-9"
orientationX="0.0"
orientationY="1.0"
orientationZ="0.0"
orientationAngle="0.0">
</Entity>


<Entity class="xmlobjects.XMLEntity"
id="glu_683       "
templateId="gluE"
centreOfMassX="0.0E-9"
centreOfMassY="349E-9"
centreOfMassZ="0.0E-9"
orientationX="0.0"
orientationY="1.0"
orientationZ="0.0"
orientationAngle="0.0">
</Entity>


<Entity class="xmlobjects.XMLEntity"
id="glu_684       "
templateId="gluE"
centreOfMassX="0.0E-9"
centreOfMassY="349E-9"
centreOfMassZ="0.0E-9"
orientationX="0.0"
orientationY="1.0"
orientationZ="0.0"
orientationAngle="0.0">
</Entity>


<Entity class="xmlobjects.XMLEntity"
id="glu_685       "
templateId="gluE"
centreOfMassX="0.0E-9"
centreOfMassY="349E-9"
centreOfMassZ="0.0E-9"
orientationX="0.0"
orientationY="1.0"
orientationZ="0.0"
orientationAngle="0.0">
</Entity>


<Entity class="xmlobjects.XMLEntity"
id="glu_686       "
templateId="gluE"
centreOfMassX="0.0E-9"
centreOfMassY="349E-9"
centreOfMassZ="0.0E-9"
orientationX="0.0"
orientationY="1.0"
orientationZ="0.0"
orientationAngle="0.0">
</Entity>


<Entity class="xmlobjects.XMLEntity"
id="glu_687       "
templateId="gluE"
centreOfMassX="0.0E-9"
centreOfMassY="349E-9"
centreOfMassZ="0.0E-9"
orientationX="0.0"
orientationY="1.0"
orientationZ="0.0"
orientationAngle="0.0">
</Entity>


<Entity class="xmlobjects.XMLEntity"
id="glu_688       "
templateId="gluE"
centreOfMassX="0.0E-9"
centreOfMassY="349E-9"
centreOfMassZ="0.0E-9"
orientationX="0.0"
orientationY="1.0"
orientationZ="0.0"
orientationAngle="0.0">
</Entity>


<Entity class="xmlobjects.XMLEntity"
id="glu_689       "
templateId="gluE"
centreOfMassX="0.0E-9"
centreOfMassY="349E-9"
centreOfMassZ="0.0E-9"
orientationX="0.0"
orientationY="1.0"
orientationZ="0.0"
orientationAngle="0.0">
</Entity>


<Entity class="xmlobjects.XMLEntity"
id="glu_690       "
templateId="gluE"
centreOfMassX="0.0E-9"
centreOfMassY="349E-9"
centreOfMassZ="0.0E-9"
orientationX="0.0"
orientationY="1.0"
orientationZ="0.0"
orientationAngle="0.0">
</Entity>


<Entity class="xmlobjects.XMLEntity"
id="glu_691       "
templateId="gluE"
centreOfMassX="0.0E-9"
centreOfMassY="349E-9"
centreOfMassZ="0.0E-9"
orientationX="0.0"
orientationY="1.0"
orientationZ="0.0"
orientationAngle="0.0">
</Entity>


<Entity class="xmlobjects.XMLEntity"
id="glu_692       "
templateId="gluE"
centreOfMassX="0.0E-9"
centreOfMassY="349E-9"
centreOfMassZ="0.0E-9"
orientationX="0.0"
orientationY="1.0"
orientationZ="0.0"
orientationAngle="0.0">
</Entity>


<Entity class="xmlobjects.XMLEntity"
id="glu_693       "
templateId="gluE"
centreOfMassX="0.0E-9"
centreOfMassY="349E-9"
centreOfMassZ="0.0E-9"
orientationX="0.0"
orientationY="1.0"
orientationZ="0.0"
orientationAngle="0.0">
</Entity>


<Entity class="xmlobjects.XMLEntity"
id="glu_694       "
templateId="gluE"
centreOfMassX="0.0E-9"
centreOfMassY="349E-9"
centreOfMassZ="0.0E-9"
orientationX="0.0"
orientationY="1.0"
orientationZ="0.0"
orientationAngle="0.0">
</Entity>


<Entity class="xmlobjects.XMLEntity"
id="glu_695       "
templateId="gluE"
centreOfMassX="0.0E-9"
centreOfMassY="349E-9"
centreOfMassZ="0.0E-9"
orientationX="0.0"
orientationY="1.0"
orientationZ="0.0"
orientationAngle="0.0">
</Entity>


<Entity class="xmlobjects.XMLEntity"
id="glu_696       "
templateId="gluE"
centreOfMassX="0.0E-9"
centreOfMassY="349E-9"
centreOfMassZ="0.0E-9"
orientationX="0.0"
orientationY="1.0"
orientationZ="0.0"
orientationAngle="0.0">
</Entity>


<Entity class="xmlobjects.XMLEntity"
id="glu_697       "
templateId="gluE"
centreOfMassX="0.0E-9"
centreOfMassY="349E-9"
centreOfMassZ="0.0E-9"
orientationX="0.0"
orientationY="1.0"
orientationZ="0.0"
orientationAngle="0.0">
</Entity>


<Entity class="xmlobjects.XMLEntity"
id="glu_698       "
templateId="gluE"
centreOfMassX="0.0E-9"
centreOfMassY="349E-9"
centreOfMassZ="0.0E-9"
orientationX="0.0"
orientationY="1.0"
orientationZ="0.0"
orientationAngle="0.0">
</Entity>


<Entity class="xmlobjects.XMLEntity"
id="glu_699       "
templateId="gluE"
centreOfMassX="0.0E-9"
centreOfMassY="349E-9"
centreOfMassZ="0.0E-9"
orientationX="0.0"
orientationY="1.0"
orientationZ="0.0"
orientationAngle="0.0">
</Entity>


<Entity class="xmlobjects.XMLEntity"
id="glu_700       "
templateId="gluE"
centreOfMassX="0.0E-9"
centreOfMassY="349E-9"
centreOfMassZ="0.0E-9"
orientationX="0.0"
orientationY="1.0"
orientationZ="0.0"
orientationAngle="0.0">
</Entity>


<Entity class="xmlobjects.XMLEntity"
id="glu_701       "
templateId="gluE"
centreOfMassX="0.0E-9"
centreOfMassY="349E-9"
centreOfMassZ="0.0E-9"
orientationX="0.0"
orientationY="1.0"
orientationZ="0.0"
orientationAngle="0.0">
</Entity>


<Entity class="xmlobjects.XMLEntity"
id="glu_702       "
templateId="gluE"
centreOfMassX="0.0E-9"
centreOfMassY="349E-9"
centreOfMassZ="0.0E-9"
orientationX="0.0"
orientationY="1.0"
orientationZ="0.0"
orientationAngle="0.0">
</Entity>


<Entity class="xmlobjects.XMLEntity"
id="glu_703       "
templateId="gluE"
centreOfMassX="0.0E-9"
centreOfMassY="349E-9"
centreOfMassZ="0.0E-9"
orientationX="0.0"
orientationY="1.0"
orientationZ="0.0"
orientationAngle="0.0">
</Entity>


<Entity class="xmlobjects.XMLEntity"
id="glu_704       "
templateId="gluE"
centreOfMassX="0.0E-9"
centreOfMassY="349E-9"
centreOfMassZ="0.0E-9"
orientationX="0.0"
orientationY="1.0"
orientationZ="0.0"
orientationAngle="0.0">
</Entity>


<Entity class="xmlobjects.XMLEntity"
id="glu_705       "
templateId="gluE"
centreOfMassX="0.0E-9"
centreOfMassY="349E-9"
centreOfMassZ="0.0E-9"
orientationX="0.0"
orientationY="1.0"
orientationZ="0.0"
orientationAngle="0.0">
</Entity>


<Entity class="xmlobjects.XMLEntity"
id="glu_706       "
templateId="gluE"
centreOfMassX="0.0E-9"
centreOfMassY="349E-9"
centreOfMassZ="0.0E-9"
orientationX="0.0"
orientationY="1.0"
orientationZ="0.0"
orientationAngle="0.0">
</Entity>


<Entity class="xmlobjects.XMLEntity"
id="glu_707       "
templateId="gluE"
centreOfMassX="0.0E-9"
centreOfMassY="349E-9"
centreOfMassZ="0.0E-9"
orientationX="0.0"
orientationY="1.0"
orientationZ="0.0"
orientationAngle="0.0">
</Entity>


<Entity class="xmlobjects.XMLEntity"
id="glu_708       "
templateId="gluE"
centreOfMassX="0.0E-9"
centreOfMassY="349E-9"
centreOfMassZ="0.0E-9"
orientationX="0.0"
orientationY="1.0"
orientationZ="0.0"
orientationAngle="0.0">
</Entity>


<Entity class="xmlobjects.XMLEntity"
id="glu_709       "
templateId="gluE"
centreOfMassX="0.0E-9"
centreOfMassY="349E-9"
centreOfMassZ="0.0E-9"
orientationX="0.0"
orientationY="1.0"
orientationZ="0.0"
orientationAngle="0.0">
</Entity>


<Entity class="xmlobjects.XMLEntity"
id="glu_710       "
templateId="gluE"
centreOfMassX="0.0E-9"
centreOfMassY="349E-9"
centreOfMassZ="0.0E-9"
orientationX="0.0"
orientationY="1.0"
orientationZ="0.0"
orientationAngle="0.0">
</Entity>


<Entity class="xmlobjects.XMLEntity"
id="glu_711       "
templateId="gluE"
centreOfMassX="0.0E-9"
centreOfMassY="349E-9"
centreOfMassZ="0.0E-9"
orientationX="0.0"
orientationY="1.0"
orientationZ="0.0"
orientationAngle="0.0">
</Entity>


<Entity class="xmlobjects.XMLEntity"
id="glu_712       "
templateId="gluE"
centreOfMassX="0.0E-9"
centreOfMassY="349E-9"
centreOfMassZ="0.0E-9"
orientationX="0.0"
orientationY="1.0"
orientationZ="0.0"
orientationAngle="0.0">
</Entity>


<Entity class="xmlobjects.XMLEntity"
id="glu_713       "
templateId="gluE"
centreOfMassX="0.0E-9"
centreOfMassY="349E-9"
centreOfMassZ="0.0E-9"
orientationX="0.0"
orientationY="1.0"
orientationZ="0.0"
orientationAngle="0.0">
</Entity>


<Entity class="xmlobjects.XMLEntity"
id="glu_714       "
templateId="gluE"
centreOfMassX="0.0E-9"
centreOfMassY="349E-9"
centreOfMassZ="0.0E-9"
orientationX="0.0"
orientationY="1.0"
orientationZ="0.0"
orientationAngle="0.0">
</Entity>


<Entity class="xmlobjects.XMLEntity"
id="glu_715       "
templateId="gluE"
centreOfMassX="0.0E-9"
centreOfMassY="349E-9"
centreOfMassZ="0.0E-9"
orientationX="0.0"
orientationY="1.0"
orientationZ="0.0"
orientationAngle="0.0">
</Entity>


<Entity class="xmlobjects.XMLEntity"
id="glu_716       "
templateId="gluE"
centreOfMassX="0.0E-9"
centreOfMassY="349E-9"
centreOfMassZ="0.0E-9"
orientationX="0.0"
orientationY="1.0"
orientationZ="0.0"
orientationAngle="0.0">
</Entity>


<Entity class="xmlobjects.XMLEntity"
id="glu_717       "
templateId="gluE"
centreOfMassX="0.0E-9"
centreOfMassY="349E-9"
centreOfMassZ="0.0E-9"
orientationX="0.0"
orientationY="1.0"
orientationZ="0.0"
orientationAngle="0.0">
</Entity>


<Entity class="xmlobjects.XMLEntity"
id="glu_718       "
templateId="gluE"
centreOfMassX="0.0E-9"
centreOfMassY="349E-9"
centreOfMassZ="0.0E-9"
orientationX="0.0"
orientationY="1.0"
orientationZ="0.0"
orientationAngle="0.0">
</Entity>


<Entity class="xmlobjects.XMLEntity"
id="glu_719       "
templateId="gluE"
centreOfMassX="0.0E-9"
centreOfMassY="349E-9"
centreOfMassZ="0.0E-9"
orientationX="0.0"
orientationY="1.0"
orientationZ="0.0"
orientationAngle="0.0">
</Entity>


<Entity class="xmlobjects.XMLEntity"
id="glu_720       "
templateId="gluE"
centreOfMassX="0.0E-9"
centreOfMassY="349E-9"
centreOfMassZ="0.0E-9"
orientationX="0.0"
orientationY="1.0"
orientationZ="0.0"
orientationAngle="0.0">
</Entity>


<Entity class="xmlobjects.XMLEntity"
id="glu_721       "
templateId="gluE"
centreOfMassX="0.0E-9"
centreOfMassY="349E-9"
centreOfMassZ="0.0E-9"
orientationX="0.0"
orientationY="1.0"
orientationZ="0.0"
orientationAngle="0.0">
</Entity>


<Entity class="xmlobjects.XMLEntity"
id="glu_722       "
templateId="gluE"
centreOfMassX="0.0E-9"
centreOfMassY="349E-9"
centreOfMassZ="0.0E-9"
orientationX="0.0"
orientationY="1.0"
orientationZ="0.0"
orientationAngle="0.0">
</Entity>


<Entity class="xmlobjects.XMLEntity"
id="glu_723       "
templateId="gluE"
centreOfMassX="0.0E-9"
centreOfMassY="349E-9"
centreOfMassZ="0.0E-9"
orientationX="0.0"
orientationY="1.0"
orientationZ="0.0"
orientationAngle="0.0">
</Entity>


<Entity class="xmlobjects.XMLEntity"
id="glu_724       "
templateId="gluE"
centreOfMassX="0.0E-9"
centreOfMassY="349E-9"
centreOfMassZ="0.0E-9"
orientationX="0.0"
orientationY="1.0"
orientationZ="0.0"
orientationAngle="0.0">
</Entity>


<Entity class="xmlobjects.XMLEntity"
id="glu_725       "
templateId="gluE"
centreOfMassX="0.0E-9"
centreOfMassY="349E-9"
centreOfMassZ="0.0E-9"
orientationX="0.0"
orientationY="1.0"
orientationZ="0.0"
orientationAngle="0.0">
</Entity>


<Entity class="xmlobjects.XMLEntity"
id="glu_726       "
templateId="gluE"
centreOfMassX="0.0E-9"
centreOfMassY="349E-9"
centreOfMassZ="0.0E-9"
orientationX="0.0"
orientationY="1.0"
orientationZ="0.0"
orientationAngle="0.0">
</Entity>


<Entity class="xmlobjects.XMLEntity"
id="glu_727       "
templateId="gluE"
centreOfMassX="0.0E-9"
centreOfMassY="349E-9"
centreOfMassZ="0.0E-9"
orientationX="0.0"
orientationY="1.0"
orientationZ="0.0"
orientationAngle="0.0">
</Entity>


<Entity class="xmlobjects.XMLEntity"
id="glu_728       "
templateId="gluE"
centreOfMassX="0.0E-9"
centreOfMassY="349E-9"
centreOfMassZ="0.0E-9"
orientationX="0.0"
orientationY="1.0"
orientationZ="0.0"
orientationAngle="0.0">
</Entity>


<Entity class="xmlobjects.XMLEntity"
id="glu_729       "
templateId="gluE"
centreOfMassX="0.0E-9"
centreOfMassY="349E-9"
centreOfMassZ="0.0E-9"
orientationX="0.0"
orientationY="1.0"
orientationZ="0.0"
orientationAngle="0.0">
</Entity>


<Entity class="xmlobjects.XMLEntity"
id="glu_730       "
templateId="gluE"
centreOfMassX="0.0E-9"
centreOfMassY="349E-9"
centreOfMassZ="0.0E-9"
orientationX="0.0"
orientationY="1.0"
orientationZ="0.0"
orientationAngle="0.0">
</Entity>


<Entity class="xmlobjects.XMLEntity"
id="glu_731       "
templateId="gluE"
centreOfMassX="0.0E-9"
centreOfMassY="349E-9"
centreOfMassZ="0.0E-9"
orientationX="0.0"
orientationY="1.0"
orientationZ="0.0"
orientationAngle="0.0">
</Entity>


<Entity class="xmlobjects.XMLEntity"
id="glu_732       "
templateId="gluE"
centreOfMassX="0.0E-9"
centreOfMassY="349E-9"
centreOfMassZ="0.0E-9"
orientationX="0.0"
orientationY="1.0"
orientationZ="0.0"
orientationAngle="0.0">
</Entity>


<Entity class="xmlobjects.XMLEntity"
id="glu_733       "
templateId="gluE"
centreOfMassX="0.0E-9"
centreOfMassY="349E-9"
centreOfMassZ="0.0E-9"
orientationX="0.0"
orientationY="1.0"
orientationZ="0.0"
orientationAngle="0.0">
</Entity>


<Entity class="xmlobjects.XMLEntity"
id="glu_734       "
templateId="gluE"
centreOfMassX="0.0E-9"
centreOfMassY="349E-9"
centreOfMassZ="0.0E-9"
orientationX="0.0"
orientationY="1.0"
orientationZ="0.0"
orientationAngle="0.0">
</Entity>


<Entity class="xmlobjects.XMLEntity"
id="glu_735       "
templateId="gluE"
centreOfMassX="0.0E-9"
centreOfMassY="349E-9"
centreOfMassZ="0.0E-9"
orientationX="0.0"
orientationY="1.0"
orientationZ="0.0"
orientationAngle="0.0">
</Entity>


<Entity class="xmlobjects.XMLEntity"
id="glu_736       "
templateId="gluE"
centreOfMassX="0.0E-9"
centreOfMassY="349E-9"
centreOfMassZ="0.0E-9"
orientationX="0.0"
orientationY="1.0"
orientationZ="0.0"
orientationAngle="0.0">
</Entity>


<Entity class="xmlobjects.XMLEntity"
id="glu_737       "
templateId="gluE"
centreOfMassX="0.0E-9"
centreOfMassY="349E-9"
centreOfMassZ="0.0E-9"
orientationX="0.0"
orientationY="1.0"
orientationZ="0.0"
orientationAngle="0.0">
</Entity>


<Entity class="xmlobjects.XMLEntity"
id="glu_738       "
templateId="gluE"
centreOfMassX="0.0E-9"
centreOfMassY="349E-9"
centreOfMassZ="0.0E-9"
orientationX="0.0"
orientationY="1.0"
orientationZ="0.0"
orientationAngle="0.0">
</Entity>


<Entity class="xmlobjects.XMLEntity"
id="glu_739       "
templateId="gluE"
centreOfMassX="0.0E-9"
centreOfMassY="349E-9"
centreOfMassZ="0.0E-9"
orientationX="0.0"
orientationY="1.0"
orientationZ="0.0"
orientationAngle="0.0">
</Entity>


<Entity class="xmlobjects.XMLEntity"
id="glu_740       "
templateId="gluE"
centreOfMassX="0.0E-9"
centreOfMassY="349E-9"
centreOfMassZ="0.0E-9"
orientationX="0.0"
orientationY="1.0"
orientationZ="0.0"
orientationAngle="0.0">
</Entity>


<Entity class="xmlobjects.XMLEntity"
id="glu_741       "
templateId="gluE"
centreOfMassX="0.0E-9"
centreOfMassY="349E-9"
centreOfMassZ="0.0E-9"
orientationX="0.0"
orientationY="1.0"
orientationZ="0.0"
orientationAngle="0.0">
</Entity>


<Entity class="xmlobjects.XMLEntity"
id="glu_742       "
templateId="gluE"
centreOfMassX="0.0E-9"
centreOfMassY="349E-9"
centreOfMassZ="0.0E-9"
orientationX="0.0"
orientationY="1.0"
orientationZ="0.0"
orientationAngle="0.0">
</Entity>


<Entity class="xmlobjects.XMLEntity"
id="glu_743       "
templateId="gluE"
centreOfMassX="0.0E-9"
centreOfMassY="349E-9"
centreOfMassZ="0.0E-9"
orientationX="0.0"
orientationY="1.0"
orientationZ="0.0"
orientationAngle="0.0">
</Entity>


<Entity class="xmlobjects.XMLEntity"
id="glu_744       "
templateId="gluE"
centreOfMassX="0.0E-9"
centreOfMassY="349E-9"
centreOfMassZ="0.0E-9"
orientationX="0.0"
orientationY="1.0"
orientationZ="0.0"
orientationAngle="0.0">
</Entity>


<Entity class="xmlobjects.XMLEntity"
id="glu_745       "
templateId="gluE"
centreOfMassX="0.0E-9"
centreOfMassY="349E-9"
centreOfMassZ="0.0E-9"
orientationX="0.0"
orientationY="1.0"
orientationZ="0.0"
orientationAngle="0.0">
</Entity>


<Entity class="xmlobjects.XMLEntity"
id="glu_746       "
templateId="gluE"
centreOfMassX="0.0E-9"
centreOfMassY="349E-9"
centreOfMassZ="0.0E-9"
orientationX="0.0"
orientationY="1.0"
orientationZ="0.0"
orientationAngle="0.0">
</Entity>


<Entity class="xmlobjects.XMLEntity"
id="glu_747       "
templateId="gluE"
centreOfMassX="0.0E-9"
centreOfMassY="349E-9"
centreOfMassZ="0.0E-9"
orientationX="0.0"
orientationY="1.0"
orientationZ="0.0"
orientationAngle="0.0">
</Entity>


<Entity class="xmlobjects.XMLEntity"
id="glu_748       "
templateId="gluE"
centreOfMassX="0.0E-9"
centreOfMassY="349E-9"
centreOfMassZ="0.0E-9"
orientationX="0.0"
orientationY="1.0"
orientationZ="0.0"
orientationAngle="0.0">
</Entity>


<Entity class="xmlobjects.XMLEntity"
id="glu_749       "
templateId="gluE"
centreOfMassX="0.0E-9"
centreOfMassY="349E-9"
centreOfMassZ="0.0E-9"
orientationX="0.0"
orientationY="1.0"
orientationZ="0.0"
orientationAngle="0.0">
</Entity>


<Entity class="xmlobjects.XMLEntity"
id="glu_750       "
templateId="gluE"
centreOfMassX="0.0E-9"
centreOfMassY="349E-9"
centreOfMassZ="0.0E-9"
orientationX="0.0"
orientationY="1.0"
orientationZ="0.0"
orientationAngle="0.0">
</Entity>


<Entity class="xmlobjects.XMLEntity"
id="glu_751       "
templateId="gluE"
centreOfMassX="0.0E-9"
centreOfMassY="349E-9"
centreOfMassZ="0.0E-9"
orientationX="0.0"
orientationY="1.0"
orientationZ="0.0"
orientationAngle="0.0">
</Entity>


<Entity class="xmlobjects.XMLEntity"
id="glu_752       "
templateId="gluE"
centreOfMassX="0.0E-9"
centreOfMassY="349E-9"
centreOfMassZ="0.0E-9"
orientationX="0.0"
orientationY="1.0"
orientationZ="0.0"
orientationAngle="0.0">
</Entity>


<Entity class="xmlobjects.XMLEntity"
id="glu_753       "
templateId="gluE"
centreOfMassX="0.0E-9"
centreOfMassY="349E-9"
centreOfMassZ="0.0E-9"
orientationX="0.0"
orientationY="1.0"
orientationZ="0.0"
orientationAngle="0.0">
</Entity>


<Entity class="xmlobjects.XMLEntity"
id="glu_754       "
templateId="gluE"
centreOfMassX="0.0E-9"
centreOfMassY="349E-9"
centreOfMassZ="0.0E-9"
orientationX="0.0"
orientationY="1.0"
orientationZ="0.0"
orientationAngle="0.0">
</Entity>


<Entity class="xmlobjects.XMLEntity"
id="glu_755       "
templateId="gluE"
centreOfMassX="0.0E-9"
centreOfMassY="349E-9"
centreOfMassZ="0.0E-9"
orientationX="0.0"
orientationY="1.0"
orientationZ="0.0"
orientationAngle="0.0">
</Entity>


<Entity class="xmlobjects.XMLEntity"
id="glu_756       "
templateId="gluE"
centreOfMassX="0.0E-9"
centreOfMassY="349E-9"
centreOfMassZ="0.0E-9"
orientationX="0.0"
orientationY="1.0"
orientationZ="0.0"
orientationAngle="0.0">
</Entity>


<Entity class="xmlobjects.XMLEntity"
id="glu_757       "
templateId="gluE"
centreOfMassX="0.0E-9"
centreOfMassY="349E-9"
centreOfMassZ="0.0E-9"
orientationX="0.0"
orientationY="1.0"
orientationZ="0.0"
orientationAngle="0.0">
</Entity>


<Entity class="xmlobjects.XMLEntity"
id="glu_758       "
templateId="gluE"
centreOfMassX="0.0E-9"
centreOfMassY="349E-9"
centreOfMassZ="0.0E-9"
orientationX="0.0"
orientationY="1.0"
orientationZ="0.0"
orientationAngle="0.0">
</Entity>


<Entity class="xmlobjects.XMLEntity"
id="glu_759       "
templateId="gluE"
centreOfMassX="0.0E-9"
centreOfMassY="349E-9"
centreOfMassZ="0.0E-9"
orientationX="0.0"
orientationY="1.0"
orientationZ="0.0"
orientationAngle="0.0">
</Entity>


<Entity class="xmlobjects.XMLEntity"
id="glu_760       "
templateId="gluE"
centreOfMassX="0.0E-9"
centreOfMassY="349E-9"
centreOfMassZ="0.0E-9"
orientationX="0.0"
orientationY="1.0"
orientationZ="0.0"
orientationAngle="0.0">
</Entity>


<Entity class="xmlobjects.XMLEntity"
id="glu_761       "
templateId="gluE"
centreOfMassX="0.0E-9"
centreOfMassY="349E-9"
centreOfMassZ="0.0E-9"
orientationX="0.0"
orientationY="1.0"
orientationZ="0.0"
orientationAngle="0.0">
</Entity>


<Entity class="xmlobjects.XMLEntity"
id="glu_762       "
templateId="gluE"
centreOfMassX="0.0E-9"
centreOfMassY="349E-9"
centreOfMassZ="0.0E-9"
orientationX="0.0"
orientationY="1.0"
orientationZ="0.0"
orientationAngle="0.0">
</Entity>


<Entity class="xmlobjects.XMLEntity"
id="glu_763       "
templateId="gluE"
centreOfMassX="0.0E-9"
centreOfMassY="349E-9"
centreOfMassZ="0.0E-9"
orientationX="0.0"
orientationY="1.0"
orientationZ="0.0"
orientationAngle="0.0">
</Entity>


<Entity class="xmlobjects.XMLEntity"
id="glu_764       "
templateId="gluE"
centreOfMassX="0.0E-9"
centreOfMassY="349E-9"
centreOfMassZ="0.0E-9"
orientationX="0.0"
orientationY="1.0"
orientationZ="0.0"
orientationAngle="0.0">
</Entity>


<Entity class="xmlobjects.XMLEntity"
id="glu_765       "
templateId="gluE"
centreOfMassX="0.0E-9"
centreOfMassY="349E-9"
centreOfMassZ="0.0E-9"
orientationX="0.0"
orientationY="1.0"
orientationZ="0.0"
orientationAngle="0.0">
</Entity>


<Entity class="xmlobjects.XMLEntity"
id="glu_766       "
templateId="gluE"
centreOfMassX="0.0E-9"
centreOfMassY="349E-9"
centreOfMassZ="0.0E-9"
orientationX="0.0"
orientationY="1.0"
orientationZ="0.0"
orientationAngle="0.0">
</Entity>


<Entity class="xmlobjects.XMLEntity"
id="glu_767       "
templateId="gluE"
centreOfMassX="0.0E-9"
centreOfMassY="349E-9"
centreOfMassZ="0.0E-9"
orientationX="0.0"
orientationY="1.0"
orientationZ="0.0"
orientationAngle="0.0">
</Entity>


<Entity class="xmlobjects.XMLEntity"
id="glu_768       "
templateId="gluE"
centreOfMassX="0.0E-9"
centreOfMassY="349E-9"
centreOfMassZ="0.0E-9"
orientationX="0.0"
orientationY="1.0"
orientationZ="0.0"
orientationAngle="0.0">
</Entity>


<Entity class="xmlobjects.XMLEntity"
id="glu_769       "
templateId="gluE"
centreOfMassX="0.0E-9"
centreOfMassY="349E-9"
centreOfMassZ="0.0E-9"
orientationX="0.0"
orientationY="1.0"
orientationZ="0.0"
orientationAngle="0.0">
</Entity>


<Entity class="xmlobjects.XMLEntity"
id="glu_770       "
templateId="gluE"
centreOfMassX="0.0E-9"
centreOfMassY="349E-9"
centreOfMassZ="0.0E-9"
orientationX="0.0"
orientationY="1.0"
orientationZ="0.0"
orientationAngle="0.0">
</Entity>


<Entity class="xmlobjects.XMLEntity"
id="glu_771       "
templateId="gluE"
centreOfMassX="0.0E-9"
centreOfMassY="349E-9"
centreOfMassZ="0.0E-9"
orientationX="0.0"
orientationY="1.0"
orientationZ="0.0"
orientationAngle="0.0">
</Entity>


<Entity class="xmlobjects.XMLEntity"
id="glu_772       "
templateId="gluE"
centreOfMassX="0.0E-9"
centreOfMassY="349E-9"
centreOfMassZ="0.0E-9"
orientationX="0.0"
orientationY="1.0"
orientationZ="0.0"
orientationAngle="0.0">
</Entity>


<Entity class="xmlobjects.XMLEntity"
id="glu_773       "
templateId="gluE"
centreOfMassX="0.0E-9"
centreOfMassY="349E-9"
centreOfMassZ="0.0E-9"
orientationX="0.0"
orientationY="1.0"
orientationZ="0.0"
orientationAngle="0.0">
</Entity>


<Entity class="xmlobjects.XMLEntity"
id="glu_774       "
templateId="gluE"
centreOfMassX="0.0E-9"
centreOfMassY="349E-9"
centreOfMassZ="0.0E-9"
orientationX="0.0"
orientationY="1.0"
orientationZ="0.0"
orientationAngle="0.0">
</Entity>


<Entity class="xmlobjects.XMLEntity"
id="glu_775       "
templateId="gluE"
centreOfMassX="0.0E-9"
centreOfMassY="349E-9"
centreOfMassZ="0.0E-9"
orientationX="0.0"
orientationY="1.0"
orientationZ="0.0"
orientationAngle="0.0">
</Entity>


<Entity class="xmlobjects.XMLEntity"
id="glu_776       "
templateId="gluE"
centreOfMassX="0.0E-9"
centreOfMassY="349E-9"
centreOfMassZ="0.0E-9"
orientationX="0.0"
orientationY="1.0"
orientationZ="0.0"
orientationAngle="0.0">
</Entity>


<Entity class="xmlobjects.XMLEntity"
id="glu_777       "
templateId="gluE"
centreOfMassX="0.0E-9"
centreOfMassY="349E-9"
centreOfMassZ="0.0E-9"
orientationX="0.0"
orientationY="1.0"
orientationZ="0.0"
orientationAngle="0.0">
</Entity>


<Entity class="xmlobjects.XMLEntity"
id="glu_778       "
templateId="gluE"
centreOfMassX="0.0E-9"
centreOfMassY="349E-9"
centreOfMassZ="0.0E-9"
orientationX="0.0"
orientationY="1.0"
orientationZ="0.0"
orientationAngle="0.0">
</Entity>


<Entity class="xmlobjects.XMLEntity"
id="glu_779       "
templateId="gluE"
centreOfMassX="0.0E-9"
centreOfMassY="349E-9"
centreOfMassZ="0.0E-9"
orientationX="0.0"
orientationY="1.0"
orientationZ="0.0"
orientationAngle="0.0">
</Entity>


<Entity class="xmlobjects.XMLEntity"
id="glu_780       "
templateId="gluE"
centreOfMassX="0.0E-9"
centreOfMassY="349E-9"
centreOfMassZ="0.0E-9"
orientationX="0.0"
orientationY="1.0"
orientationZ="0.0"
orientationAngle="0.0">
</Entity>


<Entity class="xmlobjects.XMLEntity"
id="glu_781       "
templateId="gluE"
centreOfMassX="0.0E-9"
centreOfMassY="349E-9"
centreOfMassZ="0.0E-9"
orientationX="0.0"
orientationY="1.0"
orientationZ="0.0"
orientationAngle="0.0">
</Entity>


<Entity class="xmlobjects.XMLEntity"
id="glu_782       "
templateId="gluE"
centreOfMassX="0.0E-9"
centreOfMassY="349E-9"
centreOfMassZ="0.0E-9"
orientationX="0.0"
orientationY="1.0"
orientationZ="0.0"
orientationAngle="0.0">
</Entity>


<Entity class="xmlobjects.XMLEntity"
id="glu_783       "
templateId="gluE"
centreOfMassX="0.0E-9"
centreOfMassY="349E-9"
centreOfMassZ="0.0E-9"
orientationX="0.0"
orientationY="1.0"
orientationZ="0.0"
orientationAngle="0.0">
</Entity>


<Entity class="xmlobjects.XMLEntity"
id="glu_784       "
templateId="gluE"
centreOfMassX="0.0E-9"
centreOfMassY="349E-9"
centreOfMassZ="0.0E-9"
orientationX="0.0"
orientationY="1.0"
orientationZ="0.0"
orientationAngle="0.0">
</Entity>


<Entity class="xmlobjects.XMLEntity"
id="glu_785       "
templateId="gluE"
centreOfMassX="0.0E-9"
centreOfMassY="349E-9"
centreOfMassZ="0.0E-9"
orientationX="0.0"
orientationY="1.0"
orientationZ="0.0"
orientationAngle="0.0">
</Entity>


<Entity class="xmlobjects.XMLEntity"
id="glu_786       "
templateId="gluE"
centreOfMassX="0.0E-9"
centreOfMassY="349E-9"
centreOfMassZ="0.0E-9"
orientationX="0.0"
orientationY="1.0"
orientationZ="0.0"
orientationAngle="0.0">
</Entity>


<Entity class="xmlobjects.XMLEntity"
id="glu_787       "
templateId="gluE"
centreOfMassX="0.0E-9"
centreOfMassY="349E-9"
centreOfMassZ="0.0E-9"
orientationX="0.0"
orientationY="1.0"
orientationZ="0.0"
orientationAngle="0.0">
</Entity>


<Entity class="xmlobjects.XMLEntity"
id="glu_788       "
templateId="gluE"
centreOfMassX="0.0E-9"
centreOfMassY="349E-9"
centreOfMassZ="0.0E-9"
orientationX="0.0"
orientationY="1.0"
orientationZ="0.0"
orientationAngle="0.0">
</Entity>


<Entity class="xmlobjects.XMLEntity"
id="glu_789       "
templateId="gluE"
centreOfMassX="0.0E-9"
centreOfMassY="349E-9"
centreOfMassZ="0.0E-9"
orientationX="0.0"
orientationY="1.0"
orientationZ="0.0"
orientationAngle="0.0">
</Entity>


<Entity class="xmlobjects.XMLEntity"
id="glu_790       "
templateId="gluE"
centreOfMassX="0.0E-9"
centreOfMassY="349E-9"
centreOfMassZ="0.0E-9"
orientationX="0.0"
orientationY="1.0"
orientationZ="0.0"
orientationAngle="0.0">
</Entity>


<Entity class="xmlobjects.XMLEntity"
id="glu_791       "
templateId="gluE"
centreOfMassX="0.0E-9"
centreOfMassY="349E-9"
centreOfMassZ="0.0E-9"
orientationX="0.0"
orientationY="1.0"
orientationZ="0.0"
orientationAngle="0.0">
</Entity>


<Entity class="xmlobjects.XMLEntity"
id="glu_792       "
templateId="gluE"
centreOfMassX="0.0E-9"
centreOfMassY="349E-9"
centreOfMassZ="0.0E-9"
orientationX="0.0"
orientationY="1.0"
orientationZ="0.0"
orientationAngle="0.0">
</Entity>


<Entity class="xmlobjects.XMLEntity"
id="glu_793       "
templateId="gluE"
centreOfMassX="0.0E-9"
centreOfMassY="349E-9"
centreOfMassZ="0.0E-9"
orientationX="0.0"
orientationY="1.0"
orientationZ="0.0"
orientationAngle="0.0">
</Entity>


<Entity class="xmlobjects.XMLEntity"
id="glu_794       "
templateId="gluE"
centreOfMassX="0.0E-9"
centreOfMassY="349E-9"
centreOfMassZ="0.0E-9"
orientationX="0.0"
orientationY="1.0"
orientationZ="0.0"
orientationAngle="0.0">
</Entity>


<Entity class="xmlobjects.XMLEntity"
id="glu_795       "
templateId="gluE"
centreOfMassX="0.0E-9"
centreOfMassY="349E-9"
centreOfMassZ="0.0E-9"
orientationX="0.0"
orientationY="1.0"
orientationZ="0.0"
orientationAngle="0.0">
</Entity>


<Entity class="xmlobjects.XMLEntity"
id="glu_796       "
templateId="gluE"
centreOfMassX="0.0E-9"
centreOfMassY="349E-9"
centreOfMassZ="0.0E-9"
orientationX="0.0"
orientationY="1.0"
orientationZ="0.0"
orientationAngle="0.0">
</Entity>


<Entity class="xmlobjects.XMLEntity"
id="glu_797       "
templateId="gluE"
centreOfMassX="0.0E-9"
centreOfMassY="349E-9"
centreOfMassZ="0.0E-9"
orientationX="0.0"
orientationY="1.0"
orientationZ="0.0"
orientationAngle="0.0">
</Entity>


<Entity class="xmlobjects.XMLEntity"
id="glu_798       "
templateId="gluE"
centreOfMassX="0.0E-9"
centreOfMassY="349E-9"
centreOfMassZ="0.0E-9"
orientationX="0.0"
orientationY="1.0"
orientationZ="0.0"
orientationAngle="0.0">
</Entity>


<Entity class="xmlobjects.XMLEntity"
id="glu_799       "
templateId="gluE"
centreOfMassX="0.0E-9"
centreOfMassY="349E-9"
centreOfMassZ="0.0E-9"
orientationX="0.0"
orientationY="1.0"
orientationZ="0.0"
orientationAngle="0.0">
</Entity>


<Entity class="xmlobjects.XMLEntity"
id="glu_800       "
templateId="gluE"
centreOfMassX="0.0E-9"
centreOfMassY="349E-9"
centreOfMassZ="0.0E-9"
orientationX="0.0"
orientationY="1.0"
orientationZ="0.0"
orientationAngle="0.0">
</Entity>


<Entity class="xmlobjects.XMLEntity"
id="glu_801       "
templateId="gluE"
centreOfMassX="0.0E-9"
centreOfMassY="349E-9"
centreOfMassZ="0.0E-9"
orientationX="0.0"
orientationY="1.0"
orientationZ="0.0"
orientationAngle="0.0">
</Entity>


<Entity class="xmlobjects.XMLEntity"
id="glu_802       "
templateId="gluE"
centreOfMassX="0.0E-9"
centreOfMassY="349E-9"
centreOfMassZ="0.0E-9"
orientationX="0.0"
orientationY="1.0"
orientationZ="0.0"
orientationAngle="0.0">
</Entity>


<Entity class="xmlobjects.XMLEntity"
id="glu_803       "
templateId="gluE"
centreOfMassX="0.0E-9"
centreOfMassY="349E-9"
centreOfMassZ="0.0E-9"
orientationX="0.0"
orientationY="1.0"
orientationZ="0.0"
orientationAngle="0.0">
</Entity>


<Entity class="xmlobjects.XMLEntity"
id="glu_804       "
templateId="gluE"
centreOfMassX="0.0E-9"
centreOfMassY="349E-9"
centreOfMassZ="0.0E-9"
orientationX="0.0"
orientationY="1.0"
orientationZ="0.0"
orientationAngle="0.0">
</Entity>


<Entity class="xmlobjects.XMLEntity"
id="glu_805       "
templateId="gluE"
centreOfMassX="0.0E-9"
centreOfMassY="349E-9"
centreOfMassZ="0.0E-9"
orientationX="0.0"
orientationY="1.0"
orientationZ="0.0"
orientationAngle="0.0">
</Entity>


<Entity class="xmlobjects.XMLEntity"
id="glu_806       "
templateId="gluE"
centreOfMassX="0.0E-9"
centreOfMassY="349E-9"
centreOfMassZ="0.0E-9"
orientationX="0.0"
orientationY="1.0"
orientationZ="0.0"
orientationAngle="0.0">
</Entity>


<Entity class="xmlobjects.XMLEntity"
id="glu_807       "
templateId="gluE"
centreOfMassX="0.0E-9"
centreOfMassY="349E-9"
centreOfMassZ="0.0E-9"
orientationX="0.0"
orientationY="1.0"
orientationZ="0.0"
orientationAngle="0.0">
</Entity>


<Entity class="xmlobjects.XMLEntity"
id="glu_808       "
templateId="gluE"
centreOfMassX="0.0E-9"
centreOfMassY="349E-9"
centreOfMassZ="0.0E-9"
orientationX="0.0"
orientationY="1.0"
orientationZ="0.0"
orientationAngle="0.0">
</Entity>


<Entity class="xmlobjects.XMLEntity"
id="glu_809       "
templateId="gluE"
centreOfMassX="0.0E-9"
centreOfMassY="349E-9"
centreOfMassZ="0.0E-9"
orientationX="0.0"
orientationY="1.0"
orientationZ="0.0"
orientationAngle="0.0">
</Entity>


<Entity class="xmlobjects.XMLEntity"
id="glu_810       "
templateId="gluE"
centreOfMassX="0.0E-9"
centreOfMassY="349E-9"
centreOfMassZ="0.0E-9"
orientationX="0.0"
orientationY="1.0"
orientationZ="0.0"
orientationAngle="0.0">
</Entity>


<Entity class="xmlobjects.XMLEntity"
id="glu_811       "
templateId="gluE"
centreOfMassX="0.0E-9"
centreOfMassY="349E-9"
centreOfMassZ="0.0E-9"
orientationX="0.0"
orientationY="1.0"
orientationZ="0.0"
orientationAngle="0.0">
</Entity>


<Entity class="xmlobjects.XMLEntity"
id="glu_812       "
templateId="gluE"
centreOfMassX="0.0E-9"
centreOfMassY="349E-9"
centreOfMassZ="0.0E-9"
orientationX="0.0"
orientationY="1.0"
orientationZ="0.0"
orientationAngle="0.0">
</Entity>


<Entity class="xmlobjects.XMLEntity"
id="glu_813       "
templateId="gluE"
centreOfMassX="0.0E-9"
centreOfMassY="349E-9"
centreOfMassZ="0.0E-9"
orientationX="0.0"
orientationY="1.0"
orientationZ="0.0"
orientationAngle="0.0">
</Entity>


<Entity class="xmlobjects.XMLEntity"
id="glu_814       "
templateId="gluE"
centreOfMassX="0.0E-9"
centreOfMassY="349E-9"
centreOfMassZ="0.0E-9"
orientationX="0.0"
orientationY="1.0"
orientationZ="0.0"
orientationAngle="0.0">
</Entity>


<Entity class="xmlobjects.XMLEntity"
id="glu_815       "
templateId="gluE"
centreOfMassX="0.0E-9"
centreOfMassY="349E-9"
centreOfMassZ="0.0E-9"
orientationX="0.0"
orientationY="1.0"
orientationZ="0.0"
orientationAngle="0.0">
</Entity>


<Entity class="xmlobjects.XMLEntity"
id="glu_816       "
templateId="gluE"
centreOfMassX="0.0E-9"
centreOfMassY="349E-9"
centreOfMassZ="0.0E-9"
orientationX="0.0"
orientationY="1.0"
orientationZ="0.0"
orientationAngle="0.0">
</Entity>


<Entity class="xmlobjects.XMLEntity"
id="glu_817       "
templateId="gluE"
centreOfMassX="0.0E-9"
centreOfMassY="349E-9"
centreOfMassZ="0.0E-9"
orientationX="0.0"
orientationY="1.0"
orientationZ="0.0"
orientationAngle="0.0">
</Entity>


<Entity class="xmlobjects.XMLEntity"
id="glu_818       "
templateId="gluE"
centreOfMassX="0.0E-9"
centreOfMassY="349E-9"
centreOfMassZ="0.0E-9"
orientationX="0.0"
orientationY="1.0"
orientationZ="0.0"
orientationAngle="0.0">
</Entity>


<Entity class="xmlobjects.XMLEntity"
id="glu_819       "
templateId="gluE"
centreOfMassX="0.0E-9"
centreOfMassY="349E-9"
centreOfMassZ="0.0E-9"
orientationX="0.0"
orientationY="1.0"
orientationZ="0.0"
orientationAngle="0.0">
</Entity>


<Entity class="xmlobjects.XMLEntity"
id="glu_820       "
templateId="gluE"
centreOfMassX="0.0E-9"
centreOfMassY="349E-9"
centreOfMassZ="0.0E-9"
orientationX="0.0"
orientationY="1.0"
orientationZ="0.0"
orientationAngle="0.0">
</Entity>


<Entity class="xmlobjects.XMLEntity"
id="glu_821       "
templateId="gluE"
centreOfMassX="0.0E-9"
centreOfMassY="349E-9"
centreOfMassZ="0.0E-9"
orientationX="0.0"
orientationY="1.0"
orientationZ="0.0"
orientationAngle="0.0">
</Entity>


<Entity class="xmlobjects.XMLEntity"
id="glu_822       "
templateId="gluE"
centreOfMassX="0.0E-9"
centreOfMassY="349E-9"
centreOfMassZ="0.0E-9"
orientationX="0.0"
orientationY="1.0"
orientationZ="0.0"
orientationAngle="0.0">
</Entity>


<Entity class="xmlobjects.XMLEntity"
id="glu_823       "
templateId="gluE"
centreOfMassX="0.0E-9"
centreOfMassY="349E-9"
centreOfMassZ="0.0E-9"
orientationX="0.0"
orientationY="1.0"
orientationZ="0.0"
orientationAngle="0.0">
</Entity>


<Entity class="xmlobjects.XMLEntity"
id="glu_824       "
templateId="gluE"
centreOfMassX="0.0E-9"
centreOfMassY="349E-9"
centreOfMassZ="0.0E-9"
orientationX="0.0"
orientationY="1.0"
orientationZ="0.0"
orientationAngle="0.0">
</Entity>


<Entity class="xmlobjects.XMLEntity"
id="glu_825       "
templateId="gluE"
centreOfMassX="0.0E-9"
centreOfMassY="349E-9"
centreOfMassZ="0.0E-9"
orientationX="0.0"
orientationY="1.0"
orientationZ="0.0"
orientationAngle="0.0">
</Entity>


<Entity class="xmlobjects.XMLEntity"
id="glu_826       "
templateId="gluE"
centreOfMassX="0.0E-9"
centreOfMassY="349E-9"
centreOfMassZ="0.0E-9"
orientationX="0.0"
orientationY="1.0"
orientationZ="0.0"
orientationAngle="0.0">
</Entity>


<Entity class="xmlobjects.XMLEntity"
id="glu_827       "
templateId="gluE"
centreOfMassX="0.0E-9"
centreOfMassY="349E-9"
centreOfMassZ="0.0E-9"
orientationX="0.0"
orientationY="1.0"
orientationZ="0.0"
orientationAngle="0.0">
</Entity>


<Entity class="xmlobjects.XMLEntity"
id="glu_828       "
templateId="gluE"
centreOfMassX="0.0E-9"
centreOfMassY="349E-9"
centreOfMassZ="0.0E-9"
orientationX="0.0"
orientationY="1.0"
orientationZ="0.0"
orientationAngle="0.0">
</Entity>


<Entity class="xmlobjects.XMLEntity"
id="glu_829       "
templateId="gluE"
centreOfMassX="0.0E-9"
centreOfMassY="349E-9"
centreOfMassZ="0.0E-9"
orientationX="0.0"
orientationY="1.0"
orientationZ="0.0"
orientationAngle="0.0">
</Entity>


<Entity class="xmlobjects.XMLEntity"
id="glu_830       "
templateId="gluE"
centreOfMassX="0.0E-9"
centreOfMassY="349E-9"
centreOfMassZ="0.0E-9"
orientationX="0.0"
orientationY="1.0"
orientationZ="0.0"
orientationAngle="0.0">
</Entity>


<Entity class="xmlobjects.XMLEntity"
id="glu_831       "
templateId="gluE"
centreOfMassX="0.0E-9"
centreOfMassY="349E-9"
centreOfMassZ="0.0E-9"
orientationX="0.0"
orientationY="1.0"
orientationZ="0.0"
orientationAngle="0.0">
</Entity>


<Entity class="xmlobjects.XMLEntity"
id="glu_832       "
templateId="gluE"
centreOfMassX="0.0E-9"
centreOfMassY="349E-9"
centreOfMassZ="0.0E-9"
orientationX="0.0"
orientationY="1.0"
orientationZ="0.0"
orientationAngle="0.0">
</Entity>


<Entity class="xmlobjects.XMLEntity"
id="glu_833       "
templateId="gluE"
centreOfMassX="0.0E-9"
centreOfMassY="349E-9"
centreOfMassZ="0.0E-9"
orientationX="0.0"
orientationY="1.0"
orientationZ="0.0"
orientationAngle="0.0">
</Entity>


<Entity class="xmlobjects.XMLEntity"
id="glu_834       "
templateId="gluE"
centreOfMassX="0.0E-9"
centreOfMassY="349E-9"
centreOfMassZ="0.0E-9"
orientationX="0.0"
orientationY="1.0"
orientationZ="0.0"
orientationAngle="0.0">
</Entity>


<Entity class="xmlobjects.XMLEntity"
id="glu_835       "
templateId="gluE"
centreOfMassX="0.0E-9"
centreOfMassY="349E-9"
centreOfMassZ="0.0E-9"
orientationX="0.0"
orientationY="1.0"
orientationZ="0.0"
orientationAngle="0.0">
</Entity>


<Entity class="xmlobjects.XMLEntity"
id="glu_836       "
templateId="gluE"
centreOfMassX="0.0E-9"
centreOfMassY="349E-9"
centreOfMassZ="0.0E-9"
orientationX="0.0"
orientationY="1.0"
orientationZ="0.0"
orientationAngle="0.0">
</Entity>


<Entity class="xmlobjects.XMLEntity"
id="glu_837       "
templateId="gluE"
centreOfMassX="0.0E-9"
centreOfMassY="349E-9"
centreOfMassZ="0.0E-9"
orientationX="0.0"
orientationY="1.0"
orientationZ="0.0"
orientationAngle="0.0">
</Entity>


<Entity class="xmlobjects.XMLEntity"
id="glu_838       "
templateId="gluE"
centreOfMassX="0.0E-9"
centreOfMassY="349E-9"
centreOfMassZ="0.0E-9"
orientationX="0.0"
orientationY="1.0"
orientationZ="0.0"
orientationAngle="0.0">
</Entity>


<Entity class="xmlobjects.XMLEntity"
id="glu_839       "
templateId="gluE"
centreOfMassX="0.0E-9"
centreOfMassY="349E-9"
centreOfMassZ="0.0E-9"
orientationX="0.0"
orientationY="1.0"
orientationZ="0.0"
orientationAngle="0.0">
</Entity>


<Entity class="xmlobjects.XMLEntity"
id="glu_840       "
templateId="gluE"
centreOfMassX="0.0E-9"
centreOfMassY="349E-9"
centreOfMassZ="0.0E-9"
orientationX="0.0"
orientationY="1.0"
orientationZ="0.0"
orientationAngle="0.0">
</Entity>


<Entity class="xmlobjects.XMLEntity"
id="glu_841       "
templateId="gluE"
centreOfMassX="0.0E-9"
centreOfMassY="349E-9"
centreOfMassZ="0.0E-9"
orientationX="0.0"
orientationY="1.0"
orientationZ="0.0"
orientationAngle="0.0">
</Entity>


<Entity class="xmlobjects.XMLEntity"
id="glu_842       "
templateId="gluE"
centreOfMassX="0.0E-9"
centreOfMassY="349E-9"
centreOfMassZ="0.0E-9"
orientationX="0.0"
orientationY="1.0"
orientationZ="0.0"
orientationAngle="0.0">
</Entity>


<Entity class="xmlobjects.XMLEntity"
id="glu_843       "
templateId="gluE"
centreOfMassX="0.0E-9"
centreOfMassY="349E-9"
centreOfMassZ="0.0E-9"
orientationX="0.0"
orientationY="1.0"
orientationZ="0.0"
orientationAngle="0.0">
</Entity>


<Entity class="xmlobjects.XMLEntity"
id="glu_844       "
templateId="gluE"
centreOfMassX="0.0E-9"
centreOfMassY="349E-9"
centreOfMassZ="0.0E-9"
orientationX="0.0"
orientationY="1.0"
orientationZ="0.0"
orientationAngle="0.0">
</Entity>


<Entity class="xmlobjects.XMLEntity"
id="glu_845       "
templateId="gluE"
centreOfMassX="0.0E-9"
centreOfMassY="349E-9"
centreOfMassZ="0.0E-9"
orientationX="0.0"
orientationY="1.0"
orientationZ="0.0"
orientationAngle="0.0">
</Entity>


<Entity class="xmlobjects.XMLEntity"
id="glu_846       "
templateId="gluE"
centreOfMassX="0.0E-9"
centreOfMassY="349E-9"
centreOfMassZ="0.0E-9"
orientationX="0.0"
orientationY="1.0"
orientationZ="0.0"
orientationAngle="0.0">
</Entity>


<Entity class="xmlobjects.XMLEntity"
id="glu_847       "
templateId="gluE"
centreOfMassX="0.0E-9"
centreOfMassY="349E-9"
centreOfMassZ="0.0E-9"
orientationX="0.0"
orientationY="1.0"
orientationZ="0.0"
orientationAngle="0.0">
</Entity>


<Entity class="xmlobjects.XMLEntity"
id="glu_848       "
templateId="gluE"
centreOfMassX="0.0E-9"
centreOfMassY="349E-9"
centreOfMassZ="0.0E-9"
orientationX="0.0"
orientationY="1.0"
orientationZ="0.0"
orientationAngle="0.0">
</Entity>


<Entity class="xmlobjects.XMLEntity"
id="glu_849       "
templateId="gluE"
centreOfMassX="0.0E-9"
centreOfMassY="349E-9"
centreOfMassZ="0.0E-9"
orientationX="0.0"
orientationY="1.0"
orientationZ="0.0"
orientationAngle="0.0">
</Entity>


<Entity class="xmlobjects.XMLEntity"
id="glu_850       "
templateId="gluE"
centreOfMassX="0.0E-9"
centreOfMassY="349E-9"
centreOfMassZ="0.0E-9"
orientationX="0.0"
orientationY="1.0"
orientationZ="0.0"
orientationAngle="0.0">
</Entity>


<Entity class="xmlobjects.XMLEntity"
id="glu_851       "
templateId="gluE"
centreOfMassX="0.0E-9"
centreOfMassY="349E-9"
centreOfMassZ="0.0E-9"
orientationX="0.0"
orientationY="1.0"
orientationZ="0.0"
orientationAngle="0.0">
</Entity>


<Entity class="xmlobjects.XMLEntity"
id="glu_852       "
templateId="gluE"
centreOfMassX="0.0E-9"
centreOfMassY="349E-9"
centreOfMassZ="0.0E-9"
orientationX="0.0"
orientationY="1.0"
orientationZ="0.0"
orientationAngle="0.0">
</Entity>


<Entity class="xmlobjects.XMLEntity"
id="glu_853       "
templateId="gluE"
centreOfMassX="0.0E-9"
centreOfMassY="349E-9"
centreOfMassZ="0.0E-9"
orientationX="0.0"
orientationY="1.0"
orientationZ="0.0"
orientationAngle="0.0">
</Entity>


<Entity class="xmlobjects.XMLEntity"
id="glu_854       "
templateId="gluE"
centreOfMassX="0.0E-9"
centreOfMassY="349E-9"
centreOfMassZ="0.0E-9"
orientationX="0.0"
orientationY="1.0"
orientationZ="0.0"
orientationAngle="0.0">
</Entity>


<Entity class="xmlobjects.XMLEntity"
id="glu_855       "
templateId="gluE"
centreOfMassX="0.0E-9"
centreOfMassY="349E-9"
centreOfMassZ="0.0E-9"
orientationX="0.0"
orientationY="1.0"
orientationZ="0.0"
orientationAngle="0.0">
</Entity>


<Entity class="xmlobjects.XMLEntity"
id="glu_856       "
templateId="gluE"
centreOfMassX="0.0E-9"
centreOfMassY="349E-9"
centreOfMassZ="0.0E-9"
orientationX="0.0"
orientationY="1.0"
orientationZ="0.0"
orientationAngle="0.0">
</Entity>


<Entity class="xmlobjects.XMLEntity"
id="glu_857       "
templateId="gluE"
centreOfMassX="0.0E-9"
centreOfMassY="349E-9"
centreOfMassZ="0.0E-9"
orientationX="0.0"
orientationY="1.0"
orientationZ="0.0"
orientationAngle="0.0">
</Entity>


<Entity class="xmlobjects.XMLEntity"
id="glu_858       "
templateId="gluE"
centreOfMassX="0.0E-9"
centreOfMassY="349E-9"
centreOfMassZ="0.0E-9"
orientationX="0.0"
orientationY="1.0"
orientationZ="0.0"
orientationAngle="0.0">
</Entity>


<Entity class="xmlobjects.XMLEntity"
id="glu_859       "
templateId="gluE"
centreOfMassX="0.0E-9"
centreOfMassY="349E-9"
centreOfMassZ="0.0E-9"
orientationX="0.0"
orientationY="1.0"
orientationZ="0.0"
orientationAngle="0.0">
</Entity>


<Entity class="xmlobjects.XMLEntity"
id="glu_860       "
templateId="gluE"
centreOfMassX="0.0E-9"
centreOfMassY="349E-9"
centreOfMassZ="0.0E-9"
orientationX="0.0"
orientationY="1.0"
orientationZ="0.0"
orientationAngle="0.0">
</Entity>


<Entity class="xmlobjects.XMLEntity"
id="glu_861       "
templateId="gluE"
centreOfMassX="0.0E-9"
centreOfMassY="349E-9"
centreOfMassZ="0.0E-9"
orientationX="0.0"
orientationY="1.0"
orientationZ="0.0"
orientationAngle="0.0">
</Entity>


<Entity class="xmlobjects.XMLEntity"
id="glu_862       "
templateId="gluE"
centreOfMassX="0.0E-9"
centreOfMassY="349E-9"
centreOfMassZ="0.0E-9"
orientationX="0.0"
orientationY="1.0"
orientationZ="0.0"
orientationAngle="0.0">
</Entity>


<Entity class="xmlobjects.XMLEntity"
id="glu_863       "
templateId="gluE"
centreOfMassX="0.0E-9"
centreOfMassY="349E-9"
centreOfMassZ="0.0E-9"
orientationX="0.0"
orientationY="1.0"
orientationZ="0.0"
orientationAngle="0.0">
</Entity>


<Entity class="xmlobjects.XMLEntity"
id="glu_864       "
templateId="gluE"
centreOfMassX="0.0E-9"
centreOfMassY="349E-9"
centreOfMassZ="0.0E-9"
orientationX="0.0"
orientationY="1.0"
orientationZ="0.0"
orientationAngle="0.0">
</Entity>


<Entity class="xmlobjects.XMLEntity"
id="glu_865       "
templateId="gluE"
centreOfMassX="0.0E-9"
centreOfMassY="349E-9"
centreOfMassZ="0.0E-9"
orientationX="0.0"
orientationY="1.0"
orientationZ="0.0"
orientationAngle="0.0">
</Entity>


<Entity class="xmlobjects.XMLEntity"
id="glu_866       "
templateId="gluE"
centreOfMassX="0.0E-9"
centreOfMassY="349E-9"
centreOfMassZ="0.0E-9"
orientationX="0.0"
orientationY="1.0"
orientationZ="0.0"
orientationAngle="0.0">
</Entity>


<Entity class="xmlobjects.XMLEntity"
id="glu_867       "
templateId="gluE"
centreOfMassX="0.0E-9"
centreOfMassY="349E-9"
centreOfMassZ="0.0E-9"
orientationX="0.0"
orientationY="1.0"
orientationZ="0.0"
orientationAngle="0.0">
</Entity>


<Entity class="xmlobjects.XMLEntity"
id="glu_868       "
templateId="gluE"
centreOfMassX="0.0E-9"
centreOfMassY="349E-9"
centreOfMassZ="0.0E-9"
orientationX="0.0"
orientationY="1.0"
orientationZ="0.0"
orientationAngle="0.0">
</Entity>


<Entity class="xmlobjects.XMLEntity"
id="glu_869       "
templateId="gluE"
centreOfMassX="0.0E-9"
centreOfMassY="349E-9"
centreOfMassZ="0.0E-9"
orientationX="0.0"
orientationY="1.0"
orientationZ="0.0"
orientationAngle="0.0">
</Entity>


<Entity class="xmlobjects.XMLEntity"
id="glu_870       "
templateId="gluE"
centreOfMassX="0.0E-9"
centreOfMassY="349E-9"
centreOfMassZ="0.0E-9"
orientationX="0.0"
orientationY="1.0"
orientationZ="0.0"
orientationAngle="0.0">
</Entity>


<Entity class="xmlobjects.XMLEntity"
id="glu_871       "
templateId="gluE"
centreOfMassX="0.0E-9"
centreOfMassY="349E-9"
centreOfMassZ="0.0E-9"
orientationX="0.0"
orientationY="1.0"
orientationZ="0.0"
orientationAngle="0.0">
</Entity>


<Entity class="xmlobjects.XMLEntity"
id="glu_872       "
templateId="gluE"
centreOfMassX="0.0E-9"
centreOfMassY="349E-9"
centreOfMassZ="0.0E-9"
orientationX="0.0"
orientationY="1.0"
orientationZ="0.0"
orientationAngle="0.0">
</Entity>


<Entity class="xmlobjects.XMLEntity"
id="glu_873       "
templateId="gluE"
centreOfMassX="0.0E-9"
centreOfMassY="349E-9"
centreOfMassZ="0.0E-9"
orientationX="0.0"
orientationY="1.0"
orientationZ="0.0"
orientationAngle="0.0">
</Entity>


<Entity class="xmlobjects.XMLEntity"
id="glu_874       "
templateId="gluE"
centreOfMassX="0.0E-9"
centreOfMassY="349E-9"
centreOfMassZ="0.0E-9"
orientationX="0.0"
orientationY="1.0"
orientationZ="0.0"
orientationAngle="0.0">
</Entity>


<Entity class="xmlobjects.XMLEntity"
id="glu_875       "
templateId="gluE"
centreOfMassX="0.0E-9"
centreOfMassY="349E-9"
centreOfMassZ="0.0E-9"
orientationX="0.0"
orientationY="1.0"
orientationZ="0.0"
orientationAngle="0.0">
</Entity>


<Entity class="xmlobjects.XMLEntity"
id="glu_876       "
templateId="gluE"
centreOfMassX="0.0E-9"
centreOfMassY="349E-9"
centreOfMassZ="0.0E-9"
orientationX="0.0"
orientationY="1.0"
orientationZ="0.0"
orientationAngle="0.0">
</Entity>


<Entity class="xmlobjects.XMLEntity"
id="glu_877       "
templateId="gluE"
centreOfMassX="0.0E-9"
centreOfMassY="349E-9"
centreOfMassZ="0.0E-9"
orientationX="0.0"
orientationY="1.0"
orientationZ="0.0"
orientationAngle="0.0">
</Entity>


<Entity class="xmlobjects.XMLEntity"
id="glu_878       "
templateId="gluE"
centreOfMassX="0.0E-9"
centreOfMassY="349E-9"
centreOfMassZ="0.0E-9"
orientationX="0.0"
orientationY="1.0"
orientationZ="0.0"
orientationAngle="0.0">
</Entity>


<Entity class="xmlobjects.XMLEntity"
id="glu_879       "
templateId="gluE"
centreOfMassX="0.0E-9"
centreOfMassY="349E-9"
centreOfMassZ="0.0E-9"
orientationX="0.0"
orientationY="1.0"
orientationZ="0.0"
orientationAngle="0.0">
</Entity>


<Entity class="xmlobjects.XMLEntity"
id="glu_880       "
templateId="gluE"
centreOfMassX="0.0E-9"
centreOfMassY="349E-9"
centreOfMassZ="0.0E-9"
orientationX="0.0"
orientationY="1.0"
orientationZ="0.0"
orientationAngle="0.0">
</Entity>


<Entity class="xmlobjects.XMLEntity"
id="glu_881       "
templateId="gluE"
centreOfMassX="0.0E-9"
centreOfMassY="349E-9"
centreOfMassZ="0.0E-9"
orientationX="0.0"
orientationY="1.0"
orientationZ="0.0"
orientationAngle="0.0">
</Entity>


<Entity class="xmlobjects.XMLEntity"
id="glu_882       "
templateId="gluE"
centreOfMassX="0.0E-9"
centreOfMassY="349E-9"
centreOfMassZ="0.0E-9"
orientationX="0.0"
orientationY="1.0"
orientationZ="0.0"
orientationAngle="0.0">
</Entity>


<Entity class="xmlobjects.XMLEntity"
id="glu_883       "
templateId="gluE"
centreOfMassX="0.0E-9"
centreOfMassY="349E-9"
centreOfMassZ="0.0E-9"
orientationX="0.0"
orientationY="1.0"
orientationZ="0.0"
orientationAngle="0.0">
</Entity>


<Entity class="xmlobjects.XMLEntity"
id="glu_884       "
templateId="gluE"
centreOfMassX="0.0E-9"
centreOfMassY="349E-9"
centreOfMassZ="0.0E-9"
orientationX="0.0"
orientationY="1.0"
orientationZ="0.0"
orientationAngle="0.0">
</Entity>


<Entity class="xmlobjects.XMLEntity"
id="glu_885       "
templateId="gluE"
centreOfMassX="0.0E-9"
centreOfMassY="349E-9"
centreOfMassZ="0.0E-9"
orientationX="0.0"
orientationY="1.0"
orientationZ="0.0"
orientationAngle="0.0">
</Entity>


<Entity class="xmlobjects.XMLEntity"
id="glu_886       "
templateId="gluE"
centreOfMassX="0.0E-9"
centreOfMassY="349E-9"
centreOfMassZ="0.0E-9"
orientationX="0.0"
orientationY="1.0"
orientationZ="0.0"
orientationAngle="0.0">
</Entity>


<Entity class="xmlobjects.XMLEntity"
id="glu_887       "
templateId="gluE"
centreOfMassX="0.0E-9"
centreOfMassY="349E-9"
centreOfMassZ="0.0E-9"
orientationX="0.0"
orientationY="1.0"
orientationZ="0.0"
orientationAngle="0.0">
</Entity>


<Entity class="xmlobjects.XMLEntity"
id="glu_888       "
templateId="gluE"
centreOfMassX="0.0E-9"
centreOfMassY="349E-9"
centreOfMassZ="0.0E-9"
orientationX="0.0"
orientationY="1.0"
orientationZ="0.0"
orientationAngle="0.0">
</Entity>


<Entity class="xmlobjects.XMLEntity"
id="glu_889       "
templateId="gluE"
centreOfMassX="0.0E-9"
centreOfMassY="349E-9"
centreOfMassZ="0.0E-9"
orientationX="0.0"
orientationY="1.0"
orientationZ="0.0"
orientationAngle="0.0">
</Entity>


<Entity class="xmlobjects.XMLEntity"
id="glu_890       "
templateId="gluE"
centreOfMassX="0.0E-9"
centreOfMassY="349E-9"
centreOfMassZ="0.0E-9"
orientationX="0.0"
orientationY="1.0"
orientationZ="0.0"
orientationAngle="0.0">
</Entity>


<Entity class="xmlobjects.XMLEntity"
id="glu_891       "
templateId="gluE"
centreOfMassX="0.0E-9"
centreOfMassY="349E-9"
centreOfMassZ="0.0E-9"
orientationX="0.0"
orientationY="1.0"
orientationZ="0.0"
orientationAngle="0.0">
</Entity>


<Entity class="xmlobjects.XMLEntity"
id="glu_892       "
templateId="gluE"
centreOfMassX="0.0E-9"
centreOfMassY="349E-9"
centreOfMassZ="0.0E-9"
orientationX="0.0"
orientationY="1.0"
orientationZ="0.0"
orientationAngle="0.0">
</Entity>


<Entity class="xmlobjects.XMLEntity"
id="glu_893       "
templateId="gluE"
centreOfMassX="0.0E-9"
centreOfMassY="349E-9"
centreOfMassZ="0.0E-9"
orientationX="0.0"
orientationY="1.0"
orientationZ="0.0"
orientationAngle="0.0">
</Entity>


<Entity class="xmlobjects.XMLEntity"
id="glu_894       "
templateId="gluE"
centreOfMassX="0.0E-9"
centreOfMassY="349E-9"
centreOfMassZ="0.0E-9"
orientationX="0.0"
orientationY="1.0"
orientationZ="0.0"
orientationAngle="0.0">
</Entity>


<Entity class="xmlobjects.XMLEntity"
id="glu_895       "
templateId="gluE"
centreOfMassX="0.0E-9"
centreOfMassY="349E-9"
centreOfMassZ="0.0E-9"
orientationX="0.0"
orientationY="1.0"
orientationZ="0.0"
orientationAngle="0.0">
</Entity>


<Entity class="xmlobjects.XMLEntity"
id="glu_896       "
templateId="gluE"
centreOfMassX="0.0E-9"
centreOfMassY="349E-9"
centreOfMassZ="0.0E-9"
orientationX="0.0"
orientationY="1.0"
orientationZ="0.0"
orientationAngle="0.0">
</Entity>


<Entity class="xmlobjects.XMLEntity"
id="glu_897       "
templateId="gluE"
centreOfMassX="0.0E-9"
centreOfMassY="349E-9"
centreOfMassZ="0.0E-9"
orientationX="0.0"
orientationY="1.0"
orientationZ="0.0"
orientationAngle="0.0">
</Entity>


<Entity class="xmlobjects.XMLEntity"
id="glu_898       "
templateId="gluE"
centreOfMassX="0.0E-9"
centreOfMassY="349E-9"
centreOfMassZ="0.0E-9"
orientationX="0.0"
orientationY="1.0"
orientationZ="0.0"
orientationAngle="0.0">
</Entity>


<Entity class="xmlobjects.XMLEntity"
id="glu_899       "
templateId="gluE"
centreOfMassX="0.0E-9"
centreOfMassY="349E-9"
centreOfMassZ="0.0E-9"
orientationX="0.0"
orientationY="1.0"
orientationZ="0.0"
orientationAngle="0.0">
</Entity>


<Entity class="xmlobjects.XMLEntity"
id="glu_900       "
templateId="gluE"
centreOfMassX="0.0E-9"
centreOfMassY="349E-9"
centreOfMassZ="0.0E-9"
orientationX="0.0"
orientationY="1.0"
orientationZ="0.0"
orientationAngle="0.0">
</Entity>


<Entity class="xmlobjects.XMLEntity"
id="glu_901       "
templateId="gluE"
centreOfMassX="0.0E-9"
centreOfMassY="349E-9"
centreOfMassZ="0.0E-9"
orientationX="0.0"
orientationY="1.0"
orientationZ="0.0"
orientationAngle="0.0">
</Entity>


<Entity class="xmlobjects.XMLEntity"
id="glu_902       "
templateId="gluE"
centreOfMassX="0.0E-9"
centreOfMassY="349E-9"
centreOfMassZ="0.0E-9"
orientationX="0.0"
orientationY="1.0"
orientationZ="0.0"
orientationAngle="0.0">
</Entity>


<Entity class="xmlobjects.XMLEntity"
id="glu_903       "
templateId="gluE"
centreOfMassX="0.0E-9"
centreOfMassY="349E-9"
centreOfMassZ="0.0E-9"
orientationX="0.0"
orientationY="1.0"
orientationZ="0.0"
orientationAngle="0.0">
</Entity>


<Entity class="xmlobjects.XMLEntity"
id="glu_904       "
templateId="gluE"
centreOfMassX="0.0E-9"
centreOfMassY="349E-9"
centreOfMassZ="0.0E-9"
orientationX="0.0"
orientationY="1.0"
orientationZ="0.0"
orientationAngle="0.0">
</Entity>


<Entity class="xmlobjects.XMLEntity"
id="glu_905       "
templateId="gluE"
centreOfMassX="0.0E-9"
centreOfMassY="349E-9"
centreOfMassZ="0.0E-9"
orientationX="0.0"
orientationY="1.0"
orientationZ="0.0"
orientationAngle="0.0">
</Entity>


<Entity class="xmlobjects.XMLEntity"
id="glu_906       "
templateId="gluE"
centreOfMassX="0.0E-9"
centreOfMassY="349E-9"
centreOfMassZ="0.0E-9"
orientationX="0.0"
orientationY="1.0"
orientationZ="0.0"
orientationAngle="0.0">
</Entity>


<Entity class="xmlobjects.XMLEntity"
id="glu_907       "
templateId="gluE"
centreOfMassX="0.0E-9"
centreOfMassY="349E-9"
centreOfMassZ="0.0E-9"
orientationX="0.0"
orientationY="1.0"
orientationZ="0.0"
orientationAngle="0.0">
</Entity>


<Entity class="xmlobjects.XMLEntity"
id="glu_908       "
templateId="gluE"
centreOfMassX="0.0E-9"
centreOfMassY="349E-9"
centreOfMassZ="0.0E-9"
orientationX="0.0"
orientationY="1.0"
orientationZ="0.0"
orientationAngle="0.0">
</Entity>


<Entity class="xmlobjects.XMLEntity"
id="glu_909       "
templateId="gluE"
centreOfMassX="0.0E-9"
centreOfMassY="349E-9"
centreOfMassZ="0.0E-9"
orientationX="0.0"
orientationY="1.0"
orientationZ="0.0"
orientationAngle="0.0">
</Entity>


<Entity class="xmlobjects.XMLEntity"
id="glu_910       "
templateId="gluE"
centreOfMassX="0.0E-9"
centreOfMassY="349E-9"
centreOfMassZ="0.0E-9"
orientationX="0.0"
orientationY="1.0"
orientationZ="0.0"
orientationAngle="0.0">
</Entity>


<Entity class="xmlobjects.XMLEntity"
id="glu_911       "
templateId="gluE"
centreOfMassX="0.0E-9"
centreOfMassY="349E-9"
centreOfMassZ="0.0E-9"
orientationX="0.0"
orientationY="1.0"
orientationZ="0.0"
orientationAngle="0.0">
</Entity>


<Entity class="xmlobjects.XMLEntity"
id="glu_912       "
templateId="gluE"
centreOfMassX="0.0E-9"
centreOfMassY="349E-9"
centreOfMassZ="0.0E-9"
orientationX="0.0"
orientationY="1.0"
orientationZ="0.0"
orientationAngle="0.0">
</Entity>


<Entity class="xmlobjects.XMLEntity"
id="glu_913       "
templateId="gluE"
centreOfMassX="0.0E-9"
centreOfMassY="349E-9"
centreOfMassZ="0.0E-9"
orientationX="0.0"
orientationY="1.0"
orientationZ="0.0"
orientationAngle="0.0">
</Entity>


<Entity class="xmlobjects.XMLEntity"
id="glu_914       "
templateId="gluE"
centreOfMassX="0.0E-9"
centreOfMassY="349E-9"
centreOfMassZ="0.0E-9"
orientationX="0.0"
orientationY="1.0"
orientationZ="0.0"
orientationAngle="0.0">
</Entity>


<Entity class="xmlobjects.XMLEntity"
id="glu_915       "
templateId="gluE"
centreOfMassX="0.0E-9"
centreOfMassY="349E-9"
centreOfMassZ="0.0E-9"
orientationX="0.0"
orientationY="1.0"
orientationZ="0.0"
orientationAngle="0.0">
</Entity>


<Entity class="xmlobjects.XMLEntity"
id="glu_916       "
templateId="gluE"
centreOfMassX="0.0E-9"
centreOfMassY="349E-9"
centreOfMassZ="0.0E-9"
orientationX="0.0"
orientationY="1.0"
orientationZ="0.0"
orientationAngle="0.0">
</Entity>


<Entity class="xmlobjects.XMLEntity"
id="glu_917       "
templateId="gluE"
centreOfMassX="0.0E-9"
centreOfMassY="349E-9"
centreOfMassZ="0.0E-9"
orientationX="0.0"
orientationY="1.0"
orientationZ="0.0"
orientationAngle="0.0">
</Entity>


<Entity class="xmlobjects.XMLEntity"
id="glu_918       "
templateId="gluE"
centreOfMassX="0.0E-9"
centreOfMassY="349E-9"
centreOfMassZ="0.0E-9"
orientationX="0.0"
orientationY="1.0"
orientationZ="0.0"
orientationAngle="0.0">
</Entity>


<Entity class="xmlobjects.XMLEntity"
id="glu_919       "
templateId="gluE"
centreOfMassX="0.0E-9"
centreOfMassY="349E-9"
centreOfMassZ="0.0E-9"
orientationX="0.0"
orientationY="1.0"
orientationZ="0.0"
orientationAngle="0.0">
</Entity>


<Entity class="xmlobjects.XMLEntity"
id="glu_920       "
templateId="gluE"
centreOfMassX="0.0E-9"
centreOfMassY="349E-9"
centreOfMassZ="0.0E-9"
orientationX="0.0"
orientationY="1.0"
orientationZ="0.0"
orientationAngle="0.0">
</Entity>


<Entity class="xmlobjects.XMLEntity"
id="glu_921       "
templateId="gluE"
centreOfMassX="0.0E-9"
centreOfMassY="349E-9"
centreOfMassZ="0.0E-9"
orientationX="0.0"
orientationY="1.0"
orientationZ="0.0"
orientationAngle="0.0">
</Entity>


<Entity class="xmlobjects.XMLEntity"
id="glu_922       "
templateId="gluE"
centreOfMassX="0.0E-9"
centreOfMassY="349E-9"
centreOfMassZ="0.0E-9"
orientationX="0.0"
orientationY="1.0"
orientationZ="0.0"
orientationAngle="0.0">
</Entity>


<Entity class="xmlobjects.XMLEntity"
id="glu_923       "
templateId="gluE"
centreOfMassX="0.0E-9"
centreOfMassY="349E-9"
centreOfMassZ="0.0E-9"
orientationX="0.0"
orientationY="1.0"
orientationZ="0.0"
orientationAngle="0.0">
</Entity>


<Entity class="xmlobjects.XMLEntity"
id="glu_924       "
templateId="gluE"
centreOfMassX="0.0E-9"
centreOfMassY="349E-9"
centreOfMassZ="0.0E-9"
orientationX="0.0"
orientationY="1.0"
orientationZ="0.0"
orientationAngle="0.0">
</Entity>


<Entity class="xmlobjects.XMLEntity"
id="glu_925       "
templateId="gluE"
centreOfMassX="0.0E-9"
centreOfMassY="349E-9"
centreOfMassZ="0.0E-9"
orientationX="0.0"
orientationY="1.0"
orientationZ="0.0"
orientationAngle="0.0">
</Entity>


<Entity class="xmlobjects.XMLEntity"
id="glu_926       "
templateId="gluE"
centreOfMassX="0.0E-9"
centreOfMassY="349E-9"
centreOfMassZ="0.0E-9"
orientationX="0.0"
orientationY="1.0"
orientationZ="0.0"
orientationAngle="0.0">
</Entity>


<Entity class="xmlobjects.XMLEntity"
id="glu_927       "
templateId="gluE"
centreOfMassX="0.0E-9"
centreOfMassY="349E-9"
centreOfMassZ="0.0E-9"
orientationX="0.0"
orientationY="1.0"
orientationZ="0.0"
orientationAngle="0.0">
</Entity>


<Entity class="xmlobjects.XMLEntity"
id="glu_928       "
templateId="gluE"
centreOfMassX="0.0E-9"
centreOfMassY="349E-9"
centreOfMassZ="0.0E-9"
orientationX="0.0"
orientationY="1.0"
orientationZ="0.0"
orientationAngle="0.0">
</Entity>


<Entity class="xmlobjects.XMLEntity"
id="glu_929       "
templateId="gluE"
centreOfMassX="0.0E-9"
centreOfMassY="349E-9"
centreOfMassZ="0.0E-9"
orientationX="0.0"
orientationY="1.0"
orientationZ="0.0"
orientationAngle="0.0">
</Entity>


<Entity class="xmlobjects.XMLEntity"
id="glu_930       "
templateId="gluE"
centreOfMassX="0.0E-9"
centreOfMassY="349E-9"
centreOfMassZ="0.0E-9"
orientationX="0.0"
orientationY="1.0"
orientationZ="0.0"
orientationAngle="0.0">
</Entity>


<Entity class="xmlobjects.XMLEntity"
id="glu_931       "
templateId="gluE"
centreOfMassX="0.0E-9"
centreOfMassY="349E-9"
centreOfMassZ="0.0E-9"
orientationX="0.0"
orientationY="1.0"
orientationZ="0.0"
orientationAngle="0.0">
</Entity>


<Entity class="xmlobjects.XMLEntity"
id="glu_932       "
templateId="gluE"
centreOfMassX="0.0E-9"
centreOfMassY="349E-9"
centreOfMassZ="0.0E-9"
orientationX="0.0"
orientationY="1.0"
orientationZ="0.0"
orientationAngle="0.0">
</Entity>


<Entity class="xmlobjects.XMLEntity"
id="glu_933       "
templateId="gluE"
centreOfMassX="0.0E-9"
centreOfMassY="349E-9"
centreOfMassZ="0.0E-9"
orientationX="0.0"
orientationY="1.0"
orientationZ="0.0"
orientationAngle="0.0">
</Entity>


<Entity class="xmlobjects.XMLEntity"
id="glu_934       "
templateId="gluE"
centreOfMassX="0.0E-9"
centreOfMassY="349E-9"
centreOfMassZ="0.0E-9"
orientationX="0.0"
orientationY="1.0"
orientationZ="0.0"
orientationAngle="0.0">
</Entity>


<Entity class="xmlobjects.XMLEntity"
id="glu_935       "
templateId="gluE"
centreOfMassX="0.0E-9"
centreOfMassY="349E-9"
centreOfMassZ="0.0E-9"
orientationX="0.0"
orientationY="1.0"
orientationZ="0.0"
orientationAngle="0.0">
</Entity>


<Entity class="xmlobjects.XMLEntity"
id="glu_936       "
templateId="gluE"
centreOfMassX="0.0E-9"
centreOfMassY="349E-9"
centreOfMassZ="0.0E-9"
orientationX="0.0"
orientationY="1.0"
orientationZ="0.0"
orientationAngle="0.0">
</Entity>


<Entity class="xmlobjects.XMLEntity"
id="glu_937       "
templateId="gluE"
centreOfMassX="0.0E-9"
centreOfMassY="349E-9"
centreOfMassZ="0.0E-9"
orientationX="0.0"
orientationY="1.0"
orientationZ="0.0"
orientationAngle="0.0">
</Entity>


<Entity class="xmlobjects.XMLEntity"
id="glu_938       "
templateId="gluE"
centreOfMassX="0.0E-9"
centreOfMassY="349E-9"
centreOfMassZ="0.0E-9"
orientationX="0.0"
orientationY="1.0"
orientationZ="0.0"
orientationAngle="0.0">
</Entity>


<Entity class="xmlobjects.XMLEntity"
id="glu_939       "
templateId="gluE"
centreOfMassX="0.0E-9"
centreOfMassY="349E-9"
centreOfMassZ="0.0E-9"
orientationX="0.0"
orientationY="1.0"
orientationZ="0.0"
orientationAngle="0.0">
</Entity>


<Entity class="xmlobjects.XMLEntity"
id="glu_940       "
templateId="gluE"
centreOfMassX="0.0E-9"
centreOfMassY="349E-9"
centreOfMassZ="0.0E-9"
orientationX="0.0"
orientationY="1.0"
orientationZ="0.0"
orientationAngle="0.0">
</Entity>


<Entity class="xmlobjects.XMLEntity"
id="glu_941       "
templateId="gluE"
centreOfMassX="0.0E-9"
centreOfMassY="349E-9"
centreOfMassZ="0.0E-9"
orientationX="0.0"
orientationY="1.0"
orientationZ="0.0"
orientationAngle="0.0">
</Entity>


<Entity class="xmlobjects.XMLEntity"
id="glu_942       "
templateId="gluE"
centreOfMassX="0.0E-9"
centreOfMassY="349E-9"
centreOfMassZ="0.0E-9"
orientationX="0.0"
orientationY="1.0"
orientationZ="0.0"
orientationAngle="0.0">
</Entity>


<Entity class="xmlobjects.XMLEntity"
id="glu_943       "
templateId="gluE"
centreOfMassX="0.0E-9"
centreOfMassY="349E-9"
centreOfMassZ="0.0E-9"
orientationX="0.0"
orientationY="1.0"
orientationZ="0.0"
orientationAngle="0.0">
</Entity>


<Entity class="xmlobjects.XMLEntity"
id="glu_944       "
templateId="gluE"
centreOfMassX="0.0E-9"
centreOfMassY="349E-9"
centreOfMassZ="0.0E-9"
orientationX="0.0"
orientationY="1.0"
orientationZ="0.0"
orientationAngle="0.0">
</Entity>


<Entity class="xmlobjects.XMLEntity"
id="glu_945       "
templateId="gluE"
centreOfMassX="0.0E-9"
centreOfMassY="349E-9"
centreOfMassZ="0.0E-9"
orientationX="0.0"
orientationY="1.0"
orientationZ="0.0"
orientationAngle="0.0">
</Entity>


<Entity class="xmlobjects.XMLEntity"
id="glu_946       "
templateId="gluE"
centreOfMassX="0.0E-9"
centreOfMassY="349E-9"
centreOfMassZ="0.0E-9"
orientationX="0.0"
orientationY="1.0"
orientationZ="0.0"
orientationAngle="0.0">
</Entity>


<Entity class="xmlobjects.XMLEntity"
id="glu_947       "
templateId="gluE"
centreOfMassX="0.0E-9"
centreOfMassY="349E-9"
centreOfMassZ="0.0E-9"
orientationX="0.0"
orientationY="1.0"
orientationZ="0.0"
orientationAngle="0.0">
</Entity>


<Entity class="xmlobjects.XMLEntity"
id="glu_948       "
templateId="gluE"
centreOfMassX="0.0E-9"
centreOfMassY="349E-9"
centreOfMassZ="0.0E-9"
orientationX="0.0"
orientationY="1.0"
orientationZ="0.0"
orientationAngle="0.0">
</Entity>


<Entity class="xmlobjects.XMLEntity"
id="glu_949       "
templateId="gluE"
centreOfMassX="0.0E-9"
centreOfMassY="349E-9"
centreOfMassZ="0.0E-9"
orientationX="0.0"
orientationY="1.0"
orientationZ="0.0"
orientationAngle="0.0">
</Entity>


<Entity class="xmlobjects.XMLEntity"
id="glu_950       "
templateId="gluE"
centreOfMassX="0.0E-9"
centreOfMassY="349E-9"
centreOfMassZ="0.0E-9"
orientationX="0.0"
orientationY="1.0"
orientationZ="0.0"
orientationAngle="0.0">
</Entity>


<Entity class="xmlobjects.XMLEntity"
id="glu_951       "
templateId="gluE"
centreOfMassX="0.0E-9"
centreOfMassY="349E-9"
centreOfMassZ="0.0E-9"
orientationX="0.0"
orientationY="1.0"
orientationZ="0.0"
orientationAngle="0.0">
</Entity>


<Entity class="xmlobjects.XMLEntity"
id="glu_952       "
templateId="gluE"
centreOfMassX="0.0E-9"
centreOfMassY="349E-9"
centreOfMassZ="0.0E-9"
orientationX="0.0"
orientationY="1.0"
orientationZ="0.0"
orientationAngle="0.0">
</Entity>


<Entity class="xmlobjects.XMLEntity"
id="glu_953       "
templateId="gluE"
centreOfMassX="0.0E-9"
centreOfMassY="349E-9"
centreOfMassZ="0.0E-9"
orientationX="0.0"
orientationY="1.0"
orientationZ="0.0"
orientationAngle="0.0">
</Entity>


<Entity class="xmlobjects.XMLEntity"
id="glu_954       "
templateId="gluE"
centreOfMassX="0.0E-9"
centreOfMassY="349E-9"
centreOfMassZ="0.0E-9"
orientationX="0.0"
orientationY="1.0"
orientationZ="0.0"
orientationAngle="0.0">
</Entity>


<Entity class="xmlobjects.XMLEntity"
id="glu_955       "
templateId="gluE"
centreOfMassX="0.0E-9"
centreOfMassY="349E-9"
centreOfMassZ="0.0E-9"
orientationX="0.0"
orientationY="1.0"
orientationZ="0.0"
orientationAngle="0.0">
</Entity>


<Entity class="xmlobjects.XMLEntity"
id="glu_956       "
templateId="gluE"
centreOfMassX="0.0E-9"
centreOfMassY="349E-9"
centreOfMassZ="0.0E-9"
orientationX="0.0"
orientationY="1.0"
orientationZ="0.0"
orientationAngle="0.0">
</Entity>


<Entity class="xmlobjects.XMLEntity"
id="glu_957       "
templateId="gluE"
centreOfMassX="0.0E-9"
centreOfMassY="349E-9"
centreOfMassZ="0.0E-9"
orientationX="0.0"
orientationY="1.0"
orientationZ="0.0"
orientationAngle="0.0">
</Entity>


<Entity class="xmlobjects.XMLEntity"
id="glu_958       "
templateId="gluE"
centreOfMassX="0.0E-9"
centreOfMassY="349E-9"
centreOfMassZ="0.0E-9"
orientationX="0.0"
orientationY="1.0"
orientationZ="0.0"
orientationAngle="0.0">
</Entity>


<Entity class="xmlobjects.XMLEntity"
id="glu_959       "
templateId="gluE"
centreOfMassX="0.0E-9"
centreOfMassY="349E-9"
centreOfMassZ="0.0E-9"
orientationX="0.0"
orientationY="1.0"
orientationZ="0.0"
orientationAngle="0.0">
</Entity>


<Entity class="xmlobjects.XMLEntity"
id="glu_960       "
templateId="gluE"
centreOfMassX="0.0E-9"
centreOfMassY="349E-9"
centreOfMassZ="0.0E-9"
orientationX="0.0"
orientationY="1.0"
orientationZ="0.0"
orientationAngle="0.0">
</Entity>


<Entity class="xmlobjects.XMLEntity"
id="glu_961       "
templateId="gluE"
centreOfMassX="0.0E-9"
centreOfMassY="349E-9"
centreOfMassZ="0.0E-9"
orientationX="0.0"
orientationY="1.0"
orientationZ="0.0"
orientationAngle="0.0">
</Entity>


<Entity class="xmlobjects.XMLEntity"
id="glu_962       "
templateId="gluE"
centreOfMassX="0.0E-9"
centreOfMassY="349E-9"
centreOfMassZ="0.0E-9"
orientationX="0.0"
orientationY="1.0"
orientationZ="0.0"
orientationAngle="0.0">
</Entity>


<Entity class="xmlobjects.XMLEntity"
id="glu_963       "
templateId="gluE"
centreOfMassX="0.0E-9"
centreOfMassY="349E-9"
centreOfMassZ="0.0E-9"
orientationX="0.0"
orientationY="1.0"
orientationZ="0.0"
orientationAngle="0.0">
</Entity>


<Entity class="xmlobjects.XMLEntity"
id="glu_964       "
templateId="gluE"
centreOfMassX="0.0E-9"
centreOfMassY="349E-9"
centreOfMassZ="0.0E-9"
orientationX="0.0"
orientationY="1.0"
orientationZ="0.0"
orientationAngle="0.0">
</Entity>


<Entity class="xmlobjects.XMLEntity"
id="glu_965       "
templateId="gluE"
centreOfMassX="0.0E-9"
centreOfMassY="349E-9"
centreOfMassZ="0.0E-9"
orientationX="0.0"
orientationY="1.0"
orientationZ="0.0"
orientationAngle="0.0">
</Entity>


<Entity class="xmlobjects.XMLEntity"
id="glu_966       "
templateId="gluE"
centreOfMassX="0.0E-9"
centreOfMassY="349E-9"
centreOfMassZ="0.0E-9"
orientationX="0.0"
orientationY="1.0"
orientationZ="0.0"
orientationAngle="0.0">
</Entity>


<Entity class="xmlobjects.XMLEntity"
id="glu_967       "
templateId="gluE"
centreOfMassX="0.0E-9"
centreOfMassY="349E-9"
centreOfMassZ="0.0E-9"
orientationX="0.0"
orientationY="1.0"
orientationZ="0.0"
orientationAngle="0.0">
</Entity>


<Entity class="xmlobjects.XMLEntity"
id="glu_968       "
templateId="gluE"
centreOfMassX="0.0E-9"
centreOfMassY="349E-9"
centreOfMassZ="0.0E-9"
orientationX="0.0"
orientationY="1.0"
orientationZ="0.0"
orientationAngle="0.0">
</Entity>


<Entity class="xmlobjects.XMLEntity"
id="glu_969       "
templateId="gluE"
centreOfMassX="0.0E-9"
centreOfMassY="349E-9"
centreOfMassZ="0.0E-9"
orientationX="0.0"
orientationY="1.0"
orientationZ="0.0"
orientationAngle="0.0">
</Entity>


<Entity class="xmlobjects.XMLEntity"
id="glu_970       "
templateId="gluE"
centreOfMassX="0.0E-9"
centreOfMassY="349E-9"
centreOfMassZ="0.0E-9"
orientationX="0.0"
orientationY="1.0"
orientationZ="0.0"
orientationAngle="0.0">
</Entity>


<Entity class="xmlobjects.XMLEntity"
id="glu_971       "
templateId="gluE"
centreOfMassX="0.0E-9"
centreOfMassY="349E-9"
centreOfMassZ="0.0E-9"
orientationX="0.0"
orientationY="1.0"
orientationZ="0.0"
orientationAngle="0.0">
</Entity>


<Entity class="xmlobjects.XMLEntity"
id="glu_972       "
templateId="gluE"
centreOfMassX="0.0E-9"
centreOfMassY="349E-9"
centreOfMassZ="0.0E-9"
orientationX="0.0"
orientationY="1.0"
orientationZ="0.0"
orientationAngle="0.0">
</Entity>


<Entity class="xmlobjects.XMLEntity"
id="glu_973       "
templateId="gluE"
centreOfMassX="0.0E-9"
centreOfMassY="349E-9"
centreOfMassZ="0.0E-9"
orientationX="0.0"
orientationY="1.0"
orientationZ="0.0"
orientationAngle="0.0">
</Entity>


<Entity class="xmlobjects.XMLEntity"
id="glu_974       "
templateId="gluE"
centreOfMassX="0.0E-9"
centreOfMassY="349E-9"
centreOfMassZ="0.0E-9"
orientationX="0.0"
orientationY="1.0"
orientationZ="0.0"
orientationAngle="0.0">
</Entity>


<Entity class="xmlobjects.XMLEntity"
id="glu_975       "
templateId="gluE"
centreOfMassX="0.0E-9"
centreOfMassY="349E-9"
centreOfMassZ="0.0E-9"
orientationX="0.0"
orientationY="1.0"
orientationZ="0.0"
orientationAngle="0.0">
</Entity>


<Entity class="xmlobjects.XMLEntity"
id="glu_976       "
templateId="gluE"
centreOfMassX="0.0E-9"
centreOfMassY="349E-9"
centreOfMassZ="0.0E-9"
orientationX="0.0"
orientationY="1.0"
orientationZ="0.0"
orientationAngle="0.0">
</Entity>


<Entity class="xmlobjects.XMLEntity"
id="glu_977       "
templateId="gluE"
centreOfMassX="0.0E-9"
centreOfMassY="349E-9"
centreOfMassZ="0.0E-9"
orientationX="0.0"
orientationY="1.0"
orientationZ="0.0"
orientationAngle="0.0">
</Entity>


<Entity class="xmlobjects.XMLEntity"
id="glu_978       "
templateId="gluE"
centreOfMassX="0.0E-9"
centreOfMassY="349E-9"
centreOfMassZ="0.0E-9"
orientationX="0.0"
orientationY="1.0"
orientationZ="0.0"
orientationAngle="0.0">
</Entity>


<Entity class="xmlobjects.XMLEntity"
id="glu_979       "
templateId="gluE"
centreOfMassX="0.0E-9"
centreOfMassY="349E-9"
centreOfMassZ="0.0E-9"
orientationX="0.0"
orientationY="1.0"
orientationZ="0.0"
orientationAngle="0.0">
</Entity>


<Entity class="xmlobjects.XMLEntity"
id="glu_980       "
templateId="gluE"
centreOfMassX="0.0E-9"
centreOfMassY="349E-9"
centreOfMassZ="0.0E-9"
orientationX="0.0"
orientationY="1.0"
orientationZ="0.0"
orientationAngle="0.0">
</Entity>


<Entity class="xmlobjects.XMLEntity"
id="glu_981       "
templateId="gluE"
centreOfMassX="0.0E-9"
centreOfMassY="349E-9"
centreOfMassZ="0.0E-9"
orientationX="0.0"
orientationY="1.0"
orientationZ="0.0"
orientationAngle="0.0">
</Entity>


<Entity class="xmlobjects.XMLEntity"
id="glu_982       "
templateId="gluE"
centreOfMassX="0.0E-9"
centreOfMassY="349E-9"
centreOfMassZ="0.0E-9"
orientationX="0.0"
orientationY="1.0"
orientationZ="0.0"
orientationAngle="0.0">
</Entity>


<Entity class="xmlobjects.XMLEntity"
id="glu_983       "
templateId="gluE"
centreOfMassX="0.0E-9"
centreOfMassY="349E-9"
centreOfMassZ="0.0E-9"
orientationX="0.0"
orientationY="1.0"
orientationZ="0.0"
orientationAngle="0.0">
</Entity>


<Entity class="xmlobjects.XMLEntity"
id="glu_984       "
templateId="gluE"
centreOfMassX="0.0E-9"
centreOfMassY="349E-9"
centreOfMassZ="0.0E-9"
orientationX="0.0"
orientationY="1.0"
orientationZ="0.0"
orientationAngle="0.0">
</Entity>


<Entity class="xmlobjects.XMLEntity"
id="glu_985       "
templateId="gluE"
centreOfMassX="0.0E-9"
centreOfMassY="349E-9"
centreOfMassZ="0.0E-9"
orientationX="0.0"
orientationY="1.0"
orientationZ="0.0"
orientationAngle="0.0">
</Entity>


<Entity class="xmlobjects.XMLEntity"
id="glu_986       "
templateId="gluE"
centreOfMassX="0.0E-9"
centreOfMassY="349E-9"
centreOfMassZ="0.0E-9"
orientationX="0.0"
orientationY="1.0"
orientationZ="0.0"
orientationAngle="0.0">
</Entity>


<Entity class="xmlobjects.XMLEntity"
id="glu_987       "
templateId="gluE"
centreOfMassX="0.0E-9"
centreOfMassY="349E-9"
centreOfMassZ="0.0E-9"
orientationX="0.0"
orientationY="1.0"
orientationZ="0.0"
orientationAngle="0.0">
</Entity>


<Entity class="xmlobjects.XMLEntity"
id="glu_988       "
templateId="gluE"
centreOfMassX="0.0E-9"
centreOfMassY="349E-9"
centreOfMassZ="0.0E-9"
orientationX="0.0"
orientationY="1.0"
orientationZ="0.0"
orientationAngle="0.0">
</Entity>


<Entity class="xmlobjects.XMLEntity"
id="glu_989       "
templateId="gluE"
centreOfMassX="0.0E-9"
centreOfMassY="349E-9"
centreOfMassZ="0.0E-9"
orientationX="0.0"
orientationY="1.0"
orientationZ="0.0"
orientationAngle="0.0">
</Entity>


<Entity class="xmlobjects.XMLEntity"
id="glu_990       "
templateId="gluE"
centreOfMassX="0.0E-9"
centreOfMassY="349E-9"
centreOfMassZ="0.0E-9"
orientationX="0.0"
orientationY="1.0"
orientationZ="0.0"
orientationAngle="0.0">
</Entity>


<Entity class="xmlobjects.XMLEntity"
id="glu_991       "
templateId="gluE"
centreOfMassX="0.0E-9"
centreOfMassY="349E-9"
centreOfMassZ="0.0E-9"
orientationX="0.0"
orientationY="1.0"
orientationZ="0.0"
orientationAngle="0.0">
</Entity>


<Entity class="xmlobjects.XMLEntity"
id="glu_992       "
templateId="gluE"
centreOfMassX="0.0E-9"
centreOfMassY="349E-9"
centreOfMassZ="0.0E-9"
orientationX="0.0"
orientationY="1.0"
orientationZ="0.0"
orientationAngle="0.0">
</Entity>


<Entity class="xmlobjects.XMLEntity"
id="glu_993       "
templateId="gluE"
centreOfMassX="0.0E-9"
centreOfMassY="349E-9"
centreOfMassZ="0.0E-9"
orientationX="0.0"
orientationY="1.0"
orientationZ="0.0"
orientationAngle="0.0">
</Entity>


<Entity class="xmlobjects.XMLEntity"
id="glu_994       "
templateId="gluE"
centreOfMassX="0.0E-9"
centreOfMassY="349E-9"
centreOfMassZ="0.0E-9"
orientationX="0.0"
orientationY="1.0"
orientationZ="0.0"
orientationAngle="0.0">
</Entity>


<Entity class="xmlobjects.XMLEntity"
id="glu_995       "
templateId="gluE"
centreOfMassX="0.0E-9"
centreOfMassY="349E-9"
centreOfMassZ="0.0E-9"
orientationX="0.0"
orientationY="1.0"
orientationZ="0.0"
orientationAngle="0.0">
</Entity>


<Entity class="xmlobjects.XMLEntity"
id="glu_996       "
templateId="gluE"
centreOfMassX="0.0E-9"
centreOfMassY="349E-9"
centreOfMassZ="0.0E-9"
orientationX="0.0"
orientationY="1.0"
orientationZ="0.0"
orientationAngle="0.0">
</Entity>


<Entity class="xmlobjects.XMLEntity"
id="glu_997       "
templateId="gluE"
centreOfMassX="0.0E-9"
centreOfMassY="349E-9"
centreOfMassZ="0.0E-9"
orientationX="0.0"
orientationY="1.0"
orientationZ="0.0"
orientationAngle="0.0">
</Entity>


<Entity class="xmlobjects.XMLEntity"
id="glu_998       "
templateId="gluE"
centreOfMassX="0.0E-9"
centreOfMassY="349E-9"
centreOfMassZ="0.0E-9"
orientationX="0.0"
orientationY="1.0"
orientationZ="0.0"
orientationAngle="0.0">
</Entity>


<Entity class="xmlobjects.XMLEntity"
id="glu_999       "
templateId="gluE"
centreOfMassX="0.0E-9"
centreOfMassY="349E-9"
centreOfMassZ="0.0E-9"
orientationX="0.0"
orientationY="1.0"
orientationZ="0.0"
orientationAngle="0.0">
</Entity>


<Entity class="xmlobjects.XMLEntity"
id="glu_1000      "
templateId="gluE"
centreOfMassX="0.0E-9"
centreOfMassY="349E-9"
centreOfMassZ="0.0E-9"
orientationX="0.0"
orientationY="1.0"
orientationZ="0.0"
orientationAngle="0.0">
</Entity>


<Entity class="xmlobjects.XMLEntity"
id="glu_1001      "
templateId="gluE"
centreOfMassX="0.0E-9"
centreOfMassY="349E-9"
centreOfMassZ="0.0E-9"
orientationX="0.0"
orientationY="1.0"
orientationZ="0.0"
orientationAngle="0.0">
</Entity>


<Entity class="xmlobjects.XMLEntity"
id="glu_1002      "
templateId="gluE"
centreOfMassX="0.0E-9"
centreOfMassY="349E-9"
centreOfMassZ="0.0E-9"
orientationX="0.0"
orientationY="1.0"
orientationZ="0.0"
orientationAngle="0.0">
</Entity>


<Entity class="xmlobjects.XMLEntity"
id="glu_1003      "
templateId="gluE"
centreOfMassX="0.0E-9"
centreOfMassY="349E-9"
centreOfMassZ="0.0E-9"
orientationX="0.0"
orientationY="1.0"
orientationZ="0.0"
orientationAngle="0.0">
</Entity>


<Entity class="xmlobjects.XMLEntity"
id="glu_1004      "
templateId="gluE"
centreOfMassX="0.0E-9"
centreOfMassY="349E-9"
centreOfMassZ="0.0E-9"
orientationX="0.0"
orientationY="1.0"
orientationZ="0.0"
orientationAngle="0.0">
</Entity>


<Entity class="xmlobjects.XMLEntity"
id="glu_1005      "
templateId="gluE"
centreOfMassX="0.0E-9"
centreOfMassY="349E-9"
centreOfMassZ="0.0E-9"
orientationX="0.0"
orientationY="1.0"
orientationZ="0.0"
orientationAngle="0.0">
</Entity>


<Entity class="xmlobjects.XMLEntity"
id="glu_1006      "
templateId="gluE"
centreOfMassX="0.0E-9"
centreOfMassY="349E-9"
centreOfMassZ="0.0E-9"
orientationX="0.0"
orientationY="1.0"
orientationZ="0.0"
orientationAngle="0.0">
</Entity>


<Entity class="xmlobjects.XMLEntity"
id="glu_1007      "
templateId="gluE"
centreOfMassX="0.0E-9"
centreOfMassY="349E-9"
centreOfMassZ="0.0E-9"
orientationX="0.0"
orientationY="1.0"
orientationZ="0.0"
orientationAngle="0.0">
</Entity>


<Entity class="xmlobjects.XMLEntity"
id="glu_1008      "
templateId="gluE"
centreOfMassX="0.0E-9"
centreOfMassY="349E-9"
centreOfMassZ="0.0E-9"
orientationX="0.0"
orientationY="1.0"
orientationZ="0.0"
orientationAngle="0.0">
</Entity>


<Entity class="xmlobjects.XMLEntity"
id="glu_1009      "
templateId="gluE"
centreOfMassX="0.0E-9"
centreOfMassY="349E-9"
centreOfMassZ="0.0E-9"
orientationX="0.0"
orientationY="1.0"
orientationZ="0.0"
orientationAngle="0.0">
</Entity>


<Entity class="xmlobjects.XMLEntity"
id="glu_1010      "
templateId="gluE"
centreOfMassX="0.0E-9"
centreOfMassY="349E-9"
centreOfMassZ="0.0E-9"
orientationX="0.0"
orientationY="1.0"
orientationZ="0.0"
orientationAngle="0.0">
</Entity>


<Entity class="xmlobjects.XMLEntity"
id="glu_1011      "
templateId="gluE"
centreOfMassX="0.0E-9"
centreOfMassY="349E-9"
centreOfMassZ="0.0E-9"
orientationX="0.0"
orientationY="1.0"
orientationZ="0.0"
orientationAngle="0.0">
</Entity>


<Entity class="xmlobjects.XMLEntity"
id="glu_1012      "
templateId="gluE"
centreOfMassX="0.0E-9"
centreOfMassY="349E-9"
centreOfMassZ="0.0E-9"
orientationX="0.0"
orientationY="1.0"
orientationZ="0.0"
orientationAngle="0.0">
</Entity>


<Entity class="xmlobjects.XMLEntity"
id="glu_1013      "
templateId="gluE"
centreOfMassX="0.0E-9"
centreOfMassY="349E-9"
centreOfMassZ="0.0E-9"
orientationX="0.0"
orientationY="1.0"
orientationZ="0.0"
orientationAngle="0.0">
</Entity>


<Entity class="xmlobjects.XMLEntity"
id="glu_1014      "
templateId="gluE"
centreOfMassX="0.0E-9"
centreOfMassY="349E-9"
centreOfMassZ="0.0E-9"
orientationX="0.0"
orientationY="1.0"
orientationZ="0.0"
orientationAngle="0.0">
</Entity>


<Entity class="xmlobjects.XMLEntity"
id="glu_1015      "
templateId="gluE"
centreOfMassX="0.0E-9"
centreOfMassY="349E-9"
centreOfMassZ="0.0E-9"
orientationX="0.0"
orientationY="1.0"
orientationZ="0.0"
orientationAngle="0.0">
</Entity>


<Entity class="xmlobjects.XMLEntity"
id="glu_1016      "
templateId="gluE"
centreOfMassX="0.0E-9"
centreOfMassY="349E-9"
centreOfMassZ="0.0E-9"
orientationX="0.0"
orientationY="1.0"
orientationZ="0.0"
orientationAngle="0.0">
</Entity>


<Entity class="xmlobjects.XMLEntity"
id="glu_1017      "
templateId="gluE"
centreOfMassX="0.0E-9"
centreOfMassY="349E-9"
centreOfMassZ="0.0E-9"
orientationX="0.0"
orientationY="1.0"
orientationZ="0.0"
orientationAngle="0.0">
</Entity>


<Entity class="xmlobjects.XMLEntity"
id="glu_1018      "
templateId="gluE"
centreOfMassX="0.0E-9"
centreOfMassY="349E-9"
centreOfMassZ="0.0E-9"
orientationX="0.0"
orientationY="1.0"
orientationZ="0.0"
orientationAngle="0.0">
</Entity>


<Entity class="xmlobjects.XMLEntity"
id="glu_1019      "
templateId="gluE"
centreOfMassX="0.0E-9"
centreOfMassY="349E-9"
centreOfMassZ="0.0E-9"
orientationX="0.0"
orientationY="1.0"
orientationZ="0.0"
orientationAngle="0.0">
</Entity>


<Entity class="xmlobjects.XMLEntity"
id="glu_1020      "
templateId="gluE"
centreOfMassX="0.0E-9"
centreOfMassY="349E-9"
centreOfMassZ="0.0E-9"
orientationX="0.0"
orientationY="1.0"
orientationZ="0.0"
orientationAngle="0.0">
</Entity>


<Entity class="xmlobjects.XMLEntity"
id="glu_1021      "
templateId="gluE"
centreOfMassX="0.0E-9"
centreOfMassY="349E-9"
centreOfMassZ="0.0E-9"
orientationX="0.0"
orientationY="1.0"
orientationZ="0.0"
orientationAngle="0.0">
</Entity>


<Entity class="xmlobjects.XMLEntity"
id="glu_1022      "
templateId="gluE"
centreOfMassX="0.0E-9"
centreOfMassY="349E-9"
centreOfMassZ="0.0E-9"
orientationX="0.0"
orientationY="1.0"
orientationZ="0.0"
orientationAngle="0.0">
</Entity>


<Entity class="xmlobjects.XMLEntity"
id="glu_1023      "
templateId="gluE"
centreOfMassX="0.0E-9"
centreOfMassY="349E-9"
centreOfMassZ="0.0E-9"
orientationX="0.0"
orientationY="1.0"
orientationZ="0.0"
orientationAngle="0.0">
</Entity>


<Entity class="xmlobjects.XMLEntity"
id="glu_1024      "
templateId="gluE"
centreOfMassX="0.0E-9"
centreOfMassY="349E-9"
centreOfMassZ="0.0E-9"
orientationX="0.0"
orientationY="1.0"
orientationZ="0.0"
orientationAngle="0.0">
</Entity>


<Entity class="xmlobjects.XMLEntity"
id="glu_1025      "
templateId="gluE"
centreOfMassX="0.0E-9"
centreOfMassY="349E-9"
centreOfMassZ="0.0E-9"
orientationX="0.0"
orientationY="1.0"
orientationZ="0.0"
orientationAngle="0.0">
</Entity>


<Entity class="xmlobjects.XMLEntity"
id="glu_1026      "
templateId="gluE"
centreOfMassX="0.0E-9"
centreOfMassY="349E-9"
centreOfMassZ="0.0E-9"
orientationX="0.0"
orientationY="1.0"
orientationZ="0.0"
orientationAngle="0.0">
</Entity>


<Entity class="xmlobjects.XMLEntity"
id="glu_1027      "
templateId="gluE"
centreOfMassX="0.0E-9"
centreOfMassY="349E-9"
centreOfMassZ="0.0E-9"
orientationX="0.0"
orientationY="1.0"
orientationZ="0.0"
orientationAngle="0.0">
</Entity>


<Entity class="xmlobjects.XMLEntity"
id="glu_1028      "
templateId="gluE"
centreOfMassX="0.0E-9"
centreOfMassY="349E-9"
centreOfMassZ="0.0E-9"
orientationX="0.0"
orientationY="1.0"
orientationZ="0.0"
orientationAngle="0.0">
</Entity>


<Entity class="xmlobjects.XMLEntity"
id="glu_1029      "
templateId="gluE"
centreOfMassX="0.0E-9"
centreOfMassY="349E-9"
centreOfMassZ="0.0E-9"
orientationX="0.0"
orientationY="1.0"
orientationZ="0.0"
orientationAngle="0.0">
</Entity>


<Entity class="xmlobjects.XMLEntity"
id="glu_1030      "
templateId="gluE"
centreOfMassX="0.0E-9"
centreOfMassY="349E-9"
centreOfMassZ="0.0E-9"
orientationX="0.0"
orientationY="1.0"
orientationZ="0.0"
orientationAngle="0.0">
</Entity>


<Entity class="xmlobjects.XMLEntity"
id="glu_1031      "
templateId="gluE"
centreOfMassX="0.0E-9"
centreOfMassY="349E-9"
centreOfMassZ="0.0E-9"
orientationX="0.0"
orientationY="1.0"
orientationZ="0.0"
orientationAngle="0.0">
</Entity>


<Entity class="xmlobjects.XMLEntity"
id="glu_1032      "
templateId="gluE"
centreOfMassX="0.0E-9"
centreOfMassY="349E-9"
centreOfMassZ="0.0E-9"
orientationX="0.0"
orientationY="1.0"
orientationZ="0.0"
orientationAngle="0.0">
</Entity>


<Entity class="xmlobjects.XMLEntity"
id="glu_1033      "
templateId="gluE"
centreOfMassX="0.0E-9"
centreOfMassY="349E-9"
centreOfMassZ="0.0E-9"
orientationX="0.0"
orientationY="1.0"
orientationZ="0.0"
orientationAngle="0.0">
</Entity>


<Entity class="xmlobjects.XMLEntity"
id="glu_1034      "
templateId="gluE"
centreOfMassX="0.0E-9"
centreOfMassY="349E-9"
centreOfMassZ="0.0E-9"
orientationX="0.0"
orientationY="1.0"
orientationZ="0.0"
orientationAngle="0.0">
</Entity>


<Entity class="xmlobjects.XMLEntity"
id="glu_1035      "
templateId="gluE"
centreOfMassX="0.0E-9"
centreOfMassY="349E-9"
centreOfMassZ="0.0E-9"
orientationX="0.0"
orientationY="1.0"
orientationZ="0.0"
orientationAngle="0.0">
</Entity>


<Entity class="xmlobjects.XMLEntity"
id="glu_1036      "
templateId="gluE"
centreOfMassX="0.0E-9"
centreOfMassY="349E-9"
centreOfMassZ="0.0E-9"
orientationX="0.0"
orientationY="1.0"
orientationZ="0.0"
orientationAngle="0.0">
</Entity>


<Entity class="xmlobjects.XMLEntity"
id="glu_1037      "
templateId="gluE"
centreOfMassX="0.0E-9"
centreOfMassY="349E-9"
centreOfMassZ="0.0E-9"
orientationX="0.0"
orientationY="1.0"
orientationZ="0.0"
orientationAngle="0.0">
</Entity>


<Entity class="xmlobjects.XMLEntity"
id="glu_1038      "
templateId="gluE"
centreOfMassX="0.0E-9"
centreOfMassY="349E-9"
centreOfMassZ="0.0E-9"
orientationX="0.0"
orientationY="1.0"
orientationZ="0.0"
orientationAngle="0.0">
</Entity>


<Entity class="xmlobjects.XMLEntity"
id="glu_1039      "
templateId="gluE"
centreOfMassX="0.0E-9"
centreOfMassY="349E-9"
centreOfMassZ="0.0E-9"
orientationX="0.0"
orientationY="1.0"
orientationZ="0.0"
orientationAngle="0.0">
</Entity>


<Entity class="xmlobjects.XMLEntity"
id="glu_1040      "
templateId="gluE"
centreOfMassX="0.0E-9"
centreOfMassY="349E-9"
centreOfMassZ="0.0E-9"
orientationX="0.0"
orientationY="1.0"
orientationZ="0.0"
orientationAngle="0.0">
</Entity>


<Entity class="xmlobjects.XMLEntity"
id="glu_1041      "
templateId="gluE"
centreOfMassX="0.0E-9"
centreOfMassY="349E-9"
centreOfMassZ="0.0E-9"
orientationX="0.0"
orientationY="1.0"
orientationZ="0.0"
orientationAngle="0.0">
</Entity>


<Entity class="xmlobjects.XMLEntity"
id="glu_1042      "
templateId="gluE"
centreOfMassX="0.0E-9"
centreOfMassY="349E-9"
centreOfMassZ="0.0E-9"
orientationX="0.0"
orientationY="1.0"
orientationZ="0.0"
orientationAngle="0.0">
</Entity>


<Entity class="xmlobjects.XMLEntity"
id="glu_1043      "
templateId="gluE"
centreOfMassX="0.0E-9"
centreOfMassY="349E-9"
centreOfMassZ="0.0E-9"
orientationX="0.0"
orientationY="1.0"
orientationZ="0.0"
orientationAngle="0.0">
</Entity>


<Entity class="xmlobjects.XMLEntity"
id="glu_1044      "
templateId="gluE"
centreOfMassX="0.0E-9"
centreOfMassY="349E-9"
centreOfMassZ="0.0E-9"
orientationX="0.0"
orientationY="1.0"
orientationZ="0.0"
orientationAngle="0.0">
</Entity>


<Entity class="xmlobjects.XMLEntity"
id="glu_1045      "
templateId="gluE"
centreOfMassX="0.0E-9"
centreOfMassY="349E-9"
centreOfMassZ="0.0E-9"
orientationX="0.0"
orientationY="1.0"
orientationZ="0.0"
orientationAngle="0.0">
</Entity>


<Entity class="xmlobjects.XMLEntity"
id="glu_1046      "
templateId="gluE"
centreOfMassX="0.0E-9"
centreOfMassY="349E-9"
centreOfMassZ="0.0E-9"
orientationX="0.0"
orientationY="1.0"
orientationZ="0.0"
orientationAngle="0.0">
</Entity>


<Entity class="xmlobjects.XMLEntity"
id="glu_1047      "
templateId="gluE"
centreOfMassX="0.0E-9"
centreOfMassY="349E-9"
centreOfMassZ="0.0E-9"
orientationX="0.0"
orientationY="1.0"
orientationZ="0.0"
orientationAngle="0.0">
</Entity>


<Entity class="xmlobjects.XMLEntity"
id="glu_1048      "
templateId="gluE"
centreOfMassX="0.0E-9"
centreOfMassY="349E-9"
centreOfMassZ="0.0E-9"
orientationX="0.0"
orientationY="1.0"
orientationZ="0.0"
orientationAngle="0.0">
</Entity>


<Entity class="xmlobjects.XMLEntity"
id="glu_1049      "
templateId="gluE"
centreOfMassX="0.0E-9"
centreOfMassY="349E-9"
centreOfMassZ="0.0E-9"
orientationX="0.0"
orientationY="1.0"
orientationZ="0.0"
orientationAngle="0.0">
</Entity>


<Entity class="xmlobjects.XMLEntity"
id="glu_1050      "
templateId="gluE"
centreOfMassX="0.0E-9"
centreOfMassY="349E-9"
centreOfMassZ="0.0E-9"
orientationX="0.0"
orientationY="1.0"
orientationZ="0.0"
orientationAngle="0.0">
</Entity>


<Entity class="xmlobjects.XMLEntity"
id="glu_1051      "
templateId="gluE"
centreOfMassX="0.0E-9"
centreOfMassY="349E-9"
centreOfMassZ="0.0E-9"
orientationX="0.0"
orientationY="1.0"
orientationZ="0.0"
orientationAngle="0.0">
</Entity>


<Entity class="xmlobjects.XMLEntity"
id="glu_1052      "
templateId="gluE"
centreOfMassX="0.0E-9"
centreOfMassY="349E-9"
centreOfMassZ="0.0E-9"
orientationX="0.0"
orientationY="1.0"
orientationZ="0.0"
orientationAngle="0.0">
</Entity>


<Entity class="xmlobjects.XMLEntity"
id="glu_1053      "
templateId="gluE"
centreOfMassX="0.0E-9"
centreOfMassY="349E-9"
centreOfMassZ="0.0E-9"
orientationX="0.0"
orientationY="1.0"
orientationZ="0.0"
orientationAngle="0.0">
</Entity>


<Entity class="xmlobjects.XMLEntity"
id="glu_1054      "
templateId="gluE"
centreOfMassX="0.0E-9"
centreOfMassY="349E-9"
centreOfMassZ="0.0E-9"
orientationX="0.0"
orientationY="1.0"
orientationZ="0.0"
orientationAngle="0.0">
</Entity>


<Entity class="xmlobjects.XMLEntity"
id="glu_1055      "
templateId="gluE"
centreOfMassX="0.0E-9"
centreOfMassY="349E-9"
centreOfMassZ="0.0E-9"
orientationX="0.0"
orientationY="1.0"
orientationZ="0.0"
orientationAngle="0.0">
</Entity>


<Entity class="xmlobjects.XMLEntity"
id="glu_1056      "
templateId="gluE"
centreOfMassX="0.0E-9"
centreOfMassY="349E-9"
centreOfMassZ="0.0E-9"
orientationX="0.0"
orientationY="1.0"
orientationZ="0.0"
orientationAngle="0.0">
</Entity>


<Entity class="xmlobjects.XMLEntity"
id="glu_1057      "
templateId="gluE"
centreOfMassX="0.0E-9"
centreOfMassY="349E-9"
centreOfMassZ="0.0E-9"
orientationX="0.0"
orientationY="1.0"
orientationZ="0.0"
orientationAngle="0.0">
</Entity>


<Entity class="xmlobjects.XMLEntity"
id="glu_1058      "
templateId="gluE"
centreOfMassX="0.0E-9"
centreOfMassY="349E-9"
centreOfMassZ="0.0E-9"
orientationX="0.0"
orientationY="1.0"
orientationZ="0.0"
orientationAngle="0.0">
</Entity>


<Entity class="xmlobjects.XMLEntity"
id="glu_1059      "
templateId="gluE"
centreOfMassX="0.0E-9"
centreOfMassY="349E-9"
centreOfMassZ="0.0E-9"
orientationX="0.0"
orientationY="1.0"
orientationZ="0.0"
orientationAngle="0.0">
</Entity>


<Entity class="xmlobjects.XMLEntity"
id="glu_1060      "
templateId="gluE"
centreOfMassX="0.0E-9"
centreOfMassY="349E-9"
centreOfMassZ="0.0E-9"
orientationX="0.0"
orientationY="1.0"
orientationZ="0.0"
orientationAngle="0.0">
</Entity>


<Entity class="xmlobjects.XMLEntity"
id="glu_1061      "
templateId="gluE"
centreOfMassX="0.0E-9"
centreOfMassY="349E-9"
centreOfMassZ="0.0E-9"
orientationX="0.0"
orientationY="1.0"
orientationZ="0.0"
orientationAngle="0.0">
</Entity>


<Entity class="xmlobjects.XMLEntity"
id="glu_1062      "
templateId="gluE"
centreOfMassX="0.0E-9"
centreOfMassY="349E-9"
centreOfMassZ="0.0E-9"
orientationX="0.0"
orientationY="1.0"
orientationZ="0.0"
orientationAngle="0.0">
</Entity>


<Entity class="xmlobjects.XMLEntity"
id="glu_1063      "
templateId="gluE"
centreOfMassX="0.0E-9"
centreOfMassY="349E-9"
centreOfMassZ="0.0E-9"
orientationX="0.0"
orientationY="1.0"
orientationZ="0.0"
orientationAngle="0.0">
</Entity>


<Entity class="xmlobjects.XMLEntity"
id="glu_1064      "
templateId="gluE"
centreOfMassX="0.0E-9"
centreOfMassY="349E-9"
centreOfMassZ="0.0E-9"
orientationX="0.0"
orientationY="1.0"
orientationZ="0.0"
orientationAngle="0.0">
</Entity>


<Entity class="xmlobjects.XMLEntity"
id="glu_1065      "
templateId="gluE"
centreOfMassX="0.0E-9"
centreOfMassY="349E-9"
centreOfMassZ="0.0E-9"
orientationX="0.0"
orientationY="1.0"
orientationZ="0.0"
orientationAngle="0.0">
</Entity>


<Entity class="xmlobjects.XMLEntity"
id="glu_1066      "
templateId="gluE"
centreOfMassX="0.0E-9"
centreOfMassY="349E-9"
centreOfMassZ="0.0E-9"
orientationX="0.0"
orientationY="1.0"
orientationZ="0.0"
orientationAngle="0.0">
</Entity>


<Entity class="xmlobjects.XMLEntity"
id="glu_1067      "
templateId="gluE"
centreOfMassX="0.0E-9"
centreOfMassY="349E-9"
centreOfMassZ="0.0E-9"
orientationX="0.0"
orientationY="1.0"
orientationZ="0.0"
orientationAngle="0.0">
</Entity>


<Entity class="xmlobjects.XMLEntity"
id="glu_1068      "
templateId="gluE"
centreOfMassX="0.0E-9"
centreOfMassY="349E-9"
centreOfMassZ="0.0E-9"
orientationX="0.0"
orientationY="1.0"
orientationZ="0.0"
orientationAngle="0.0">
</Entity>


<Entity class="xmlobjects.XMLEntity"
id="glu_1069      "
templateId="gluE"
centreOfMassX="0.0E-9"
centreOfMassY="349E-9"
centreOfMassZ="0.0E-9"
orientationX="0.0"
orientationY="1.0"
orientationZ="0.0"
orientationAngle="0.0">
</Entity>


<Entity class="xmlobjects.XMLEntity"
id="glu_1070      "
templateId="gluE"
centreOfMassX="0.0E-9"
centreOfMassY="349E-9"
centreOfMassZ="0.0E-9"
orientationX="0.0"
orientationY="1.0"
orientationZ="0.0"
orientationAngle="0.0">
</Entity>


<Entity class="xmlobjects.XMLEntity"
id="glu_1071      "
templateId="gluE"
centreOfMassX="0.0E-9"
centreOfMassY="349E-9"
centreOfMassZ="0.0E-9"
orientationX="0.0"
orientationY="1.0"
orientationZ="0.0"
orientationAngle="0.0">
</Entity>


<Entity class="xmlobjects.XMLEntity"
id="glu_1072      "
templateId="gluE"
centreOfMassX="0.0E-9"
centreOfMassY="349E-9"
centreOfMassZ="0.0E-9"
orientationX="0.0"
orientationY="1.0"
orientationZ="0.0"
orientationAngle="0.0">
</Entity>


<Entity class="xmlobjects.XMLEntity"
id="glu_1073      "
templateId="gluE"
centreOfMassX="0.0E-9"
centreOfMassY="349E-9"
centreOfMassZ="0.0E-9"
orientationX="0.0"
orientationY="1.0"
orientationZ="0.0"
orientationAngle="0.0">
</Entity>


<Entity class="xmlobjects.XMLEntity"
id="glu_1074      "
templateId="gluE"
centreOfMassX="0.0E-9"
centreOfMassY="349E-9"
centreOfMassZ="0.0E-9"
orientationX="0.0"
orientationY="1.0"
orientationZ="0.0"
orientationAngle="0.0">
</Entity>


<Entity class="xmlobjects.XMLEntity"
id="glu_1075      "
templateId="gluE"
centreOfMassX="0.0E-9"
centreOfMassY="349E-9"
centreOfMassZ="0.0E-9"
orientationX="0.0"
orientationY="1.0"
orientationZ="0.0"
orientationAngle="0.0">
</Entity>


<Entity class="xmlobjects.XMLEntity"
id="glu_1076      "
templateId="gluE"
centreOfMassX="0.0E-9"
centreOfMassY="349E-9"
centreOfMassZ="0.0E-9"
orientationX="0.0"
orientationY="1.0"
orientationZ="0.0"
orientationAngle="0.0">
</Entity>


<Entity class="xmlobjects.XMLEntity"
id="glu_1077      "
templateId="gluE"
centreOfMassX="0.0E-9"
centreOfMassY="349E-9"
centreOfMassZ="0.0E-9"
orientationX="0.0"
orientationY="1.0"
orientationZ="0.0"
orientationAngle="0.0">
</Entity>


<Entity class="xmlobjects.XMLEntity"
id="glu_1078      "
templateId="gluE"
centreOfMassX="0.0E-9"
centreOfMassY="349E-9"
centreOfMassZ="0.0E-9"
orientationX="0.0"
orientationY="1.0"
orientationZ="0.0"
orientationAngle="0.0">
</Entity>


<Entity class="xmlobjects.XMLEntity"
id="glu_1079      "
templateId="gluE"
centreOfMassX="0.0E-9"
centreOfMassY="349E-9"
centreOfMassZ="0.0E-9"
orientationX="0.0"
orientationY="1.0"
orientationZ="0.0"
orientationAngle="0.0">
</Entity>


<Entity class="xmlobjects.XMLEntity"
id="glu_1080      "
templateId="gluE"
centreOfMassX="0.0E-9"
centreOfMassY="349E-9"
centreOfMassZ="0.0E-9"
orientationX="0.0"
orientationY="1.0"
orientationZ="0.0"
orientationAngle="0.0">
</Entity>


<Entity class="xmlobjects.XMLEntity"
id="glu_1081      "
templateId="gluE"
centreOfMassX="0.0E-9"
centreOfMassY="349E-9"
centreOfMassZ="0.0E-9"
orientationX="0.0"
orientationY="1.0"
orientationZ="0.0"
orientationAngle="0.0">
</Entity>


<Entity class="xmlobjects.XMLEntity"
id="glu_1082      "
templateId="gluE"
centreOfMassX="0.0E-9"
centreOfMassY="349E-9"
centreOfMassZ="0.0E-9"
orientationX="0.0"
orientationY="1.0"
orientationZ="0.0"
orientationAngle="0.0">
</Entity>


<Entity class="xmlobjects.XMLEntity"
id="glu_1083      "
templateId="gluE"
centreOfMassX="0.0E-9"
centreOfMassY="349E-9"
centreOfMassZ="0.0E-9"
orientationX="0.0"
orientationY="1.0"
orientationZ="0.0"
orientationAngle="0.0">
</Entity>


<Entity class="xmlobjects.XMLEntity"
id="glu_1084      "
templateId="gluE"
centreOfMassX="0.0E-9"
centreOfMassY="349E-9"
centreOfMassZ="0.0E-9"
orientationX="0.0"
orientationY="1.0"
orientationZ="0.0"
orientationAngle="0.0">
</Entity>


<Entity class="xmlobjects.XMLEntity"
id="glu_1085      "
templateId="gluE"
centreOfMassX="0.0E-9"
centreOfMassY="349E-9"
centreOfMassZ="0.0E-9"
orientationX="0.0"
orientationY="1.0"
orientationZ="0.0"
orientationAngle="0.0">
</Entity>


<Entity class="xmlobjects.XMLEntity"
id="glu_1086      "
templateId="gluE"
centreOfMassX="0.0E-9"
centreOfMassY="349E-9"
centreOfMassZ="0.0E-9"
orientationX="0.0"
orientationY="1.0"
orientationZ="0.0"
orientationAngle="0.0">
</Entity>


<Entity class="xmlobjects.XMLEntity"
id="glu_1087      "
templateId="gluE"
centreOfMassX="0.0E-9"
centreOfMassY="349E-9"
centreOfMassZ="0.0E-9"
orientationX="0.0"
orientationY="1.0"
orientationZ="0.0"
orientationAngle="0.0">
</Entity>


<Entity class="xmlobjects.XMLEntity"
id="glu_1088      "
templateId="gluE"
centreOfMassX="0.0E-9"
centreOfMassY="349E-9"
centreOfMassZ="0.0E-9"
orientationX="0.0"
orientationY="1.0"
orientationZ="0.0"
orientationAngle="0.0">
</Entity>


<Entity class="xmlobjects.XMLEntity"
id="glu_1089      "
templateId="gluE"
centreOfMassX="0.0E-9"
centreOfMassY="349E-9"
centreOfMassZ="0.0E-9"
orientationX="0.0"
orientationY="1.0"
orientationZ="0.0"
orientationAngle="0.0">
</Entity>


<Entity class="xmlobjects.XMLEntity"
id="glu_1090      "
templateId="gluE"
centreOfMassX="0.0E-9"
centreOfMassY="349E-9"
centreOfMassZ="0.0E-9"
orientationX="0.0"
orientationY="1.0"
orientationZ="0.0"
orientationAngle="0.0">
</Entity>


<Entity class="xmlobjects.XMLEntity"
id="glu_1091      "
templateId="gluE"
centreOfMassX="0.0E-9"
centreOfMassY="349E-9"
centreOfMassZ="0.0E-9"
orientationX="0.0"
orientationY="1.0"
orientationZ="0.0"
orientationAngle="0.0">
</Entity>


<Entity class="xmlobjects.XMLEntity"
id="glu_1092      "
templateId="gluE"
centreOfMassX="0.0E-9"
centreOfMassY="349E-9"
centreOfMassZ="0.0E-9"
orientationX="0.0"
orientationY="1.0"
orientationZ="0.0"
orientationAngle="0.0">
</Entity>


<Entity class="xmlobjects.XMLEntity"
id="glu_1093      "
templateId="gluE"
centreOfMassX="0.0E-9"
centreOfMassY="349E-9"
centreOfMassZ="0.0E-9"
orientationX="0.0"
orientationY="1.0"
orientationZ="0.0"
orientationAngle="0.0">
</Entity>


<Entity class="xmlobjects.XMLEntity"
id="glu_1094      "
templateId="gluE"
centreOfMassX="0.0E-9"
centreOfMassY="349E-9"
centreOfMassZ="0.0E-9"
orientationX="0.0"
orientationY="1.0"
orientationZ="0.0"
orientationAngle="0.0">
</Entity>


<Entity class="xmlobjects.XMLEntity"
id="glu_1095      "
templateId="gluE"
centreOfMassX="0.0E-9"
centreOfMassY="349E-9"
centreOfMassZ="0.0E-9"
orientationX="0.0"
orientationY="1.0"
orientationZ="0.0"
orientationAngle="0.0">
</Entity>


<Entity class="xmlobjects.XMLEntity"
id="glu_1096      "
templateId="gluE"
centreOfMassX="0.0E-9"
centreOfMassY="349E-9"
centreOfMassZ="0.0E-9"
orientationX="0.0"
orientationY="1.0"
orientationZ="0.0"
orientationAngle="0.0">
</Entity>


<Entity class="xmlobjects.XMLEntity"
id="glu_1097      "
templateId="gluE"
centreOfMassX="0.0E-9"
centreOfMassY="349E-9"
centreOfMassZ="0.0E-9"
orientationX="0.0"
orientationY="1.0"
orientationZ="0.0"
orientationAngle="0.0">
</Entity>


<Entity class="xmlobjects.XMLEntity"
id="glu_1098      "
templateId="gluE"
centreOfMassX="0.0E-9"
centreOfMassY="349E-9"
centreOfMassZ="0.0E-9"
orientationX="0.0"
orientationY="1.0"
orientationZ="0.0"
orientationAngle="0.0">
</Entity>


<Entity class="xmlobjects.XMLEntity"
id="glu_1099      "
templateId="gluE"
centreOfMassX="0.0E-9"
centreOfMassY="349E-9"
centreOfMassZ="0.0E-9"
orientationX="0.0"
orientationY="1.0"
orientationZ="0.0"
orientationAngle="0.0">
</Entity>


<Entity class="xmlobjects.XMLEntity"
id="glu_1100      "
templateId="gluE"
centreOfMassX="0.0E-9"
centreOfMassY="349E-9"
centreOfMassZ="0.0E-9"
orientationX="0.0"
orientationY="1.0"
orientationZ="0.0"
orientationAngle="0.0">
</Entity>


<Entity class="xmlobjects.XMLEntity"
id="glu_1101      "
templateId="gluE"
centreOfMassX="0.0E-9"
centreOfMassY="349E-9"
centreOfMassZ="0.0E-9"
orientationX="0.0"
orientationY="1.0"
orientationZ="0.0"
orientationAngle="0.0">
</Entity>


<Entity class="xmlobjects.XMLEntity"
id="glu_1102      "
templateId="gluE"
centreOfMassX="0.0E-9"
centreOfMassY="349E-9"
centreOfMassZ="0.0E-9"
orientationX="0.0"
orientationY="1.0"
orientationZ="0.0"
orientationAngle="0.0">
</Entity>


<Entity class="xmlobjects.XMLEntity"
id="glu_1103      "
templateId="gluE"
centreOfMassX="0.0E-9"
centreOfMassY="349E-9"
centreOfMassZ="0.0E-9"
orientationX="0.0"
orientationY="1.0"
orientationZ="0.0"
orientationAngle="0.0">
</Entity>


<Entity class="xmlobjects.XMLEntity"
id="glu_1104      "
templateId="gluE"
centreOfMassX="0.0E-9"
centreOfMassY="349E-9"
centreOfMassZ="0.0E-9"
orientationX="0.0"
orientationY="1.0"
orientationZ="0.0"
orientationAngle="0.0">
</Entity>


<Entity class="xmlobjects.XMLEntity"
id="glu_1105      "
templateId="gluE"
centreOfMassX="0.0E-9"
centreOfMassY="349E-9"
centreOfMassZ="0.0E-9"
orientationX="0.0"
orientationY="1.0"
orientationZ="0.0"
orientationAngle="0.0">
</Entity>


<Entity class="xmlobjects.XMLEntity"
id="glu_1106      "
templateId="gluE"
centreOfMassX="0.0E-9"
centreOfMassY="349E-9"
centreOfMassZ="0.0E-9"
orientationX="0.0"
orientationY="1.0"
orientationZ="0.0"
orientationAngle="0.0">
</Entity>


<Entity class="xmlobjects.XMLEntity"
id="glu_1107      "
templateId="gluE"
centreOfMassX="0.0E-9"
centreOfMassY="349E-9"
centreOfMassZ="0.0E-9"
orientationX="0.0"
orientationY="1.0"
orientationZ="0.0"
orientationAngle="0.0">
</Entity>


<Entity class="xmlobjects.XMLEntity"
id="glu_1108      "
templateId="gluE"
centreOfMassX="0.0E-9"
centreOfMassY="349E-9"
centreOfMassZ="0.0E-9"
orientationX="0.0"
orientationY="1.0"
orientationZ="0.0"
orientationAngle="0.0">
</Entity>


<Entity class="xmlobjects.XMLEntity"
id="glu_1109      "
templateId="gluE"
centreOfMassX="0.0E-9"
centreOfMassY="349E-9"
centreOfMassZ="0.0E-9"
orientationX="0.0"
orientationY="1.0"
orientationZ="0.0"
orientationAngle="0.0">
</Entity>


<Entity class="xmlobjects.XMLEntity"
id="glu_1110      "
templateId="gluE"
centreOfMassX="0.0E-9"
centreOfMassY="349E-9"
centreOfMassZ="0.0E-9"
orientationX="0.0"
orientationY="1.0"
orientationZ="0.0"
orientationAngle="0.0">
</Entity>


<Entity class="xmlobjects.XMLEntity"
id="glu_1111      "
templateId="gluE"
centreOfMassX="0.0E-9"
centreOfMassY="349E-9"
centreOfMassZ="0.0E-9"
orientationX="0.0"
orientationY="1.0"
orientationZ="0.0"
orientationAngle="0.0">
</Entity>


<Entity class="xmlobjects.XMLEntity"
id="glu_1112      "
templateId="gluE"
centreOfMassX="0.0E-9"
centreOfMassY="349E-9"
centreOfMassZ="0.0E-9"
orientationX="0.0"
orientationY="1.0"
orientationZ="0.0"
orientationAngle="0.0">
</Entity>


<Entity class="xmlobjects.XMLEntity"
id="glu_1113      "
templateId="gluE"
centreOfMassX="0.0E-9"
centreOfMassY="349E-9"
centreOfMassZ="0.0E-9"
orientationX="0.0"
orientationY="1.0"
orientationZ="0.0"
orientationAngle="0.0">
</Entity>


<Entity class="xmlobjects.XMLEntity"
id="glu_1114      "
templateId="gluE"
centreOfMassX="0.0E-9"
centreOfMassY="349E-9"
centreOfMassZ="0.0E-9"
orientationX="0.0"
orientationY="1.0"
orientationZ="0.0"
orientationAngle="0.0">
</Entity>


<Entity class="xmlobjects.XMLEntity"
id="glu_1115      "
templateId="gluE"
centreOfMassX="0.0E-9"
centreOfMassY="349E-9"
centreOfMassZ="0.0E-9"
orientationX="0.0"
orientationY="1.0"
orientationZ="0.0"
orientationAngle="0.0">
</Entity>


<Entity class="xmlobjects.XMLEntity"
id="glu_1116      "
templateId="gluE"
centreOfMassX="0.0E-9"
centreOfMassY="349E-9"
centreOfMassZ="0.0E-9"
orientationX="0.0"
orientationY="1.0"
orientationZ="0.0"
orientationAngle="0.0">
</Entity>


<Entity class="xmlobjects.XMLEntity"
id="glu_1117      "
templateId="gluE"
centreOfMassX="0.0E-9"
centreOfMassY="349E-9"
centreOfMassZ="0.0E-9"
orientationX="0.0"
orientationY="1.0"
orientationZ="0.0"
orientationAngle="0.0">
</Entity>


<Entity class="xmlobjects.XMLEntity"
id="glu_1118      "
templateId="gluE"
centreOfMassX="0.0E-9"
centreOfMassY="349E-9"
centreOfMassZ="0.0E-9"
orientationX="0.0"
orientationY="1.0"
orientationZ="0.0"
orientationAngle="0.0">
</Entity>


<Entity class="xmlobjects.XMLEntity"
id="glu_1119      "
templateId="gluE"
centreOfMassX="0.0E-9"
centreOfMassY="349E-9"
centreOfMassZ="0.0E-9"
orientationX="0.0"
orientationY="1.0"
orientationZ="0.0"
orientationAngle="0.0">
</Entity>


<Entity class="xmlobjects.XMLEntity"
id="glu_1120      "
templateId="gluE"
centreOfMassX="0.0E-9"
centreOfMassY="349E-9"
centreOfMassZ="0.0E-9"
orientationX="0.0"
orientationY="1.0"
orientationZ="0.0"
orientationAngle="0.0">
</Entity>


<Entity class="xmlobjects.XMLEntity"
id="glu_1121      "
templateId="gluE"
centreOfMassX="0.0E-9"
centreOfMassY="349E-9"
centreOfMassZ="0.0E-9"
orientationX="0.0"
orientationY="1.0"
orientationZ="0.0"
orientationAngle="0.0">
</Entity>


<Entity class="xmlobjects.XMLEntity"
id="glu_1122      "
templateId="gluE"
centreOfMassX="0.0E-9"
centreOfMassY="349E-9"
centreOfMassZ="0.0E-9"
orientationX="0.0"
orientationY="1.0"
orientationZ="0.0"
orientationAngle="0.0">
</Entity>


<Entity class="xmlobjects.XMLEntity"
id="glu_1123      "
templateId="gluE"
centreOfMassX="0.0E-9"
centreOfMassY="349E-9"
centreOfMassZ="0.0E-9"
orientationX="0.0"
orientationY="1.0"
orientationZ="0.0"
orientationAngle="0.0">
</Entity>


<Entity class="xmlobjects.XMLEntity"
id="glu_1124      "
templateId="gluE"
centreOfMassX="0.0E-9"
centreOfMassY="349E-9"
centreOfMassZ="0.0E-9"
orientationX="0.0"
orientationY="1.0"
orientationZ="0.0"
orientationAngle="0.0">
</Entity>


<Entity class="xmlobjects.XMLEntity"
id="glu_1125      "
templateId="gluE"
centreOfMassX="0.0E-9"
centreOfMassY="349E-9"
centreOfMassZ="0.0E-9"
orientationX="0.0"
orientationY="1.0"
orientationZ="0.0"
orientationAngle="0.0">
</Entity>


<Entity class="xmlobjects.XMLEntity"
id="glu_1126      "
templateId="gluE"
centreOfMassX="0.0E-9"
centreOfMassY="349E-9"
centreOfMassZ="0.0E-9"
orientationX="0.0"
orientationY="1.0"
orientationZ="0.0"
orientationAngle="0.0">
</Entity>


<Entity class="xmlobjects.XMLEntity"
id="glu_1127      "
templateId="gluE"
centreOfMassX="0.0E-9"
centreOfMassY="349E-9"
centreOfMassZ="0.0E-9"
orientationX="0.0"
orientationY="1.0"
orientationZ="0.0"
orientationAngle="0.0">
</Entity>


<Entity class="xmlobjects.XMLEntity"
id="glu_1128      "
templateId="gluE"
centreOfMassX="0.0E-9"
centreOfMassY="349E-9"
centreOfMassZ="0.0E-9"
orientationX="0.0"
orientationY="1.0"
orientationZ="0.0"
orientationAngle="0.0">
</Entity>


<Entity class="xmlobjects.XMLEntity"
id="glu_1129      "
templateId="gluE"
centreOfMassX="0.0E-9"
centreOfMassY="349E-9"
centreOfMassZ="0.0E-9"
orientationX="0.0"
orientationY="1.0"
orientationZ="0.0"
orientationAngle="0.0">
</Entity>


<Entity class="xmlobjects.XMLEntity"
id="glu_1130      "
templateId="gluE"
centreOfMassX="0.0E-9"
centreOfMassY="349E-9"
centreOfMassZ="0.0E-9"
orientationX="0.0"
orientationY="1.0"
orientationZ="0.0"
orientationAngle="0.0">
</Entity>


<Entity class="xmlobjects.XMLEntity"
id="glu_1131      "
templateId="gluE"
centreOfMassX="0.0E-9"
centreOfMassY="349E-9"
centreOfMassZ="0.0E-9"
orientationX="0.0"
orientationY="1.0"
orientationZ="0.0"
orientationAngle="0.0">
</Entity>


<Entity class="xmlobjects.XMLEntity"
id="glu_1132      "
templateId="gluE"
centreOfMassX="0.0E-9"
centreOfMassY="349E-9"
centreOfMassZ="0.0E-9"
orientationX="0.0"
orientationY="1.0"
orientationZ="0.0"
orientationAngle="0.0">
</Entity>


<Entity class="xmlobjects.XMLEntity"
id="glu_1133      "
templateId="gluE"
centreOfMassX="0.0E-9"
centreOfMassY="349E-9"
centreOfMassZ="0.0E-9"
orientationX="0.0"
orientationY="1.0"
orientationZ="0.0"
orientationAngle="0.0">
</Entity>


<Entity class="xmlobjects.XMLEntity"
id="glu_1134      "
templateId="gluE"
centreOfMassX="0.0E-9"
centreOfMassY="349E-9"
centreOfMassZ="0.0E-9"
orientationX="0.0"
orientationY="1.0"
orientationZ="0.0"
orientationAngle="0.0">
</Entity>


<Entity class="xmlobjects.XMLEntity"
id="glu_1135      "
templateId="gluE"
centreOfMassX="0.0E-9"
centreOfMassY="349E-9"
centreOfMassZ="0.0E-9"
orientationX="0.0"
orientationY="1.0"
orientationZ="0.0"
orientationAngle="0.0">
</Entity>


<Entity class="xmlobjects.XMLEntity"
id="glu_1136      "
templateId="gluE"
centreOfMassX="0.0E-9"
centreOfMassY="349E-9"
centreOfMassZ="0.0E-9"
orientationX="0.0"
orientationY="1.0"
orientationZ="0.0"
orientationAngle="0.0">
</Entity>


<Entity class="xmlobjects.XMLEntity"
id="glu_1137      "
templateId="gluE"
centreOfMassX="0.0E-9"
centreOfMassY="349E-9"
centreOfMassZ="0.0E-9"
orientationX="0.0"
orientationY="1.0"
orientationZ="0.0"
orientationAngle="0.0">
</Entity>


<Entity class="xmlobjects.XMLEntity"
id="glu_1138      "
templateId="gluE"
centreOfMassX="0.0E-9"
centreOfMassY="349E-9"
centreOfMassZ="0.0E-9"
orientationX="0.0"
orientationY="1.0"
orientationZ="0.0"
orientationAngle="0.0">
</Entity>


<Entity class="xmlobjects.XMLEntity"
id="glu_1139      "
templateId="gluE"
centreOfMassX="0.0E-9"
centreOfMassY="349E-9"
centreOfMassZ="0.0E-9"
orientationX="0.0"
orientationY="1.0"
orientationZ="0.0"
orientationAngle="0.0">
</Entity>


<Entity class="xmlobjects.XMLEntity"
id="glu_1140      "
templateId="gluE"
centreOfMassX="0.0E-9"
centreOfMassY="349E-9"
centreOfMassZ="0.0E-9"
orientationX="0.0"
orientationY="1.0"
orientationZ="0.0"
orientationAngle="0.0">
</Entity>


<Entity class="xmlobjects.XMLEntity"
id="glu_1141      "
templateId="gluE"
centreOfMassX="0.0E-9"
centreOfMassY="349E-9"
centreOfMassZ="0.0E-9"
orientationX="0.0"
orientationY="1.0"
orientationZ="0.0"
orientationAngle="0.0">
</Entity>


<Entity class="xmlobjects.XMLEntity"
id="glu_1142      "
templateId="gluE"
centreOfMassX="0.0E-9"
centreOfMassY="349E-9"
centreOfMassZ="0.0E-9"
orientationX="0.0"
orientationY="1.0"
orientationZ="0.0"
orientationAngle="0.0">
</Entity>


<Entity class="xmlobjects.XMLEntity"
id="glu_1143      "
templateId="gluE"
centreOfMassX="0.0E-9"
centreOfMassY="349E-9"
centreOfMassZ="0.0E-9"
orientationX="0.0"
orientationY="1.0"
orientationZ="0.0"
orientationAngle="0.0">
</Entity>


<Entity class="xmlobjects.XMLEntity"
id="glu_1144      "
templateId="gluE"
centreOfMassX="0.0E-9"
centreOfMassY="349E-9"
centreOfMassZ="0.0E-9"
orientationX="0.0"
orientationY="1.0"
orientationZ="0.0"
orientationAngle="0.0">
</Entity>


<Entity class="xmlobjects.XMLEntity"
id="glu_1145      "
templateId="gluE"
centreOfMassX="0.0E-9"
centreOfMassY="349E-9"
centreOfMassZ="0.0E-9"
orientationX="0.0"
orientationY="1.0"
orientationZ="0.0"
orientationAngle="0.0">
</Entity>


<Entity class="xmlobjects.XMLEntity"
id="glu_1146      "
templateId="gluE"
centreOfMassX="0.0E-9"
centreOfMassY="349E-9"
centreOfMassZ="0.0E-9"
orientationX="0.0"
orientationY="1.0"
orientationZ="0.0"
orientationAngle="0.0">
</Entity>


<Entity class="xmlobjects.XMLEntity"
id="glu_1147      "
templateId="gluE"
centreOfMassX="0.0E-9"
centreOfMassY="349E-9"
centreOfMassZ="0.0E-9"
orientationX="0.0"
orientationY="1.0"
orientationZ="0.0"
orientationAngle="0.0">
</Entity>


<Entity class="xmlobjects.XMLEntity"
id="glu_1148      "
templateId="gluE"
centreOfMassX="0.0E-9"
centreOfMassY="349E-9"
centreOfMassZ="0.0E-9"
orientationX="0.0"
orientationY="1.0"
orientationZ="0.0"
orientationAngle="0.0">
</Entity>


<Entity class="xmlobjects.XMLEntity"
id="glu_1149      "
templateId="gluE"
centreOfMassX="0.0E-9"
centreOfMassY="349E-9"
centreOfMassZ="0.0E-9"
orientationX="0.0"
orientationY="1.0"
orientationZ="0.0"
orientationAngle="0.0">
</Entity>


<Entity class="xmlobjects.XMLEntity"
id="glu_1150      "
templateId="gluE"
centreOfMassX="0.0E-9"
centreOfMassY="349E-9"
centreOfMassZ="0.0E-9"
orientationX="0.0"
orientationY="1.0"
orientationZ="0.0"
orientationAngle="0.0">
</Entity>


<Entity class="xmlobjects.XMLEntity"
id="glu_1151      "
templateId="gluE"
centreOfMassX="0.0E-9"
centreOfMassY="349E-9"
centreOfMassZ="0.0E-9"
orientationX="0.0"
orientationY="1.0"
orientationZ="0.0"
orientationAngle="0.0">
</Entity>


<Entity class="xmlobjects.XMLEntity"
id="glu_1152      "
templateId="gluE"
centreOfMassX="0.0E-9"
centreOfMassY="349E-9"
centreOfMassZ="0.0E-9"
orientationX="0.0"
orientationY="1.0"
orientationZ="0.0"
orientationAngle="0.0">
</Entity>


<Entity class="xmlobjects.XMLEntity"
id="glu_1153      "
templateId="gluE"
centreOfMassX="0.0E-9"
centreOfMassY="349E-9"
centreOfMassZ="0.0E-9"
orientationX="0.0"
orientationY="1.0"
orientationZ="0.0"
orientationAngle="0.0">
</Entity>


<Entity class="xmlobjects.XMLEntity"
id="glu_1154      "
templateId="gluE"
centreOfMassX="0.0E-9"
centreOfMassY="349E-9"
centreOfMassZ="0.0E-9"
orientationX="0.0"
orientationY="1.0"
orientationZ="0.0"
orientationAngle="0.0">
</Entity>


<Entity class="xmlobjects.XMLEntity"
id="glu_1155      "
templateId="gluE"
centreOfMassX="0.0E-9"
centreOfMassY="349E-9"
centreOfMassZ="0.0E-9"
orientationX="0.0"
orientationY="1.0"
orientationZ="0.0"
orientationAngle="0.0">
</Entity>


<Entity class="xmlobjects.XMLEntity"
id="glu_1156      "
templateId="gluE"
centreOfMassX="0.0E-9"
centreOfMassY="349E-9"
centreOfMassZ="0.0E-9"
orientationX="0.0"
orientationY="1.0"
orientationZ="0.0"
orientationAngle="0.0">
</Entity>


<Entity class="xmlobjects.XMLEntity"
id="glu_1157      "
templateId="gluE"
centreOfMassX="0.0E-9"
centreOfMassY="349E-9"
centreOfMassZ="0.0E-9"
orientationX="0.0"
orientationY="1.0"
orientationZ="0.0"
orientationAngle="0.0">
</Entity>


<Entity class="xmlobjects.XMLEntity"
id="glu_1158      "
templateId="gluE"
centreOfMassX="0.0E-9"
centreOfMassY="349E-9"
centreOfMassZ="0.0E-9"
orientationX="0.0"
orientationY="1.0"
orientationZ="0.0"
orientationAngle="0.0">
</Entity>


<Entity class="xmlobjects.XMLEntity"
id="glu_1159      "
templateId="gluE"
centreOfMassX="0.0E-9"
centreOfMassY="349E-9"
centreOfMassZ="0.0E-9"
orientationX="0.0"
orientationY="1.0"
orientationZ="0.0"
orientationAngle="0.0">
</Entity>


<Entity class="xmlobjects.XMLEntity"
id="glu_1160      "
templateId="gluE"
centreOfMassX="0.0E-9"
centreOfMassY="349E-9"
centreOfMassZ="0.0E-9"
orientationX="0.0"
orientationY="1.0"
orientationZ="0.0"
orientationAngle="0.0">
</Entity>


<Entity class="xmlobjects.XMLEntity"
id="glu_1161      "
templateId="gluE"
centreOfMassX="0.0E-9"
centreOfMassY="349E-9"
centreOfMassZ="0.0E-9"
orientationX="0.0"
orientationY="1.0"
orientationZ="0.0"
orientationAngle="0.0">
</Entity>


<Entity class="xmlobjects.XMLEntity"
id="glu_1162      "
templateId="gluE"
centreOfMassX="0.0E-9"
centreOfMassY="349E-9"
centreOfMassZ="0.0E-9"
orientationX="0.0"
orientationY="1.0"
orientationZ="0.0"
orientationAngle="0.0">
</Entity>


<Entity class="xmlobjects.XMLEntity"
id="glu_1163      "
templateId="gluE"
centreOfMassX="0.0E-9"
centreOfMassY="349E-9"
centreOfMassZ="0.0E-9"
orientationX="0.0"
orientationY="1.0"
orientationZ="0.0"
orientationAngle="0.0">
</Entity>


<Entity class="xmlobjects.XMLEntity"
id="glu_1164      "
templateId="gluE"
centreOfMassX="0.0E-9"
centreOfMassY="349E-9"
centreOfMassZ="0.0E-9"
orientationX="0.0"
orientationY="1.0"
orientationZ="0.0"
orientationAngle="0.0">
</Entity>


<Entity class="xmlobjects.XMLEntity"
id="glu_1165      "
templateId="gluE"
centreOfMassX="0.0E-9"
centreOfMassY="349E-9"
centreOfMassZ="0.0E-9"
orientationX="0.0"
orientationY="1.0"
orientationZ="0.0"
orientationAngle="0.0">
</Entity>


<Entity class="xmlobjects.XMLEntity"
id="glu_1166      "
templateId="gluE"
centreOfMassX="0.0E-9"
centreOfMassY="349E-9"
centreOfMassZ="0.0E-9"
orientationX="0.0"
orientationY="1.0"
orientationZ="0.0"
orientationAngle="0.0">
</Entity>


<Entity class="xmlobjects.XMLEntity"
id="glu_1167      "
templateId="gluE"
centreOfMassX="0.0E-9"
centreOfMassY="349E-9"
centreOfMassZ="0.0E-9"
orientationX="0.0"
orientationY="1.0"
orientationZ="0.0"
orientationAngle="0.0">
</Entity>


<Entity class="xmlobjects.XMLEntity"
id="glu_1168      "
templateId="gluE"
centreOfMassX="0.0E-9"
centreOfMassY="349E-9"
centreOfMassZ="0.0E-9"
orientationX="0.0"
orientationY="1.0"
orientationZ="0.0"
orientationAngle="0.0">
</Entity>


<Entity class="xmlobjects.XMLEntity"
id="glu_1169      "
templateId="gluE"
centreOfMassX="0.0E-9"
centreOfMassY="349E-9"
centreOfMassZ="0.0E-9"
orientationX="0.0"
orientationY="1.0"
orientationZ="0.0"
orientationAngle="0.0">
</Entity>


<Entity class="xmlobjects.XMLEntity"
id="glu_1170      "
templateId="gluE"
centreOfMassX="0.0E-9"
centreOfMassY="349E-9"
centreOfMassZ="0.0E-9"
orientationX="0.0"
orientationY="1.0"
orientationZ="0.0"
orientationAngle="0.0">
</Entity>


<Entity class="xmlobjects.XMLEntity"
id="glu_1171      "
templateId="gluE"
centreOfMassX="0.0E-9"
centreOfMassY="349E-9"
centreOfMassZ="0.0E-9"
orientationX="0.0"
orientationY="1.0"
orientationZ="0.0"
orientationAngle="0.0">
</Entity>


<Entity class="xmlobjects.XMLEntity"
id="glu_1172      "
templateId="gluE"
centreOfMassX="0.0E-9"
centreOfMassY="349E-9"
centreOfMassZ="0.0E-9"
orientationX="0.0"
orientationY="1.0"
orientationZ="0.0"
orientationAngle="0.0">
</Entity>


<Entity class="xmlobjects.XMLEntity"
id="glu_1173      "
templateId="gluE"
centreOfMassX="0.0E-9"
centreOfMassY="349E-9"
centreOfMassZ="0.0E-9"
orientationX="0.0"
orientationY="1.0"
orientationZ="0.0"
orientationAngle="0.0">
</Entity>


<Entity class="xmlobjects.XMLEntity"
id="glu_1174      "
templateId="gluE"
centreOfMassX="0.0E-9"
centreOfMassY="349E-9"
centreOfMassZ="0.0E-9"
orientationX="0.0"
orientationY="1.0"
orientationZ="0.0"
orientationAngle="0.0">
</Entity>


<Entity class="xmlobjects.XMLEntity"
id="glu_1175      "
templateId="gluE"
centreOfMassX="0.0E-9"
centreOfMassY="349E-9"
centreOfMassZ="0.0E-9"
orientationX="0.0"
orientationY="1.0"
orientationZ="0.0"
orientationAngle="0.0">
</Entity>


<Entity class="xmlobjects.XMLEntity"
id="glu_1176      "
templateId="gluE"
centreOfMassX="0.0E-9"
centreOfMassY="349E-9"
centreOfMassZ="0.0E-9"
orientationX="0.0"
orientationY="1.0"
orientationZ="0.0"
orientationAngle="0.0">
</Entity>


<Entity class="xmlobjects.XMLEntity"
id="glu_1177      "
templateId="gluE"
centreOfMassX="0.0E-9"
centreOfMassY="349E-9"
centreOfMassZ="0.0E-9"
orientationX="0.0"
orientationY="1.0"
orientationZ="0.0"
orientationAngle="0.0">
</Entity>


<Entity class="xmlobjects.XMLEntity"
id="glu_1178      "
templateId="gluE"
centreOfMassX="0.0E-9"
centreOfMassY="349E-9"
centreOfMassZ="0.0E-9"
orientationX="0.0"
orientationY="1.0"
orientationZ="0.0"
orientationAngle="0.0">
</Entity>


<Entity class="xmlobjects.XMLEntity"
id="glu_1179      "
templateId="gluE"
centreOfMassX="0.0E-9"
centreOfMassY="349E-9"
centreOfMassZ="0.0E-9"
orientationX="0.0"
orientationY="1.0"
orientationZ="0.0"
orientationAngle="0.0">
</Entity>


<Entity class="xmlobjects.XMLEntity"
id="glu_1180      "
templateId="gluE"
centreOfMassX="0.0E-9"
centreOfMassY="349E-9"
centreOfMassZ="0.0E-9"
orientationX="0.0"
orientationY="1.0"
orientationZ="0.0"
orientationAngle="0.0">
</Entity>


<Entity class="xmlobjects.XMLEntity"
id="glu_1181      "
templateId="gluE"
centreOfMassX="0.0E-9"
centreOfMassY="349E-9"
centreOfMassZ="0.0E-9"
orientationX="0.0"
orientationY="1.0"
orientationZ="0.0"
orientationAngle="0.0">
</Entity>


<Entity class="xmlobjects.XMLEntity"
id="glu_1182      "
templateId="gluE"
centreOfMassX="0.0E-9"
centreOfMassY="349E-9"
centreOfMassZ="0.0E-9"
orientationX="0.0"
orientationY="1.0"
orientationZ="0.0"
orientationAngle="0.0">
</Entity>


<Entity class="xmlobjects.XMLEntity"
id="glu_1183      "
templateId="gluE"
centreOfMassX="0.0E-9"
centreOfMassY="349E-9"
centreOfMassZ="0.0E-9"
orientationX="0.0"
orientationY="1.0"
orientationZ="0.0"
orientationAngle="0.0">
</Entity>


<Entity class="xmlobjects.XMLEntity"
id="glu_1184      "
templateId="gluE"
centreOfMassX="0.0E-9"
centreOfMassY="349E-9"
centreOfMassZ="0.0E-9"
orientationX="0.0"
orientationY="1.0"
orientationZ="0.0"
orientationAngle="0.0">
</Entity>


<Entity class="xmlobjects.XMLEntity"
id="glu_1185      "
templateId="gluE"
centreOfMassX="0.0E-9"
centreOfMassY="349E-9"
centreOfMassZ="0.0E-9"
orientationX="0.0"
orientationY="1.0"
orientationZ="0.0"
orientationAngle="0.0">
</Entity>


<Entity class="xmlobjects.XMLEntity"
id="glu_1186      "
templateId="gluE"
centreOfMassX="0.0E-9"
centreOfMassY="349E-9"
centreOfMassZ="0.0E-9"
orientationX="0.0"
orientationY="1.0"
orientationZ="0.0"
orientationAngle="0.0">
</Entity>


<Entity class="xmlobjects.XMLEntity"
id="glu_1187      "
templateId="gluE"
centreOfMassX="0.0E-9"
centreOfMassY="349E-9"
centreOfMassZ="0.0E-9"
orientationX="0.0"
orientationY="1.0"
orientationZ="0.0"
orientationAngle="0.0">
</Entity>


<Entity class="xmlobjects.XMLEntity"
id="glu_1188      "
templateId="gluE"
centreOfMassX="0.0E-9"
centreOfMassY="349E-9"
centreOfMassZ="0.0E-9"
orientationX="0.0"
orientationY="1.0"
orientationZ="0.0"
orientationAngle="0.0">
</Entity>


<Entity class="xmlobjects.XMLEntity"
id="glu_1189      "
templateId="gluE"
centreOfMassX="0.0E-9"
centreOfMassY="349E-9"
centreOfMassZ="0.0E-9"
orientationX="0.0"
orientationY="1.0"
orientationZ="0.0"
orientationAngle="0.0">
</Entity>


<Entity class="xmlobjects.XMLEntity"
id="glu_1190      "
templateId="gluE"
centreOfMassX="0.0E-9"
centreOfMassY="349E-9"
centreOfMassZ="0.0E-9"
orientationX="0.0"
orientationY="1.0"
orientationZ="0.0"
orientationAngle="0.0">
</Entity>


<Entity class="xmlobjects.XMLEntity"
id="glu_1191      "
templateId="gluE"
centreOfMassX="0.0E-9"
centreOfMassY="349E-9"
centreOfMassZ="0.0E-9"
orientationX="0.0"
orientationY="1.0"
orientationZ="0.0"
orientationAngle="0.0">
</Entity>


<Entity class="xmlobjects.XMLEntity"
id="glu_1192      "
templateId="gluE"
centreOfMassX="0.0E-9"
centreOfMassY="349E-9"
centreOfMassZ="0.0E-9"
orientationX="0.0"
orientationY="1.0"
orientationZ="0.0"
orientationAngle="0.0">
</Entity>


<Entity class="xmlobjects.XMLEntity"
id="glu_1193      "
templateId="gluE"
centreOfMassX="0.0E-9"
centreOfMassY="349E-9"
centreOfMassZ="0.0E-9"
orientationX="0.0"
orientationY="1.0"
orientationZ="0.0"
orientationAngle="0.0">
</Entity>


<Entity class="xmlobjects.XMLEntity"
id="glu_1194      "
templateId="gluE"
centreOfMassX="0.0E-9"
centreOfMassY="349E-9"
centreOfMassZ="0.0E-9"
orientationX="0.0"
orientationY="1.0"
orientationZ="0.0"
orientationAngle="0.0">
</Entity>


<Entity class="xmlobjects.XMLEntity"
id="glu_1195      "
templateId="gluE"
centreOfMassX="0.0E-9"
centreOfMassY="349E-9"
centreOfMassZ="0.0E-9"
orientationX="0.0"
orientationY="1.0"
orientationZ="0.0"
orientationAngle="0.0">
</Entity>


<Entity class="xmlobjects.XMLEntity"
id="glu_1196      "
templateId="gluE"
centreOfMassX="0.0E-9"
centreOfMassY="349E-9"
centreOfMassZ="0.0E-9"
orientationX="0.0"
orientationY="1.0"
orientationZ="0.0"
orientationAngle="0.0">
</Entity>


<Entity class="xmlobjects.XMLEntity"
id="glu_1197      "
templateId="gluE"
centreOfMassX="0.0E-9"
centreOfMassY="349E-9"
centreOfMassZ="0.0E-9"
orientationX="0.0"
orientationY="1.0"
orientationZ="0.0"
orientationAngle="0.0">
</Entity>


<Entity class="xmlobjects.XMLEntity"
id="glu_1198      "
templateId="gluE"
centreOfMassX="0.0E-9"
centreOfMassY="349E-9"
centreOfMassZ="0.0E-9"
orientationX="0.0"
orientationY="1.0"
orientationZ="0.0"
orientationAngle="0.0">
</Entity>


<Entity class="xmlobjects.XMLEntity"
id="glu_1199      "
templateId="gluE"
centreOfMassX="0.0E-9"
centreOfMassY="349E-9"
centreOfMassZ="0.0E-9"
orientationX="0.0"
orientationY="1.0"
orientationZ="0.0"
orientationAngle="0.0">
</Entity>


<Entity class="xmlobjects.XMLEntity"
id="glu_1200      "
templateId="gluE"
centreOfMassX="0.0E-9"
centreOfMassY="349E-9"
centreOfMassZ="0.0E-9"
orientationX="0.0"
orientationY="1.0"
orientationZ="0.0"
orientationAngle="0.0">
</Entity>


<Entity class="xmlobjects.XMLEntity"
id="glu_1201      "
templateId="gluE"
centreOfMassX="0.0E-9"
centreOfMassY="349E-9"
centreOfMassZ="0.0E-9"
orientationX="0.0"
orientationY="1.0"
orientationZ="0.0"
orientationAngle="0.0">
</Entity>


<Entity class="xmlobjects.XMLEntity"
id="glu_1202      "
templateId="gluE"
centreOfMassX="0.0E-9"
centreOfMassY="349E-9"
centreOfMassZ="0.0E-9"
orientationX="0.0"
orientationY="1.0"
orientationZ="0.0"
orientationAngle="0.0">
</Entity>


<Entity class="xmlobjects.XMLEntity"
id="glu_1203      "
templateId="gluE"
centreOfMassX="0.0E-9"
centreOfMassY="349E-9"
centreOfMassZ="0.0E-9"
orientationX="0.0"
orientationY="1.0"
orientationZ="0.0"
orientationAngle="0.0">
</Entity>


<Entity class="xmlobjects.XMLEntity"
id="glu_1204      "
templateId="gluE"
centreOfMassX="0.0E-9"
centreOfMassY="349E-9"
centreOfMassZ="0.0E-9"
orientationX="0.0"
orientationY="1.0"
orientationZ="0.0"
orientationAngle="0.0">
</Entity>


<Entity class="xmlobjects.XMLEntity"
id="glu_1205      "
templateId="gluE"
centreOfMassX="0.0E-9"
centreOfMassY="349E-9"
centreOfMassZ="0.0E-9"
orientationX="0.0"
orientationY="1.0"
orientationZ="0.0"
orientationAngle="0.0">
</Entity>


<Entity class="xmlobjects.XMLEntity"
id="glu_1206      "
templateId="gluE"
centreOfMassX="0.0E-9"
centreOfMassY="349E-9"
centreOfMassZ="0.0E-9"
orientationX="0.0"
orientationY="1.0"
orientationZ="0.0"
orientationAngle="0.0">
</Entity>


<Entity class="xmlobjects.XMLEntity"
id="glu_1207      "
templateId="gluE"
centreOfMassX="0.0E-9"
centreOfMassY="349E-9"
centreOfMassZ="0.0E-9"
orientationX="0.0"
orientationY="1.0"
orientationZ="0.0"
orientationAngle="0.0">
</Entity>


<Entity class="xmlobjects.XMLEntity"
id="glu_1208      "
templateId="gluE"
centreOfMassX="0.0E-9"
centreOfMassY="349E-9"
centreOfMassZ="0.0E-9"
orientationX="0.0"
orientationY="1.0"
orientationZ="0.0"
orientationAngle="0.0">
</Entity>


<Entity class="xmlobjects.XMLEntity"
id="glu_1209      "
templateId="gluE"
centreOfMassX="0.0E-9"
centreOfMassY="349E-9"
centreOfMassZ="0.0E-9"
orientationX="0.0"
orientationY="1.0"
orientationZ="0.0"
orientationAngle="0.0">
</Entity>


<Entity class="xmlobjects.XMLEntity"
id="glu_1210      "
templateId="gluE"
centreOfMassX="0.0E-9"
centreOfMassY="349E-9"
centreOfMassZ="0.0E-9"
orientationX="0.0"
orientationY="1.0"
orientationZ="0.0"
orientationAngle="0.0">
</Entity>


<Entity class="xmlobjects.XMLEntity"
id="glu_1211      "
templateId="gluE"
centreOfMassX="0.0E-9"
centreOfMassY="349E-9"
centreOfMassZ="0.0E-9"
orientationX="0.0"
orientationY="1.0"
orientationZ="0.0"
orientationAngle="0.0">
</Entity>


<Entity class="xmlobjects.XMLEntity"
id="glu_1212      "
templateId="gluE"
centreOfMassX="0.0E-9"
centreOfMassY="349E-9"
centreOfMassZ="0.0E-9"
orientationX="0.0"
orientationY="1.0"
orientationZ="0.0"
orientationAngle="0.0">
</Entity>


<Entity class="xmlobjects.XMLEntity"
id="glu_1213      "
templateId="gluE"
centreOfMassX="0.0E-9"
centreOfMassY="349E-9"
centreOfMassZ="0.0E-9"
orientationX="0.0"
orientationY="1.0"
orientationZ="0.0"
orientationAngle="0.0">
</Entity>


<Entity class="xmlobjects.XMLEntity"
id="glu_1214      "
templateId="gluE"
centreOfMassX="0.0E-9"
centreOfMassY="349E-9"
centreOfMassZ="0.0E-9"
orientationX="0.0"
orientationY="1.0"
orientationZ="0.0"
orientationAngle="0.0">
</Entity>


<Entity class="xmlobjects.XMLEntity"
id="glu_1215      "
templateId="gluE"
centreOfMassX="0.0E-9"
centreOfMassY="349E-9"
centreOfMassZ="0.0E-9"
orientationX="0.0"
orientationY="1.0"
orientationZ="0.0"
orientationAngle="0.0">
</Entity>


<Entity class="xmlobjects.XMLEntity"
id="glu_1216      "
templateId="gluE"
centreOfMassX="0.0E-9"
centreOfMassY="349E-9"
centreOfMassZ="0.0E-9"
orientationX="0.0"
orientationY="1.0"
orientationZ="0.0"
orientationAngle="0.0">
</Entity>


<Entity class="xmlobjects.XMLEntity"
id="glu_1217      "
templateId="gluE"
centreOfMassX="0.0E-9"
centreOfMassY="349E-9"
centreOfMassZ="0.0E-9"
orientationX="0.0"
orientationY="1.0"
orientationZ="0.0"
orientationAngle="0.0">
</Entity>


<Entity class="xmlobjects.XMLEntity"
id="glu_1218      "
templateId="gluE"
centreOfMassX="0.0E-9"
centreOfMassY="349E-9"
centreOfMassZ="0.0E-9"
orientationX="0.0"
orientationY="1.0"
orientationZ="0.0"
orientationAngle="0.0">
</Entity>


<Entity class="xmlobjects.XMLEntity"
id="glu_1219      "
templateId="gluE"
centreOfMassX="0.0E-9"
centreOfMassY="349E-9"
centreOfMassZ="0.0E-9"
orientationX="0.0"
orientationY="1.0"
orientationZ="0.0"
orientationAngle="0.0">
</Entity>


<Entity class="xmlobjects.XMLEntity"
id="glu_1220      "
templateId="gluE"
centreOfMassX="0.0E-9"
centreOfMassY="349E-9"
centreOfMassZ="0.0E-9"
orientationX="0.0"
orientationY="1.0"
orientationZ="0.0"
orientationAngle="0.0">
</Entity>


<Entity class="xmlobjects.XMLEntity"
id="glu_1221      "
templateId="gluE"
centreOfMassX="0.0E-9"
centreOfMassY="349E-9"
centreOfMassZ="0.0E-9"
orientationX="0.0"
orientationY="1.0"
orientationZ="0.0"
orientationAngle="0.0">
</Entity>


<Entity class="xmlobjects.XMLEntity"
id="glu_1222      "
templateId="gluE"
centreOfMassX="0.0E-9"
centreOfMassY="349E-9"
centreOfMassZ="0.0E-9"
orientationX="0.0"
orientationY="1.0"
orientationZ="0.0"
orientationAngle="0.0">
</Entity>


<Entity class="xmlobjects.XMLEntity"
id="glu_1223      "
templateId="gluE"
centreOfMassX="0.0E-9"
centreOfMassY="349E-9"
centreOfMassZ="0.0E-9"
orientationX="0.0"
orientationY="1.0"
orientationZ="0.0"
orientationAngle="0.0">
</Entity>


<Entity class="xmlobjects.XMLEntity"
id="glu_1224      "
templateId="gluE"
centreOfMassX="0.0E-9"
centreOfMassY="349E-9"
centreOfMassZ="0.0E-9"
orientationX="0.0"
orientationY="1.0"
orientationZ="0.0"
orientationAngle="0.0">
</Entity>


<Entity class="xmlobjects.XMLEntity"
id="glu_1225      "
templateId="gluE"
centreOfMassX="0.0E-9"
centreOfMassY="349E-9"
centreOfMassZ="0.0E-9"
orientationX="0.0"
orientationY="1.0"
orientationZ="0.0"
orientationAngle="0.0">
</Entity>


<Entity class="xmlobjects.XMLEntity"
id="glu_1226      "
templateId="gluE"
centreOfMassX="0.0E-9"
centreOfMassY="349E-9"
centreOfMassZ="0.0E-9"
orientationX="0.0"
orientationY="1.0"
orientationZ="0.0"
orientationAngle="0.0">
</Entity>


<Entity class="xmlobjects.XMLEntity"
id="glu_1227      "
templateId="gluE"
centreOfMassX="0.0E-9"
centreOfMassY="349E-9"
centreOfMassZ="0.0E-9"
orientationX="0.0"
orientationY="1.0"
orientationZ="0.0"
orientationAngle="0.0">
</Entity>


<Entity class="xmlobjects.XMLEntity"
id="glu_1228      "
templateId="gluE"
centreOfMassX="0.0E-9"
centreOfMassY="349E-9"
centreOfMassZ="0.0E-9"
orientationX="0.0"
orientationY="1.0"
orientationZ="0.0"
orientationAngle="0.0">
</Entity>


<Entity class="xmlobjects.XMLEntity"
id="glu_1229      "
templateId="gluE"
centreOfMassX="0.0E-9"
centreOfMassY="349E-9"
centreOfMassZ="0.0E-9"
orientationX="0.0"
orientationY="1.0"
orientationZ="0.0"
orientationAngle="0.0">
</Entity>


<Entity class="xmlobjects.XMLEntity"
id="glu_1230      "
templateId="gluE"
centreOfMassX="0.0E-9"
centreOfMassY="349E-9"
centreOfMassZ="0.0E-9"
orientationX="0.0"
orientationY="1.0"
orientationZ="0.0"
orientationAngle="0.0">
</Entity>


<Entity class="xmlobjects.XMLEntity"
id="glu_1231      "
templateId="gluE"
centreOfMassX="0.0E-9"
centreOfMassY="349E-9"
centreOfMassZ="0.0E-9"
orientationX="0.0"
orientationY="1.0"
orientationZ="0.0"
orientationAngle="0.0">
</Entity>


<Entity class="xmlobjects.XMLEntity"
id="glu_1232      "
templateId="gluE"
centreOfMassX="0.0E-9"
centreOfMassY="349E-9"
centreOfMassZ="0.0E-9"
orientationX="0.0"
orientationY="1.0"
orientationZ="0.0"
orientationAngle="0.0">
</Entity>


<Entity class="xmlobjects.XMLEntity"
id="glu_1233      "
templateId="gluE"
centreOfMassX="0.0E-9"
centreOfMassY="349E-9"
centreOfMassZ="0.0E-9"
orientationX="0.0"
orientationY="1.0"
orientationZ="0.0"
orientationAngle="0.0">
</Entity>


<Entity class="xmlobjects.XMLEntity"
id="glu_1234      "
templateId="gluE"
centreOfMassX="0.0E-9"
centreOfMassY="349E-9"
centreOfMassZ="0.0E-9"
orientationX="0.0"
orientationY="1.0"
orientationZ="0.0"
orientationAngle="0.0">
</Entity>


<Entity class="xmlobjects.XMLEntity"
id="glu_1235      "
templateId="gluE"
centreOfMassX="0.0E-9"
centreOfMassY="349E-9"
centreOfMassZ="0.0E-9"
orientationX="0.0"
orientationY="1.0"
orientationZ="0.0"
orientationAngle="0.0">
</Entity>


<Entity class="xmlobjects.XMLEntity"
id="glu_1236      "
templateId="gluE"
centreOfMassX="0.0E-9"
centreOfMassY="349E-9"
centreOfMassZ="0.0E-9"
orientationX="0.0"
orientationY="1.0"
orientationZ="0.0"
orientationAngle="0.0">
</Entity>


<Entity class="xmlobjects.XMLEntity"
id="glu_1237      "
templateId="gluE"
centreOfMassX="0.0E-9"
centreOfMassY="349E-9"
centreOfMassZ="0.0E-9"
orientationX="0.0"
orientationY="1.0"
orientationZ="0.0"
orientationAngle="0.0">
</Entity>


<Entity class="xmlobjects.XMLEntity"
id="glu_1238      "
templateId="gluE"
centreOfMassX="0.0E-9"
centreOfMassY="349E-9"
centreOfMassZ="0.0E-9"
orientationX="0.0"
orientationY="1.0"
orientationZ="0.0"
orientationAngle="0.0">
</Entity>


<Entity class="xmlobjects.XMLEntity"
id="glu_1239      "
templateId="gluE"
centreOfMassX="0.0E-9"
centreOfMassY="349E-9"
centreOfMassZ="0.0E-9"
orientationX="0.0"
orientationY="1.0"
orientationZ="0.0"
orientationAngle="0.0">
</Entity>


<Entity class="xmlobjects.XMLEntity"
id="glu_1240      "
templateId="gluE"
centreOfMassX="0.0E-9"
centreOfMassY="349E-9"
centreOfMassZ="0.0E-9"
orientationX="0.0"
orientationY="1.0"
orientationZ="0.0"
orientationAngle="0.0">
</Entity>


<Entity class="xmlobjects.XMLEntity"
id="glu_1241      "
templateId="gluE"
centreOfMassX="0.0E-9"
centreOfMassY="349E-9"
centreOfMassZ="0.0E-9"
orientationX="0.0"
orientationY="1.0"
orientationZ="0.0"
orientationAngle="0.0">
</Entity>


<Entity class="xmlobjects.XMLEntity"
id="glu_1242      "
templateId="gluE"
centreOfMassX="0.0E-9"
centreOfMassY="349E-9"
centreOfMassZ="0.0E-9"
orientationX="0.0"
orientationY="1.0"
orientationZ="0.0"
orientationAngle="0.0">
</Entity>


<Entity class="xmlobjects.XMLEntity"
id="glu_1243      "
templateId="gluE"
centreOfMassX="0.0E-9"
centreOfMassY="349E-9"
centreOfMassZ="0.0E-9"
orientationX="0.0"
orientationY="1.0"
orientationZ="0.0"
orientationAngle="0.0">
</Entity>


<Entity class="xmlobjects.XMLEntity"
id="glu_1244      "
templateId="gluE"
centreOfMassX="0.0E-9"
centreOfMassY="349E-9"
centreOfMassZ="0.0E-9"
orientationX="0.0"
orientationY="1.0"
orientationZ="0.0"
orientationAngle="0.0">
</Entity>


<Entity class="xmlobjects.XMLEntity"
id="glu_1245      "
templateId="gluE"
centreOfMassX="0.0E-9"
centreOfMassY="349E-9"
centreOfMassZ="0.0E-9"
orientationX="0.0"
orientationY="1.0"
orientationZ="0.0"
orientationAngle="0.0">
</Entity>


<Entity class="xmlobjects.XMLEntity"
id="glu_1246      "
templateId="gluE"
centreOfMassX="0.0E-9"
centreOfMassY="349E-9"
centreOfMassZ="0.0E-9"
orientationX="0.0"
orientationY="1.0"
orientationZ="0.0"
orientationAngle="0.0">
</Entity>


<Entity class="xmlobjects.XMLEntity"
id="glu_1247      "
templateId="gluE"
centreOfMassX="0.0E-9"
centreOfMassY="349E-9"
centreOfMassZ="0.0E-9"
orientationX="0.0"
orientationY="1.0"
orientationZ="0.0"
orientationAngle="0.0">
</Entity>


<Entity class="xmlobjects.XMLEntity"
id="glu_1248      "
templateId="gluE"
centreOfMassX="0.0E-9"
centreOfMassY="349E-9"
centreOfMassZ="0.0E-9"
orientationX="0.0"
orientationY="1.0"
orientationZ="0.0"
orientationAngle="0.0">
</Entity>


<Entity class="xmlobjects.XMLEntity"
id="glu_1249      "
templateId="gluE"
centreOfMassX="0.0E-9"
centreOfMassY="349E-9"
centreOfMassZ="0.0E-9"
orientationX="0.0"
orientationY="1.0"
orientationZ="0.0"
orientationAngle="0.0">
</Entity>


<Entity class="xmlobjects.XMLEntity"
id="glu_1250      "
templateId="gluE"
centreOfMassX="0.0E-9"
centreOfMassY="349E-9"
centreOfMassZ="0.0E-9"
orientationX="0.0"
orientationY="1.0"
orientationZ="0.0"
orientationAngle="0.0">
</Entity>


<Entity class="xmlobjects.XMLEntity"
id="glu_1251      "
templateId="gluE"
centreOfMassX="0.0E-9"
centreOfMassY="349E-9"
centreOfMassZ="0.0E-9"
orientationX="0.0"
orientationY="1.0"
orientationZ="0.0"
orientationAngle="0.0">
</Entity>


<Entity class="xmlobjects.XMLEntity"
id="glu_1252      "
templateId="gluE"
centreOfMassX="0.0E-9"
centreOfMassY="349E-9"
centreOfMassZ="0.0E-9"
orientationX="0.0"
orientationY="1.0"
orientationZ="0.0"
orientationAngle="0.0">
</Entity>


<Entity class="xmlobjects.XMLEntity"
id="glu_1253      "
templateId="gluE"
centreOfMassX="0.0E-9"
centreOfMassY="349E-9"
centreOfMassZ="0.0E-9"
orientationX="0.0"
orientationY="1.0"
orientationZ="0.0"
orientationAngle="0.0">
</Entity>


<Entity class="xmlobjects.XMLEntity"
id="glu_1254      "
templateId="gluE"
centreOfMassX="0.0E-9"
centreOfMassY="349E-9"
centreOfMassZ="0.0E-9"
orientationX="0.0"
orientationY="1.0"
orientationZ="0.0"
orientationAngle="0.0">
</Entity>


<Entity class="xmlobjects.XMLEntity"
id="glu_1255      "
templateId="gluE"
centreOfMassX="0.0E-9"
centreOfMassY="349E-9"
centreOfMassZ="0.0E-9"
orientationX="0.0"
orientationY="1.0"
orientationZ="0.0"
orientationAngle="0.0">
</Entity>


<Entity class="xmlobjects.XMLEntity"
id="glu_1256      "
templateId="gluE"
centreOfMassX="0.0E-9"
centreOfMassY="349E-9"
centreOfMassZ="0.0E-9"
orientationX="0.0"
orientationY="1.0"
orientationZ="0.0"
orientationAngle="0.0">
</Entity>


<Entity class="xmlobjects.XMLEntity"
id="glu_1257      "
templateId="gluE"
centreOfMassX="0.0E-9"
centreOfMassY="349E-9"
centreOfMassZ="0.0E-9"
orientationX="0.0"
orientationY="1.0"
orientationZ="0.0"
orientationAngle="0.0">
</Entity>


<Entity class="xmlobjects.XMLEntity"
id="glu_1258      "
templateId="gluE"
centreOfMassX="0.0E-9"
centreOfMassY="349E-9"
centreOfMassZ="0.0E-9"
orientationX="0.0"
orientationY="1.0"
orientationZ="0.0"
orientationAngle="0.0">
</Entity>


<Entity class="xmlobjects.XMLEntity"
id="glu_1259      "
templateId="gluE"
centreOfMassX="0.0E-9"
centreOfMassY="349E-9"
centreOfMassZ="0.0E-9"
orientationX="0.0"
orientationY="1.0"
orientationZ="0.0"
orientationAngle="0.0">
</Entity>


<Entity class="xmlobjects.XMLEntity"
id="glu_1260      "
templateId="gluE"
centreOfMassX="0.0E-9"
centreOfMassY="349E-9"
centreOfMassZ="0.0E-9"
orientationX="0.0"
orientationY="1.0"
orientationZ="0.0"
orientationAngle="0.0">
</Entity>


<Entity class="xmlobjects.XMLEntity"
id="glu_1261      "
templateId="gluE"
centreOfMassX="0.0E-9"
centreOfMassY="349E-9"
centreOfMassZ="0.0E-9"
orientationX="0.0"
orientationY="1.0"
orientationZ="0.0"
orientationAngle="0.0">
</Entity>


<Entity class="xmlobjects.XMLEntity"
id="glu_1262      "
templateId="gluE"
centreOfMassX="0.0E-9"
centreOfMassY="349E-9"
centreOfMassZ="0.0E-9"
orientationX="0.0"
orientationY="1.0"
orientationZ="0.0"
orientationAngle="0.0">
</Entity>


<Entity class="xmlobjects.XMLEntity"
id="glu_1263      "
templateId="gluE"
centreOfMassX="0.0E-9"
centreOfMassY="349E-9"
centreOfMassZ="0.0E-9"
orientationX="0.0"
orientationY="1.0"
orientationZ="0.0"
orientationAngle="0.0">
</Entity>


<Entity class="xmlobjects.XMLEntity"
id="glu_1264      "
templateId="gluE"
centreOfMassX="0.0E-9"
centreOfMassY="349E-9"
centreOfMassZ="0.0E-9"
orientationX="0.0"
orientationY="1.0"
orientationZ="0.0"
orientationAngle="0.0">
</Entity>


<Entity class="xmlobjects.XMLEntity"
id="glu_1265      "
templateId="gluE"
centreOfMassX="0.0E-9"
centreOfMassY="349E-9"
centreOfMassZ="0.0E-9"
orientationX="0.0"
orientationY="1.0"
orientationZ="0.0"
orientationAngle="0.0">
</Entity>


<Entity class="xmlobjects.XMLEntity"
id="glu_1266      "
templateId="gluE"
centreOfMassX="0.0E-9"
centreOfMassY="349E-9"
centreOfMassZ="0.0E-9"
orientationX="0.0"
orientationY="1.0"
orientationZ="0.0"
orientationAngle="0.0">
</Entity>


<Entity class="xmlobjects.XMLEntity"
id="glu_1267      "
templateId="gluE"
centreOfMassX="0.0E-9"
centreOfMassY="349E-9"
centreOfMassZ="0.0E-9"
orientationX="0.0"
orientationY="1.0"
orientationZ="0.0"
orientationAngle="0.0">
</Entity>


<Entity class="xmlobjects.XMLEntity"
id="glu_1268      "
templateId="gluE"
centreOfMassX="0.0E-9"
centreOfMassY="349E-9"
centreOfMassZ="0.0E-9"
orientationX="0.0"
orientationY="1.0"
orientationZ="0.0"
orientationAngle="0.0">
</Entity>


<Entity class="xmlobjects.XMLEntity"
id="glu_1269      "
templateId="gluE"
centreOfMassX="0.0E-9"
centreOfMassY="349E-9"
centreOfMassZ="0.0E-9"
orientationX="0.0"
orientationY="1.0"
orientationZ="0.0"
orientationAngle="0.0">
</Entity>


<Entity class="xmlobjects.XMLEntity"
id="glu_1270      "
templateId="gluE"
centreOfMassX="0.0E-9"
centreOfMassY="349E-9"
centreOfMassZ="0.0E-9"
orientationX="0.0"
orientationY="1.0"
orientationZ="0.0"
orientationAngle="0.0">
</Entity>


<Entity class="xmlobjects.XMLEntity"
id="glu_1271      "
templateId="gluE"
centreOfMassX="0.0E-9"
centreOfMassY="349E-9"
centreOfMassZ="0.0E-9"
orientationX="0.0"
orientationY="1.0"
orientationZ="0.0"
orientationAngle="0.0">
</Entity>


<Entity class="xmlobjects.XMLEntity"
id="glu_1272      "
templateId="gluE"
centreOfMassX="0.0E-9"
centreOfMassY="349E-9"
centreOfMassZ="0.0E-9"
orientationX="0.0"
orientationY="1.0"
orientationZ="0.0"
orientationAngle="0.0">
</Entity>


<Entity class="xmlobjects.XMLEntity"
id="glu_1273      "
templateId="gluE"
centreOfMassX="0.0E-9"
centreOfMassY="349E-9"
centreOfMassZ="0.0E-9"
orientationX="0.0"
orientationY="1.0"
orientationZ="0.0"
orientationAngle="0.0">
</Entity>


<Entity class="xmlobjects.XMLEntity"
id="glu_1274      "
templateId="gluE"
centreOfMassX="0.0E-9"
centreOfMassY="349E-9"
centreOfMassZ="0.0E-9"
orientationX="0.0"
orientationY="1.0"
orientationZ="0.0"
orientationAngle="0.0">
</Entity>


<Entity class="xmlobjects.XMLEntity"
id="glu_1275      "
templateId="gluE"
centreOfMassX="0.0E-9"
centreOfMassY="349E-9"
centreOfMassZ="0.0E-9"
orientationX="0.0"
orientationY="1.0"
orientationZ="0.0"
orientationAngle="0.0">
</Entity>


<Entity class="xmlobjects.XMLEntity"
id="glu_1276      "
templateId="gluE"
centreOfMassX="0.0E-9"
centreOfMassY="349E-9"
centreOfMassZ="0.0E-9"
orientationX="0.0"
orientationY="1.0"
orientationZ="0.0"
orientationAngle="0.0">
</Entity>


<Entity class="xmlobjects.XMLEntity"
id="glu_1277      "
templateId="gluE"
centreOfMassX="0.0E-9"
centreOfMassY="349E-9"
centreOfMassZ="0.0E-9"
orientationX="0.0"
orientationY="1.0"
orientationZ="0.0"
orientationAngle="0.0">
</Entity>


<Entity class="xmlobjects.XMLEntity"
id="glu_1278      "
templateId="gluE"
centreOfMassX="0.0E-9"
centreOfMassY="349E-9"
centreOfMassZ="0.0E-9"
orientationX="0.0"
orientationY="1.0"
orientationZ="0.0"
orientationAngle="0.0">
</Entity>


<Entity class="xmlobjects.XMLEntity"
id="glu_1279      "
templateId="gluE"
centreOfMassX="0.0E-9"
centreOfMassY="349E-9"
centreOfMassZ="0.0E-9"
orientationX="0.0"
orientationY="1.0"
orientationZ="0.0"
orientationAngle="0.0">
</Entity>


<Entity class="xmlobjects.XMLEntity"
id="glu_1280      "
templateId="gluE"
centreOfMassX="0.0E-9"
centreOfMassY="349E-9"
centreOfMassZ="0.0E-9"
orientationX="0.0"
orientationY="1.0"
orientationZ="0.0"
orientationAngle="0.0">
</Entity>


<Entity class="xmlobjects.XMLEntity"
id="glu_1281      "
templateId="gluE"
centreOfMassX="0.0E-9"
centreOfMassY="349E-9"
centreOfMassZ="0.0E-9"
orientationX="0.0"
orientationY="1.0"
orientationZ="0.0"
orientationAngle="0.0">
</Entity>


<Entity class="xmlobjects.XMLEntity"
id="glu_1282      "
templateId="gluE"
centreOfMassX="0.0E-9"
centreOfMassY="349E-9"
centreOfMassZ="0.0E-9"
orientationX="0.0"
orientationY="1.0"
orientationZ="0.0"
orientationAngle="0.0">
</Entity>


<Entity class="xmlobjects.XMLEntity"
id="glu_1283      "
templateId="gluE"
centreOfMassX="0.0E-9"
centreOfMassY="349E-9"
centreOfMassZ="0.0E-9"
orientationX="0.0"
orientationY="1.0"
orientationZ="0.0"
orientationAngle="0.0">
</Entity>


<Entity class="xmlobjects.XMLEntity"
id="glu_1284      "
templateId="gluE"
centreOfMassX="0.0E-9"
centreOfMassY="349E-9"
centreOfMassZ="0.0E-9"
orientationX="0.0"
orientationY="1.0"
orientationZ="0.0"
orientationAngle="0.0">
</Entity>


<Entity class="xmlobjects.XMLEntity"
id="glu_1285      "
templateId="gluE"
centreOfMassX="0.0E-9"
centreOfMassY="349E-9"
centreOfMassZ="0.0E-9"
orientationX="0.0"
orientationY="1.0"
orientationZ="0.0"
orientationAngle="0.0">
</Entity>


<Entity class="xmlobjects.XMLEntity"
id="glu_1286      "
templateId="gluE"
centreOfMassX="0.0E-9"
centreOfMassY="349E-9"
centreOfMassZ="0.0E-9"
orientationX="0.0"
orientationY="1.0"
orientationZ="0.0"
orientationAngle="0.0">
</Entity>


<Entity class="xmlobjects.XMLEntity"
id="glu_1287      "
templateId="gluE"
centreOfMassX="0.0E-9"
centreOfMassY="349E-9"
centreOfMassZ="0.0E-9"
orientationX="0.0"
orientationY="1.0"
orientationZ="0.0"
orientationAngle="0.0">
</Entity>


<Entity class="xmlobjects.XMLEntity"
id="glu_1288      "
templateId="gluE"
centreOfMassX="0.0E-9"
centreOfMassY="349E-9"
centreOfMassZ="0.0E-9"
orientationX="0.0"
orientationY="1.0"
orientationZ="0.0"
orientationAngle="0.0">
</Entity>


<Entity class="xmlobjects.XMLEntity"
id="glu_1289      "
templateId="gluE"
centreOfMassX="0.0E-9"
centreOfMassY="349E-9"
centreOfMassZ="0.0E-9"
orientationX="0.0"
orientationY="1.0"
orientationZ="0.0"
orientationAngle="0.0">
</Entity>


<Entity class="xmlobjects.XMLEntity"
id="glu_1290      "
templateId="gluE"
centreOfMassX="0.0E-9"
centreOfMassY="349E-9"
centreOfMassZ="0.0E-9"
orientationX="0.0"
orientationY="1.0"
orientationZ="0.0"
orientationAngle="0.0">
</Entity>


<Entity class="xmlobjects.XMLEntity"
id="glu_1291      "
templateId="gluE"
centreOfMassX="0.0E-9"
centreOfMassY="349E-9"
centreOfMassZ="0.0E-9"
orientationX="0.0"
orientationY="1.0"
orientationZ="0.0"
orientationAngle="0.0">
</Entity>


<Entity class="xmlobjects.XMLEntity"
id="glu_1292      "
templateId="gluE"
centreOfMassX="0.0E-9"
centreOfMassY="349E-9"
centreOfMassZ="0.0E-9"
orientationX="0.0"
orientationY="1.0"
orientationZ="0.0"
orientationAngle="0.0">
</Entity>


<Entity class="xmlobjects.XMLEntity"
id="glu_1293      "
templateId="gluE"
centreOfMassX="0.0E-9"
centreOfMassY="349E-9"
centreOfMassZ="0.0E-9"
orientationX="0.0"
orientationY="1.0"
orientationZ="0.0"
orientationAngle="0.0">
</Entity>


<Entity class="xmlobjects.XMLEntity"
id="glu_1294      "
templateId="gluE"
centreOfMassX="0.0E-9"
centreOfMassY="349E-9"
centreOfMassZ="0.0E-9"
orientationX="0.0"
orientationY="1.0"
orientationZ="0.0"
orientationAngle="0.0">
</Entity>


<Entity class="xmlobjects.XMLEntity"
id="glu_1295      "
templateId="gluE"
centreOfMassX="0.0E-9"
centreOfMassY="349E-9"
centreOfMassZ="0.0E-9"
orientationX="0.0"
orientationY="1.0"
orientationZ="0.0"
orientationAngle="0.0">
</Entity>


<Entity class="xmlobjects.XMLEntity"
id="glu_1296      "
templateId="gluE"
centreOfMassX="0.0E-9"
centreOfMassY="349E-9"
centreOfMassZ="0.0E-9"
orientationX="0.0"
orientationY="1.0"
orientationZ="0.0"
orientationAngle="0.0">
</Entity>


<Entity class="xmlobjects.XMLEntity"
id="glu_1297      "
templateId="gluE"
centreOfMassX="0.0E-9"
centreOfMassY="349E-9"
centreOfMassZ="0.0E-9"
orientationX="0.0"
orientationY="1.0"
orientationZ="0.0"
orientationAngle="0.0">
</Entity>


<Entity class="xmlobjects.XMLEntity"
id="glu_1298      "
templateId="gluE"
centreOfMassX="0.0E-9"
centreOfMassY="349E-9"
centreOfMassZ="0.0E-9"
orientationX="0.0"
orientationY="1.0"
orientationZ="0.0"
orientationAngle="0.0">
</Entity>


<Entity class="xmlobjects.XMLEntity"
id="glu_1299      "
templateId="gluE"
centreOfMassX="0.0E-9"
centreOfMassY="349E-9"
centreOfMassZ="0.0E-9"
orientationX="0.0"
orientationY="1.0"
orientationZ="0.0"
orientationAngle="0.0">
</Entity>


<Entity class="xmlobjects.XMLEntity"
id="glu_1300      "
templateId="gluE"
centreOfMassX="0.0E-9"
centreOfMassY="349E-9"
centreOfMassZ="0.0E-9"
orientationX="0.0"
orientationY="1.0"
orientationZ="0.0"
orientationAngle="0.0">
</Entity>


<Entity class="xmlobjects.XMLEntity"
id="glu_1301      "
templateId="gluE"
centreOfMassX="0.0E-9"
centreOfMassY="349E-9"
centreOfMassZ="0.0E-9"
orientationX="0.0"
orientationY="1.0"
orientationZ="0.0"
orientationAngle="0.0">
</Entity>


<Entity class="xmlobjects.XMLEntity"
id="glu_1302      "
templateId="gluE"
centreOfMassX="0.0E-9"
centreOfMassY="349E-9"
centreOfMassZ="0.0E-9"
orientationX="0.0"
orientationY="1.0"
orientationZ="0.0"
orientationAngle="0.0">
</Entity>


<Entity class="xmlobjects.XMLEntity"
id="glu_1303      "
templateId="gluE"
centreOfMassX="0.0E-9"
centreOfMassY="349E-9"
centreOfMassZ="0.0E-9"
orientationX="0.0"
orientationY="1.0"
orientationZ="0.0"
orientationAngle="0.0">
</Entity>


<Entity class="xmlobjects.XMLEntity"
id="glu_1304      "
templateId="gluE"
centreOfMassX="0.0E-9"
centreOfMassY="349E-9"
centreOfMassZ="0.0E-9"
orientationX="0.0"
orientationY="1.0"
orientationZ="0.0"
orientationAngle="0.0">
</Entity>


<Entity class="xmlobjects.XMLEntity"
id="glu_1305      "
templateId="gluE"
centreOfMassX="0.0E-9"
centreOfMassY="349E-9"
centreOfMassZ="0.0E-9"
orientationX="0.0"
orientationY="1.0"
orientationZ="0.0"
orientationAngle="0.0">
</Entity>


<Entity class="xmlobjects.XMLEntity"
id="glu_1306      "
templateId="gluE"
centreOfMassX="0.0E-9"
centreOfMassY="349E-9"
centreOfMassZ="0.0E-9"
orientationX="0.0"
orientationY="1.0"
orientationZ="0.0"
orientationAngle="0.0">
</Entity>


<Entity class="xmlobjects.XMLEntity"
id="glu_1307      "
templateId="gluE"
centreOfMassX="0.0E-9"
centreOfMassY="349E-9"
centreOfMassZ="0.0E-9"
orientationX="0.0"
orientationY="1.0"
orientationZ="0.0"
orientationAngle="0.0">
</Entity>


<Entity class="xmlobjects.XMLEntity"
id="glu_1308      "
templateId="gluE"
centreOfMassX="0.0E-9"
centreOfMassY="349E-9"
centreOfMassZ="0.0E-9"
orientationX="0.0"
orientationY="1.0"
orientationZ="0.0"
orientationAngle="0.0">
</Entity>


<Entity class="xmlobjects.XMLEntity"
id="glu_1309      "
templateId="gluE"
centreOfMassX="0.0E-9"
centreOfMassY="349E-9"
centreOfMassZ="0.0E-9"
orientationX="0.0"
orientationY="1.0"
orientationZ="0.0"
orientationAngle="0.0">
</Entity>


<Entity class="xmlobjects.XMLEntity"
id="glu_1310      "
templateId="gluE"
centreOfMassX="0.0E-9"
centreOfMassY="349E-9"
centreOfMassZ="0.0E-9"
orientationX="0.0"
orientationY="1.0"
orientationZ="0.0"
orientationAngle="0.0">
</Entity>


<Entity class="xmlobjects.XMLEntity"
id="glu_1311      "
templateId="gluE"
centreOfMassX="0.0E-9"
centreOfMassY="349E-9"
centreOfMassZ="0.0E-9"
orientationX="0.0"
orientationY="1.0"
orientationZ="0.0"
orientationAngle="0.0">
</Entity>


<Entity class="xmlobjects.XMLEntity"
id="glu_1312      "
templateId="gluE"
centreOfMassX="0.0E-9"
centreOfMassY="349E-9"
centreOfMassZ="0.0E-9"
orientationX="0.0"
orientationY="1.0"
orientationZ="0.0"
orientationAngle="0.0">
</Entity>


<Entity class="xmlobjects.XMLEntity"
id="glu_1313      "
templateId="gluE"
centreOfMassX="0.0E-9"
centreOfMassY="349E-9"
centreOfMassZ="0.0E-9"
orientationX="0.0"
orientationY="1.0"
orientationZ="0.0"
orientationAngle="0.0">
</Entity>


<Entity class="xmlobjects.XMLEntity"
id="glu_1314      "
templateId="gluE"
centreOfMassX="0.0E-9"
centreOfMassY="349E-9"
centreOfMassZ="0.0E-9"
orientationX="0.0"
orientationY="1.0"
orientationZ="0.0"
orientationAngle="0.0">
</Entity>


<Entity class="xmlobjects.XMLEntity"
id="glu_1315      "
templateId="gluE"
centreOfMassX="0.0E-9"
centreOfMassY="349E-9"
centreOfMassZ="0.0E-9"
orientationX="0.0"
orientationY="1.0"
orientationZ="0.0"
orientationAngle="0.0">
</Entity>


<Entity class="xmlobjects.XMLEntity"
id="glu_1316      "
templateId="gluE"
centreOfMassX="0.0E-9"
centreOfMassY="349E-9"
centreOfMassZ="0.0E-9"
orientationX="0.0"
orientationY="1.0"
orientationZ="0.0"
orientationAngle="0.0">
</Entity>


<Entity class="xmlobjects.XMLEntity"
id="glu_1317      "
templateId="gluE"
centreOfMassX="0.0E-9"
centreOfMassY="349E-9"
centreOfMassZ="0.0E-9"
orientationX="0.0"
orientationY="1.0"
orientationZ="0.0"
orientationAngle="0.0">
</Entity>


<Entity class="xmlobjects.XMLEntity"
id="glu_1318      "
templateId="gluE"
centreOfMassX="0.0E-9"
centreOfMassY="349E-9"
centreOfMassZ="0.0E-9"
orientationX="0.0"
orientationY="1.0"
orientationZ="0.0"
orientationAngle="0.0">
</Entity>


<Entity class="xmlobjects.XMLEntity"
id="glu_1319      "
templateId="gluE"
centreOfMassX="0.0E-9"
centreOfMassY="349E-9"
centreOfMassZ="0.0E-9"
orientationX="0.0"
orientationY="1.0"
orientationZ="0.0"
orientationAngle="0.0">
</Entity>


<Entity class="xmlobjects.XMLEntity"
id="glu_1320      "
templateId="gluE"
centreOfMassX="0.0E-9"
centreOfMassY="349E-9"
centreOfMassZ="0.0E-9"
orientationX="0.0"
orientationY="1.0"
orientationZ="0.0"
orientationAngle="0.0">
</Entity>


<Entity class="xmlobjects.XMLEntity"
id="glu_1321      "
templateId="gluE"
centreOfMassX="0.0E-9"
centreOfMassY="349E-9"
centreOfMassZ="0.0E-9"
orientationX="0.0"
orientationY="1.0"
orientationZ="0.0"
orientationAngle="0.0">
</Entity>


<Entity class="xmlobjects.XMLEntity"
id="glu_1322      "
templateId="gluE"
centreOfMassX="0.0E-9"
centreOfMassY="349E-9"
centreOfMassZ="0.0E-9"
orientationX="0.0"
orientationY="1.0"
orientationZ="0.0"
orientationAngle="0.0">
</Entity>


<Entity class="xmlobjects.XMLEntity"
id="glu_1323      "
templateId="gluE"
centreOfMassX="0.0E-9"
centreOfMassY="349E-9"
centreOfMassZ="0.0E-9"
orientationX="0.0"
orientationY="1.0"
orientationZ="0.0"
orientationAngle="0.0">
</Entity>


<Entity class="xmlobjects.XMLEntity"
id="glu_1324      "
templateId="gluE"
centreOfMassX="0.0E-9"
centreOfMassY="349E-9"
centreOfMassZ="0.0E-9"
orientationX="0.0"
orientationY="1.0"
orientationZ="0.0"
orientationAngle="0.0">
</Entity>


<Entity class="xmlobjects.XMLEntity"
id="glu_1325      "
templateId="gluE"
centreOfMassX="0.0E-9"
centreOfMassY="349E-9"
centreOfMassZ="0.0E-9"
orientationX="0.0"
orientationY="1.0"
orientationZ="0.0"
orientationAngle="0.0">
</Entity>


<Entity class="xmlobjects.XMLEntity"
id="glu_1326      "
templateId="gluE"
centreOfMassX="0.0E-9"
centreOfMassY="349E-9"
centreOfMassZ="0.0E-9"
orientationX="0.0"
orientationY="1.0"
orientationZ="0.0"
orientationAngle="0.0">
</Entity>


<Entity class="xmlobjects.XMLEntity"
id="glu_1327      "
templateId="gluE"
centreOfMassX="0.0E-9"
centreOfMassY="349E-9"
centreOfMassZ="0.0E-9"
orientationX="0.0"
orientationY="1.0"
orientationZ="0.0"
orientationAngle="0.0">
</Entity>


<Entity class="xmlobjects.XMLEntity"
id="glu_1328      "
templateId="gluE"
centreOfMassX="0.0E-9"
centreOfMassY="349E-9"
centreOfMassZ="0.0E-9"
orientationX="0.0"
orientationY="1.0"
orientationZ="0.0"
orientationAngle="0.0">
</Entity>


<Entity class="xmlobjects.XMLEntity"
id="glu_1329      "
templateId="gluE"
centreOfMassX="0.0E-9"
centreOfMassY="349E-9"
centreOfMassZ="0.0E-9"
orientationX="0.0"
orientationY="1.0"
orientationZ="0.0"
orientationAngle="0.0">
</Entity>


<Entity class="xmlobjects.XMLEntity"
id="glu_1330      "
templateId="gluE"
centreOfMassX="0.0E-9"
centreOfMassY="349E-9"
centreOfMassZ="0.0E-9"
orientationX="0.0"
orientationY="1.0"
orientationZ="0.0"
orientationAngle="0.0">
</Entity>


<Entity class="xmlobjects.XMLEntity"
id="glu_1331      "
templateId="gluE"
centreOfMassX="0.0E-9"
centreOfMassY="349E-9"
centreOfMassZ="0.0E-9"
orientationX="0.0"
orientationY="1.0"
orientationZ="0.0"
orientationAngle="0.0">
</Entity>


<Entity class="xmlobjects.XMLEntity"
id="glu_1332      "
templateId="gluE"
centreOfMassX="0.0E-9"
centreOfMassY="349E-9"
centreOfMassZ="0.0E-9"
orientationX="0.0"
orientationY="1.0"
orientationZ="0.0"
orientationAngle="0.0">
</Entity>


<Entity class="xmlobjects.XMLEntity"
id="glu_1333      "
templateId="gluE"
centreOfMassX="0.0E-9"
centreOfMassY="349E-9"
centreOfMassZ="0.0E-9"
orientationX="0.0"
orientationY="1.0"
orientationZ="0.0"
orientationAngle="0.0">
</Entity>


<Entity class="xmlobjects.XMLEntity"
id="glu_1334      "
templateId="gluE"
centreOfMassX="0.0E-9"
centreOfMassY="349E-9"
centreOfMassZ="0.0E-9"
orientationX="0.0"
orientationY="1.0"
orientationZ="0.0"
orientationAngle="0.0">
</Entity>


<Entity class="xmlobjects.XMLEntity"
id="glu_1335      "
templateId="gluE"
centreOfMassX="0.0E-9"
centreOfMassY="349E-9"
centreOfMassZ="0.0E-9"
orientationX="0.0"
orientationY="1.0"
orientationZ="0.0"
orientationAngle="0.0">
</Entity>


<Entity class="xmlobjects.XMLEntity"
id="glu_1336      "
templateId="gluE"
centreOfMassX="0.0E-9"
centreOfMassY="349E-9"
centreOfMassZ="0.0E-9"
orientationX="0.0"
orientationY="1.0"
orientationZ="0.0"
orientationAngle="0.0">
</Entity>


<Entity class="xmlobjects.XMLEntity"
id="glu_1337      "
templateId="gluE"
centreOfMassX="0.0E-9"
centreOfMassY="349E-9"
centreOfMassZ="0.0E-9"
orientationX="0.0"
orientationY="1.0"
orientationZ="0.0"
orientationAngle="0.0">
</Entity>


<Entity class="xmlobjects.XMLEntity"
id="glu_1338      "
templateId="gluE"
centreOfMassX="0.0E-9"
centreOfMassY="349E-9"
centreOfMassZ="0.0E-9"
orientationX="0.0"
orientationY="1.0"
orientationZ="0.0"
orientationAngle="0.0">
</Entity>


<Entity class="xmlobjects.XMLEntity"
id="glu_1339      "
templateId="gluE"
centreOfMassX="0.0E-9"
centreOfMassY="349E-9"
centreOfMassZ="0.0E-9"
orientationX="0.0"
orientationY="1.0"
orientationZ="0.0"
orientationAngle="0.0">
</Entity>


<Entity class="xmlobjects.XMLEntity"
id="glu_1340      "
templateId="gluE"
centreOfMassX="0.0E-9"
centreOfMassY="349E-9"
centreOfMassZ="0.0E-9"
orientationX="0.0"
orientationY="1.0"
orientationZ="0.0"
orientationAngle="0.0">
</Entity>


<Entity class="xmlobjects.XMLEntity"
id="glu_1341      "
templateId="gluE"
centreOfMassX="0.0E-9"
centreOfMassY="349E-9"
centreOfMassZ="0.0E-9"
orientationX="0.0"
orientationY="1.0"
orientationZ="0.0"
orientationAngle="0.0">
</Entity>


<Entity class="xmlobjects.XMLEntity"
id="glu_1342      "
templateId="gluE"
centreOfMassX="0.0E-9"
centreOfMassY="349E-9"
centreOfMassZ="0.0E-9"
orientationX="0.0"
orientationY="1.0"
orientationZ="0.0"
orientationAngle="0.0">
</Entity>


<Entity class="xmlobjects.XMLEntity"
id="glu_1343      "
templateId="gluE"
centreOfMassX="0.0E-9"
centreOfMassY="349E-9"
centreOfMassZ="0.0E-9"
orientationX="0.0"
orientationY="1.0"
orientationZ="0.0"
orientationAngle="0.0">
</Entity>


<Entity class="xmlobjects.XMLEntity"
id="glu_1344      "
templateId="gluE"
centreOfMassX="0.0E-9"
centreOfMassY="349E-9"
centreOfMassZ="0.0E-9"
orientationX="0.0"
orientationY="1.0"
orientationZ="0.0"
orientationAngle="0.0">
</Entity>


<Entity class="xmlobjects.XMLEntity"
id="glu_1345      "
templateId="gluE"
centreOfMassX="0.0E-9"
centreOfMassY="349E-9"
centreOfMassZ="0.0E-9"
orientationX="0.0"
orientationY="1.0"
orientationZ="0.0"
orientationAngle="0.0">
</Entity>


<Entity class="xmlobjects.XMLEntity"
id="glu_1346      "
templateId="gluE"
centreOfMassX="0.0E-9"
centreOfMassY="349E-9"
centreOfMassZ="0.0E-9"
orientationX="0.0"
orientationY="1.0"
orientationZ="0.0"
orientationAngle="0.0">
</Entity>


<Entity class="xmlobjects.XMLEntity"
id="glu_1347      "
templateId="gluE"
centreOfMassX="0.0E-9"
centreOfMassY="349E-9"
centreOfMassZ="0.0E-9"
orientationX="0.0"
orientationY="1.0"
orientationZ="0.0"
orientationAngle="0.0">
</Entity>


<Entity class="xmlobjects.XMLEntity"
id="glu_1348      "
templateId="gluE"
centreOfMassX="0.0E-9"
centreOfMassY="349E-9"
centreOfMassZ="0.0E-9"
orientationX="0.0"
orientationY="1.0"
orientationZ="0.0"
orientationAngle="0.0">
</Entity>


<Entity class="xmlobjects.XMLEntity"
id="glu_1349      "
templateId="gluE"
centreOfMassX="0.0E-9"
centreOfMassY="349E-9"
centreOfMassZ="0.0E-9"
orientationX="0.0"
orientationY="1.0"
orientationZ="0.0"
orientationAngle="0.0">
</Entity>


<Entity class="xmlobjects.XMLEntity"
id="glu_1350      "
templateId="gluE"
centreOfMassX="0.0E-9"
centreOfMassY="349E-9"
centreOfMassZ="0.0E-9"
orientationX="0.0"
orientationY="1.0"
orientationZ="0.0"
orientationAngle="0.0">
</Entity>


<Entity class="xmlobjects.XMLEntity"
id="glu_1351      "
templateId="gluE"
centreOfMassX="0.0E-9"
centreOfMassY="349E-9"
centreOfMassZ="0.0E-9"
orientationX="0.0"
orientationY="1.0"
orientationZ="0.0"
orientationAngle="0.0">
</Entity>


<Entity class="xmlobjects.XMLEntity"
id="glu_1352      "
templateId="gluE"
centreOfMassX="0.0E-9"
centreOfMassY="349E-9"
centreOfMassZ="0.0E-9"
orientationX="0.0"
orientationY="1.0"
orientationZ="0.0"
orientationAngle="0.0">
</Entity>


<Entity class="xmlobjects.XMLEntity"
id="glu_1353      "
templateId="gluE"
centreOfMassX="0.0E-9"
centreOfMassY="349E-9"
centreOfMassZ="0.0E-9"
orientationX="0.0"
orientationY="1.0"
orientationZ="0.0"
orientationAngle="0.0">
</Entity>


<Entity class="xmlobjects.XMLEntity"
id="glu_1354      "
templateId="gluE"
centreOfMassX="0.0E-9"
centreOfMassY="349E-9"
centreOfMassZ="0.0E-9"
orientationX="0.0"
orientationY="1.0"
orientationZ="0.0"
orientationAngle="0.0">
</Entity>


<Entity class="xmlobjects.XMLEntity"
id="glu_1355      "
templateId="gluE"
centreOfMassX="0.0E-9"
centreOfMassY="349E-9"
centreOfMassZ="0.0E-9"
orientationX="0.0"
orientationY="1.0"
orientationZ="0.0"
orientationAngle="0.0">
</Entity>


<Entity class="xmlobjects.XMLEntity"
id="glu_1356      "
templateId="gluE"
centreOfMassX="0.0E-9"
centreOfMassY="349E-9"
centreOfMassZ="0.0E-9"
orientationX="0.0"
orientationY="1.0"
orientationZ="0.0"
orientationAngle="0.0">
</Entity>


<Entity class="xmlobjects.XMLEntity"
id="glu_1357      "
templateId="gluE"
centreOfMassX="0.0E-9"
centreOfMassY="349E-9"
centreOfMassZ="0.0E-9"
orientationX="0.0"
orientationY="1.0"
orientationZ="0.0"
orientationAngle="0.0">
</Entity>


<Entity class="xmlobjects.XMLEntity"
id="glu_1358      "
templateId="gluE"
centreOfMassX="0.0E-9"
centreOfMassY="349E-9"
centreOfMassZ="0.0E-9"
orientationX="0.0"
orientationY="1.0"
orientationZ="0.0"
orientationAngle="0.0">
</Entity>


<Entity class="xmlobjects.XMLEntity"
id="glu_1359      "
templateId="gluE"
centreOfMassX="0.0E-9"
centreOfMassY="349E-9"
centreOfMassZ="0.0E-9"
orientationX="0.0"
orientationY="1.0"
orientationZ="0.0"
orientationAngle="0.0">
</Entity>


<Entity class="xmlobjects.XMLEntity"
id="glu_1360      "
templateId="gluE"
centreOfMassX="0.0E-9"
centreOfMassY="349E-9"
centreOfMassZ="0.0E-9"
orientationX="0.0"
orientationY="1.0"
orientationZ="0.0"
orientationAngle="0.0">
</Entity>


<Entity class="xmlobjects.XMLEntity"
id="glu_1361      "
templateId="gluE"
centreOfMassX="0.0E-9"
centreOfMassY="349E-9"
centreOfMassZ="0.0E-9"
orientationX="0.0"
orientationY="1.0"
orientationZ="0.0"
orientationAngle="0.0">
</Entity>


<Entity class="xmlobjects.XMLEntity"
id="glu_1362      "
templateId="gluE"
centreOfMassX="0.0E-9"
centreOfMassY="349E-9"
centreOfMassZ="0.0E-9"
orientationX="0.0"
orientationY="1.0"
orientationZ="0.0"
orientationAngle="0.0">
</Entity>


<Entity class="xmlobjects.XMLEntity"
id="glu_1363      "
templateId="gluE"
centreOfMassX="0.0E-9"
centreOfMassY="349E-9"
centreOfMassZ="0.0E-9"
orientationX="0.0"
orientationY="1.0"
orientationZ="0.0"
orientationAngle="0.0">
</Entity>


<Entity class="xmlobjects.XMLEntity"
id="glu_1364      "
templateId="gluE"
centreOfMassX="0.0E-9"
centreOfMassY="349E-9"
centreOfMassZ="0.0E-9"
orientationX="0.0"
orientationY="1.0"
orientationZ="0.0"
orientationAngle="0.0">
</Entity>


<Entity class="xmlobjects.XMLEntity"
id="glu_1365      "
templateId="gluE"
centreOfMassX="0.0E-9"
centreOfMassY="349E-9"
centreOfMassZ="0.0E-9"
orientationX="0.0"
orientationY="1.0"
orientationZ="0.0"
orientationAngle="0.0">
</Entity>


<Entity class="xmlobjects.XMLEntity"
id="glu_1366      "
templateId="gluE"
centreOfMassX="0.0E-9"
centreOfMassY="349E-9"
centreOfMassZ="0.0E-9"
orientationX="0.0"
orientationY="1.0"
orientationZ="0.0"
orientationAngle="0.0">
</Entity>


<Entity class="xmlobjects.XMLEntity"
id="glu_1367      "
templateId="gluE"
centreOfMassX="0.0E-9"
centreOfMassY="349E-9"
centreOfMassZ="0.0E-9"
orientationX="0.0"
orientationY="1.0"
orientationZ="0.0"
orientationAngle="0.0">
</Entity>


<Entity class="xmlobjects.XMLEntity"
id="glu_1368      "
templateId="gluE"
centreOfMassX="0.0E-9"
centreOfMassY="349E-9"
centreOfMassZ="0.0E-9"
orientationX="0.0"
orientationY="1.0"
orientationZ="0.0"
orientationAngle="0.0">
</Entity>


<Entity class="xmlobjects.XMLEntity"
id="glu_1369      "
templateId="gluE"
centreOfMassX="0.0E-9"
centreOfMassY="349E-9"
centreOfMassZ="0.0E-9"
orientationX="0.0"
orientationY="1.0"
orientationZ="0.0"
orientationAngle="0.0">
</Entity>


<Entity class="xmlobjects.XMLEntity"
id="glu_1370      "
templateId="gluE"
centreOfMassX="0.0E-9"
centreOfMassY="349E-9"
centreOfMassZ="0.0E-9"
orientationX="0.0"
orientationY="1.0"
orientationZ="0.0"
orientationAngle="0.0">
</Entity>


<Entity class="xmlobjects.XMLEntity"
id="glu_1371      "
templateId="gluE"
centreOfMassX="0.0E-9"
centreOfMassY="349E-9"
centreOfMassZ="0.0E-9"
orientationX="0.0"
orientationY="1.0"
orientationZ="0.0"
orientationAngle="0.0">
</Entity>


<Entity class="xmlobjects.XMLEntity"
id="glu_1372      "
templateId="gluE"
centreOfMassX="0.0E-9"
centreOfMassY="349E-9"
centreOfMassZ="0.0E-9"
orientationX="0.0"
orientationY="1.0"
orientationZ="0.0"
orientationAngle="0.0">
</Entity>


<Entity class="xmlobjects.XMLEntity"
id="glu_1373      "
templateId="gluE"
centreOfMassX="0.0E-9"
centreOfMassY="349E-9"
centreOfMassZ="0.0E-9"
orientationX="0.0"
orientationY="1.0"
orientationZ="0.0"
orientationAngle="0.0">
</Entity>


<Entity class="xmlobjects.XMLEntity"
id="glu_1374      "
templateId="gluE"
centreOfMassX="0.0E-9"
centreOfMassY="349E-9"
centreOfMassZ="0.0E-9"
orientationX="0.0"
orientationY="1.0"
orientationZ="0.0"
orientationAngle="0.0">
</Entity>


<Entity class="xmlobjects.XMLEntity"
id="glu_1375      "
templateId="gluE"
centreOfMassX="0.0E-9"
centreOfMassY="349E-9"
centreOfMassZ="0.0E-9"
orientationX="0.0"
orientationY="1.0"
orientationZ="0.0"
orientationAngle="0.0">
</Entity>


<Entity class="xmlobjects.XMLEntity"
id="glu_1376      "
templateId="gluE"
centreOfMassX="0.0E-9"
centreOfMassY="349E-9"
centreOfMassZ="0.0E-9"
orientationX="0.0"
orientationY="1.0"
orientationZ="0.0"
orientationAngle="0.0">
</Entity>


<Entity class="xmlobjects.XMLEntity"
id="glu_1377      "
templateId="gluE"
centreOfMassX="0.0E-9"
centreOfMassY="349E-9"
centreOfMassZ="0.0E-9"
orientationX="0.0"
orientationY="1.0"
orientationZ="0.0"
orientationAngle="0.0">
</Entity>


<Entity class="xmlobjects.XMLEntity"
id="glu_1378      "
templateId="gluE"
centreOfMassX="0.0E-9"
centreOfMassY="349E-9"
centreOfMassZ="0.0E-9"
orientationX="0.0"
orientationY="1.0"
orientationZ="0.0"
orientationAngle="0.0">
</Entity>


<Entity class="xmlobjects.XMLEntity"
id="glu_1379      "
templateId="gluE"
centreOfMassX="0.0E-9"
centreOfMassY="349E-9"
centreOfMassZ="0.0E-9"
orientationX="0.0"
orientationY="1.0"
orientationZ="0.0"
orientationAngle="0.0">
</Entity>


<Entity class="xmlobjects.XMLEntity"
id="glu_1380      "
templateId="gluE"
centreOfMassX="0.0E-9"
centreOfMassY="349E-9"
centreOfMassZ="0.0E-9"
orientationX="0.0"
orientationY="1.0"
orientationZ="0.0"
orientationAngle="0.0">
</Entity>


<Entity class="xmlobjects.XMLEntity"
id="glu_1381      "
templateId="gluE"
centreOfMassX="0.0E-9"
centreOfMassY="349E-9"
centreOfMassZ="0.0E-9"
orientationX="0.0"
orientationY="1.0"
orientationZ="0.0"
orientationAngle="0.0">
</Entity>


<Entity class="xmlobjects.XMLEntity"
id="glu_1382      "
templateId="gluE"
centreOfMassX="0.0E-9"
centreOfMassY="349E-9"
centreOfMassZ="0.0E-9"
orientationX="0.0"
orientationY="1.0"
orientationZ="0.0"
orientationAngle="0.0">
</Entity>


<Entity class="xmlobjects.XMLEntity"
id="glu_1383      "
templateId="gluE"
centreOfMassX="0.0E-9"
centreOfMassY="349E-9"
centreOfMassZ="0.0E-9"
orientationX="0.0"
orientationY="1.0"
orientationZ="0.0"
orientationAngle="0.0">
</Entity>


<Entity class="xmlobjects.XMLEntity"
id="glu_1384      "
templateId="gluE"
centreOfMassX="0.0E-9"
centreOfMassY="349E-9"
centreOfMassZ="0.0E-9"
orientationX="0.0"
orientationY="1.0"
orientationZ="0.0"
orientationAngle="0.0">
</Entity>


<Entity class="xmlobjects.XMLEntity"
id="glu_1385      "
templateId="gluE"
centreOfMassX="0.0E-9"
centreOfMassY="349E-9"
centreOfMassZ="0.0E-9"
orientationX="0.0"
orientationY="1.0"
orientationZ="0.0"
orientationAngle="0.0">
</Entity>


<Entity class="xmlobjects.XMLEntity"
id="glu_1386      "
templateId="gluE"
centreOfMassX="0.0E-9"
centreOfMassY="349E-9"
centreOfMassZ="0.0E-9"
orientationX="0.0"
orientationY="1.0"
orientationZ="0.0"
orientationAngle="0.0">
</Entity>


<Entity class="xmlobjects.XMLEntity"
id="glu_1387      "
templateId="gluE"
centreOfMassX="0.0E-9"
centreOfMassY="349E-9"
centreOfMassZ="0.0E-9"
orientationX="0.0"
orientationY="1.0"
orientationZ="0.0"
orientationAngle="0.0">
</Entity>


<Entity class="xmlobjects.XMLEntity"
id="glu_1388      "
templateId="gluE"
centreOfMassX="0.0E-9"
centreOfMassY="349E-9"
centreOfMassZ="0.0E-9"
orientationX="0.0"
orientationY="1.0"
orientationZ="0.0"
orientationAngle="0.0">
</Entity>


<Entity class="xmlobjects.XMLEntity"
id="glu_1389      "
templateId="gluE"
centreOfMassX="0.0E-9"
centreOfMassY="349E-9"
centreOfMassZ="0.0E-9"
orientationX="0.0"
orientationY="1.0"
orientationZ="0.0"
orientationAngle="0.0">
</Entity>


<Entity class="xmlobjects.XMLEntity"
id="glu_1390      "
templateId="gluE"
centreOfMassX="0.0E-9"
centreOfMassY="349E-9"
centreOfMassZ="0.0E-9"
orientationX="0.0"
orientationY="1.0"
orientationZ="0.0"
orientationAngle="0.0">
</Entity>


<Entity class="xmlobjects.XMLEntity"
id="glu_1391      "
templateId="gluE"
centreOfMassX="0.0E-9"
centreOfMassY="349E-9"
centreOfMassZ="0.0E-9"
orientationX="0.0"
orientationY="1.0"
orientationZ="0.0"
orientationAngle="0.0">
</Entity>


<Entity class="xmlobjects.XMLEntity"
id="glu_1392      "
templateId="gluE"
centreOfMassX="0.0E-9"
centreOfMassY="349E-9"
centreOfMassZ="0.0E-9"
orientationX="0.0"
orientationY="1.0"
orientationZ="0.0"
orientationAngle="0.0">
</Entity>


<Entity class="xmlobjects.XMLEntity"
id="glu_1393      "
templateId="gluE"
centreOfMassX="0.0E-9"
centreOfMassY="349E-9"
centreOfMassZ="0.0E-9"
orientationX="0.0"
orientationY="1.0"
orientationZ="0.0"
orientationAngle="0.0">
</Entity>


<Entity class="xmlobjects.XMLEntity"
id="glu_1394      "
templateId="gluE"
centreOfMassX="0.0E-9"
centreOfMassY="349E-9"
centreOfMassZ="0.0E-9"
orientationX="0.0"
orientationY="1.0"
orientationZ="0.0"
orientationAngle="0.0">
</Entity>


<Entity class="xmlobjects.XMLEntity"
id="glu_1395      "
templateId="gluE"
centreOfMassX="0.0E-9"
centreOfMassY="349E-9"
centreOfMassZ="0.0E-9"
orientationX="0.0"
orientationY="1.0"
orientationZ="0.0"
orientationAngle="0.0">
</Entity>


<Entity class="xmlobjects.XMLEntity"
id="glu_1396      "
templateId="gluE"
centreOfMassX="0.0E-9"
centreOfMassY="349E-9"
centreOfMassZ="0.0E-9"
orientationX="0.0"
orientationY="1.0"
orientationZ="0.0"
orientationAngle="0.0">
</Entity>


<Entity class="xmlobjects.XMLEntity"
id="glu_1397      "
templateId="gluE"
centreOfMassX="0.0E-9"
centreOfMassY="349E-9"
centreOfMassZ="0.0E-9"
orientationX="0.0"
orientationY="1.0"
orientationZ="0.0"
orientationAngle="0.0">
</Entity>


<Entity class="xmlobjects.XMLEntity"
id="glu_1398      "
templateId="gluE"
centreOfMassX="0.0E-9"
centreOfMassY="349E-9"
centreOfMassZ="0.0E-9"
orientationX="0.0"
orientationY="1.0"
orientationZ="0.0"
orientationAngle="0.0">
</Entity>


<Entity class="xmlobjects.XMLEntity"
id="glu_1399      "
templateId="gluE"
centreOfMassX="0.0E-9"
centreOfMassY="349E-9"
centreOfMassZ="0.0E-9"
orientationX="0.0"
orientationY="1.0"
orientationZ="0.0"
orientationAngle="0.0">
</Entity>


<Entity class="xmlobjects.XMLEntity"
id="glu_1400      "
templateId="gluE"
centreOfMassX="0.0E-9"
centreOfMassY="349E-9"
centreOfMassZ="0.0E-9"
orientationX="0.0"
orientationY="1.0"
orientationZ="0.0"
orientationAngle="0.0">
</Entity>


<Entity class="xmlobjects.XMLEntity"
id="glu_1401      "
templateId="gluE"
centreOfMassX="0.0E-9"
centreOfMassY="349E-9"
centreOfMassZ="0.0E-9"
orientationX="0.0"
orientationY="1.0"
orientationZ="0.0"
orientationAngle="0.0">
</Entity>


<Entity class="xmlobjects.XMLEntity"
id="glu_1402      "
templateId="gluE"
centreOfMassX="0.0E-9"
centreOfMassY="349E-9"
centreOfMassZ="0.0E-9"
orientationX="0.0"
orientationY="1.0"
orientationZ="0.0"
orientationAngle="0.0">
</Entity>


<Entity class="xmlobjects.XMLEntity"
id="glu_1403      "
templateId="gluE"
centreOfMassX="0.0E-9"
centreOfMassY="349E-9"
centreOfMassZ="0.0E-9"
orientationX="0.0"
orientationY="1.0"
orientationZ="0.0"
orientationAngle="0.0">
</Entity>


<Entity class="xmlobjects.XMLEntity"
id="glu_1404      "
templateId="gluE"
centreOfMassX="0.0E-9"
centreOfMassY="349E-9"
centreOfMassZ="0.0E-9"
orientationX="0.0"
orientationY="1.0"
orientationZ="0.0"
orientationAngle="0.0">
</Entity>


<Entity class="xmlobjects.XMLEntity"
id="glu_1405      "
templateId="gluE"
centreOfMassX="0.0E-9"
centreOfMassY="349E-9"
centreOfMassZ="0.0E-9"
orientationX="0.0"
orientationY="1.0"
orientationZ="0.0"
orientationAngle="0.0">
</Entity>


<Entity class="xmlobjects.XMLEntity"
id="glu_1406      "
templateId="gluE"
centreOfMassX="0.0E-9"
centreOfMassY="349E-9"
centreOfMassZ="0.0E-9"
orientationX="0.0"
orientationY="1.0"
orientationZ="0.0"
orientationAngle="0.0">
</Entity>


<Entity class="xmlobjects.XMLEntity"
id="glu_1407      "
templateId="gluE"
centreOfMassX="0.0E-9"
centreOfMassY="349E-9"
centreOfMassZ="0.0E-9"
orientationX="0.0"
orientationY="1.0"
orientationZ="0.0"
orientationAngle="0.0">
</Entity>


<Entity class="xmlobjects.XMLEntity"
id="glu_1408      "
templateId="gluE"
centreOfMassX="0.0E-9"
centreOfMassY="349E-9"
centreOfMassZ="0.0E-9"
orientationX="0.0"
orientationY="1.0"
orientationZ="0.0"
orientationAngle="0.0">
</Entity>


<Entity class="xmlobjects.XMLEntity"
id="glu_1409      "
templateId="gluE"
centreOfMassX="0.0E-9"
centreOfMassY="349E-9"
centreOfMassZ="0.0E-9"
orientationX="0.0"
orientationY="1.0"
orientationZ="0.0"
orientationAngle="0.0">
</Entity>


<Entity class="xmlobjects.XMLEntity"
id="glu_1410      "
templateId="gluE"
centreOfMassX="0.0E-9"
centreOfMassY="349E-9"
centreOfMassZ="0.0E-9"
orientationX="0.0"
orientationY="1.0"
orientationZ="0.0"
orientationAngle="0.0">
</Entity>


<Entity class="xmlobjects.XMLEntity"
id="glu_1411      "
templateId="gluE"
centreOfMassX="0.0E-9"
centreOfMassY="349E-9"
centreOfMassZ="0.0E-9"
orientationX="0.0"
orientationY="1.0"
orientationZ="0.0"
orientationAngle="0.0">
</Entity>


<Entity class="xmlobjects.XMLEntity"
id="glu_1412      "
templateId="gluE"
centreOfMassX="0.0E-9"
centreOfMassY="349E-9"
centreOfMassZ="0.0E-9"
orientationX="0.0"
orientationY="1.0"
orientationZ="0.0"
orientationAngle="0.0">
</Entity>


<Entity class="xmlobjects.XMLEntity"
id="glu_1413      "
templateId="gluE"
centreOfMassX="0.0E-9"
centreOfMassY="349E-9"
centreOfMassZ="0.0E-9"
orientationX="0.0"
orientationY="1.0"
orientationZ="0.0"
orientationAngle="0.0">
</Entity>


<Entity class="xmlobjects.XMLEntity"
id="glu_1414      "
templateId="gluE"
centreOfMassX="0.0E-9"
centreOfMassY="349E-9"
centreOfMassZ="0.0E-9"
orientationX="0.0"
orientationY="1.0"
orientationZ="0.0"
orientationAngle="0.0">
</Entity>


<Entity class="xmlobjects.XMLEntity"
id="glu_1415      "
templateId="gluE"
centreOfMassX="0.0E-9"
centreOfMassY="349E-9"
centreOfMassZ="0.0E-9"
orientationX="0.0"
orientationY="1.0"
orientationZ="0.0"
orientationAngle="0.0">
</Entity>


<Entity class="xmlobjects.XMLEntity"
id="glu_1416      "
templateId="gluE"
centreOfMassX="0.0E-9"
centreOfMassY="349E-9"
centreOfMassZ="0.0E-9"
orientationX="0.0"
orientationY="1.0"
orientationZ="0.0"
orientationAngle="0.0">
</Entity>


<Entity class="xmlobjects.XMLEntity"
id="glu_1417      "
templateId="gluE"
centreOfMassX="0.0E-9"
centreOfMassY="349E-9"
centreOfMassZ="0.0E-9"
orientationX="0.0"
orientationY="1.0"
orientationZ="0.0"
orientationAngle="0.0">
</Entity>


<Entity class="xmlobjects.XMLEntity"
id="glu_1418      "
templateId="gluE"
centreOfMassX="0.0E-9"
centreOfMassY="349E-9"
centreOfMassZ="0.0E-9"
orientationX="0.0"
orientationY="1.0"
orientationZ="0.0"
orientationAngle="0.0">
</Entity>


<Entity class="xmlobjects.XMLEntity"
id="glu_1419      "
templateId="gluE"
centreOfMassX="0.0E-9"
centreOfMassY="349E-9"
centreOfMassZ="0.0E-9"
orientationX="0.0"
orientationY="1.0"
orientationZ="0.0"
orientationAngle="0.0">
</Entity>


<Entity class="xmlobjects.XMLEntity"
id="glu_1420      "
templateId="gluE"
centreOfMassX="0.0E-9"
centreOfMassY="349E-9"
centreOfMassZ="0.0E-9"
orientationX="0.0"
orientationY="1.0"
orientationZ="0.0"
orientationAngle="0.0">
</Entity>


<Entity class="xmlobjects.XMLEntity"
id="glu_1421      "
templateId="gluE"
centreOfMassX="0.0E-9"
centreOfMassY="349E-9"
centreOfMassZ="0.0E-9"
orientationX="0.0"
orientationY="1.0"
orientationZ="0.0"
orientationAngle="0.0">
</Entity>


<Entity class="xmlobjects.XMLEntity"
id="glu_1422      "
templateId="gluE"
centreOfMassX="0.0E-9"
centreOfMassY="349E-9"
centreOfMassZ="0.0E-9"
orientationX="0.0"
orientationY="1.0"
orientationZ="0.0"
orientationAngle="0.0">
</Entity>


<Entity class="xmlobjects.XMLEntity"
id="glu_1423      "
templateId="gluE"
centreOfMassX="0.0E-9"
centreOfMassY="349E-9"
centreOfMassZ="0.0E-9"
orientationX="0.0"
orientationY="1.0"
orientationZ="0.0"
orientationAngle="0.0">
</Entity>


<Entity class="xmlobjects.XMLEntity"
id="glu_1424      "
templateId="gluE"
centreOfMassX="0.0E-9"
centreOfMassY="349E-9"
centreOfMassZ="0.0E-9"
orientationX="0.0"
orientationY="1.0"
orientationZ="0.0"
orientationAngle="0.0">
</Entity>


<Entity class="xmlobjects.XMLEntity"
id="glu_1425      "
templateId="gluE"
centreOfMassX="0.0E-9"
centreOfMassY="349E-9"
centreOfMassZ="0.0E-9"
orientationX="0.0"
orientationY="1.0"
orientationZ="0.0"
orientationAngle="0.0">
</Entity>


<Entity class="xmlobjects.XMLEntity"
id="glu_1426      "
templateId="gluE"
centreOfMassX="0.0E-9"
centreOfMassY="349E-9"
centreOfMassZ="0.0E-9"
orientationX="0.0"
orientationY="1.0"
orientationZ="0.0"
orientationAngle="0.0">
</Entity>


<Entity class="xmlobjects.XMLEntity"
id="glu_1427      "
templateId="gluE"
centreOfMassX="0.0E-9"
centreOfMassY="349E-9"
centreOfMassZ="0.0E-9"
orientationX="0.0"
orientationY="1.0"
orientationZ="0.0"
orientationAngle="0.0">
</Entity>


<Entity class="xmlobjects.XMLEntity"
id="glu_1428      "
templateId="gluE"
centreOfMassX="0.0E-9"
centreOfMassY="349E-9"
centreOfMassZ="0.0E-9"
orientationX="0.0"
orientationY="1.0"
orientationZ="0.0"
orientationAngle="0.0">
</Entity>


<Entity class="xmlobjects.XMLEntity"
id="glu_1429      "
templateId="gluE"
centreOfMassX="0.0E-9"
centreOfMassY="349E-9"
centreOfMassZ="0.0E-9"
orientationX="0.0"
orientationY="1.0"
orientationZ="0.0"
orientationAngle="0.0">
</Entity>


<Entity class="xmlobjects.XMLEntity"
id="glu_1430      "
templateId="gluE"
centreOfMassX="0.0E-9"
centreOfMassY="349E-9"
centreOfMassZ="0.0E-9"
orientationX="0.0"
orientationY="1.0"
orientationZ="0.0"
orientationAngle="0.0">
</Entity>


<Entity class="xmlobjects.XMLEntity"
id="glu_1431      "
templateId="gluE"
centreOfMassX="0.0E-9"
centreOfMassY="349E-9"
centreOfMassZ="0.0E-9"
orientationX="0.0"
orientationY="1.0"
orientationZ="0.0"
orientationAngle="0.0">
</Entity>


<Entity class="xmlobjects.XMLEntity"
id="glu_1432      "
templateId="gluE"
centreOfMassX="0.0E-9"
centreOfMassY="349E-9"
centreOfMassZ="0.0E-9"
orientationX="0.0"
orientationY="1.0"
orientationZ="0.0"
orientationAngle="0.0">
</Entity>


<Entity class="xmlobjects.XMLEntity"
id="glu_1433      "
templateId="gluE"
centreOfMassX="0.0E-9"
centreOfMassY="349E-9"
centreOfMassZ="0.0E-9"
orientationX="0.0"
orientationY="1.0"
orientationZ="0.0"
orientationAngle="0.0">
</Entity>


<Entity class="xmlobjects.XMLEntity"
id="glu_1434      "
templateId="gluE"
centreOfMassX="0.0E-9"
centreOfMassY="349E-9"
centreOfMassZ="0.0E-9"
orientationX="0.0"
orientationY="1.0"
orientationZ="0.0"
orientationAngle="0.0">
</Entity>


<Entity class="xmlobjects.XMLEntity"
id="glu_1435      "
templateId="gluE"
centreOfMassX="0.0E-9"
centreOfMassY="349E-9"
centreOfMassZ="0.0E-9"
orientationX="0.0"
orientationY="1.0"
orientationZ="0.0"
orientationAngle="0.0">
</Entity>


<Entity class="xmlobjects.XMLEntity"
id="glu_1436      "
templateId="gluE"
centreOfMassX="0.0E-9"
centreOfMassY="349E-9"
centreOfMassZ="0.0E-9"
orientationX="0.0"
orientationY="1.0"
orientationZ="0.0"
orientationAngle="0.0">
</Entity>


<Entity class="xmlobjects.XMLEntity"
id="glu_1437      "
templateId="gluE"
centreOfMassX="0.0E-9"
centreOfMassY="349E-9"
centreOfMassZ="0.0E-9"
orientationX="0.0"
orientationY="1.0"
orientationZ="0.0"
orientationAngle="0.0">
</Entity>


<Entity class="xmlobjects.XMLEntity"
id="glu_1438      "
templateId="gluE"
centreOfMassX="0.0E-9"
centreOfMassY="349E-9"
centreOfMassZ="0.0E-9"
orientationX="0.0"
orientationY="1.0"
orientationZ="0.0"
orientationAngle="0.0">
</Entity>


<Entity class="xmlobjects.XMLEntity"
id="glu_1439      "
templateId="gluE"
centreOfMassX="0.0E-9"
centreOfMassY="349E-9"
centreOfMassZ="0.0E-9"
orientationX="0.0"
orientationY="1.0"
orientationZ="0.0"
orientationAngle="0.0">
</Entity>


<Entity class="xmlobjects.XMLEntity"
id="glu_1440      "
templateId="gluE"
centreOfMassX="0.0E-9"
centreOfMassY="349E-9"
centreOfMassZ="0.0E-9"
orientationX="0.0"
orientationY="1.0"
orientationZ="0.0"
orientationAngle="0.0">
</Entity>


<Entity class="xmlobjects.XMLEntity"
id="glu_1441      "
templateId="gluE"
centreOfMassX="0.0E-9"
centreOfMassY="349E-9"
centreOfMassZ="0.0E-9"
orientationX="0.0"
orientationY="1.0"
orientationZ="0.0"
orientationAngle="0.0">
</Entity>


<Entity class="xmlobjects.XMLEntity"
id="glu_1442      "
templateId="gluE"
centreOfMassX="0.0E-9"
centreOfMassY="349E-9"
centreOfMassZ="0.0E-9"
orientationX="0.0"
orientationY="1.0"
orientationZ="0.0"
orientationAngle="0.0">
</Entity>


<Entity class="xmlobjects.XMLEntity"
id="glu_1443      "
templateId="gluE"
centreOfMassX="0.0E-9"
centreOfMassY="349E-9"
centreOfMassZ="0.0E-9"
orientationX="0.0"
orientationY="1.0"
orientationZ="0.0"
orientationAngle="0.0">
</Entity>


<Entity class="xmlobjects.XMLEntity"
id="glu_1444      "
templateId="gluE"
centreOfMassX="0.0E-9"
centreOfMassY="349E-9"
centreOfMassZ="0.0E-9"
orientationX="0.0"
orientationY="1.0"
orientationZ="0.0"
orientationAngle="0.0">
</Entity>


<Entity class="xmlobjects.XMLEntity"
id="glu_1445      "
templateId="gluE"
centreOfMassX="0.0E-9"
centreOfMassY="349E-9"
centreOfMassZ="0.0E-9"
orientationX="0.0"
orientationY="1.0"
orientationZ="0.0"
orientationAngle="0.0">
</Entity>


<Entity class="xmlobjects.XMLEntity"
id="glu_1446      "
templateId="gluE"
centreOfMassX="0.0E-9"
centreOfMassY="349E-9"
centreOfMassZ="0.0E-9"
orientationX="0.0"
orientationY="1.0"
orientationZ="0.0"
orientationAngle="0.0">
</Entity>


<Entity class="xmlobjects.XMLEntity"
id="glu_1447      "
templateId="gluE"
centreOfMassX="0.0E-9"
centreOfMassY="349E-9"
centreOfMassZ="0.0E-9"
orientationX="0.0"
orientationY="1.0"
orientationZ="0.0"
orientationAngle="0.0">
</Entity>


<Entity class="xmlobjects.XMLEntity"
id="glu_1448      "
templateId="gluE"
centreOfMassX="0.0E-9"
centreOfMassY="349E-9"
centreOfMassZ="0.0E-9"
orientationX="0.0"
orientationY="1.0"
orientationZ="0.0"
orientationAngle="0.0">
</Entity>


<Entity class="xmlobjects.XMLEntity"
id="glu_1449      "
templateId="gluE"
centreOfMassX="0.0E-9"
centreOfMassY="349E-9"
centreOfMassZ="0.0E-9"
orientationX="0.0"
orientationY="1.0"
orientationZ="0.0"
orientationAngle="0.0">
</Entity>


<Entity class="xmlobjects.XMLEntity"
id="glu_1450      "
templateId="gluE"
centreOfMassX="0.0E-9"
centreOfMassY="349E-9"
centreOfMassZ="0.0E-9"
orientationX="0.0"
orientationY="1.0"
orientationZ="0.0"
orientationAngle="0.0">
</Entity>


<Entity class="xmlobjects.XMLEntity"
id="glu_1451      "
templateId="gluE"
centreOfMassX="0.0E-9"
centreOfMassY="349E-9"
centreOfMassZ="0.0E-9"
orientationX="0.0"
orientationY="1.0"
orientationZ="0.0"
orientationAngle="0.0">
</Entity>


<Entity class="xmlobjects.XMLEntity"
id="glu_1452      "
templateId="gluE"
centreOfMassX="0.0E-9"
centreOfMassY="349E-9"
centreOfMassZ="0.0E-9"
orientationX="0.0"
orientationY="1.0"
orientationZ="0.0"
orientationAngle="0.0">
</Entity>


<Entity class="xmlobjects.XMLEntity"
id="glu_1453      "
templateId="gluE"
centreOfMassX="0.0E-9"
centreOfMassY="349E-9"
centreOfMassZ="0.0E-9"
orientationX="0.0"
orientationY="1.0"
orientationZ="0.0"
orientationAngle="0.0">
</Entity>


<Entity class="xmlobjects.XMLEntity"
id="glu_1454      "
templateId="gluE"
centreOfMassX="0.0E-9"
centreOfMassY="349E-9"
centreOfMassZ="0.0E-9"
orientationX="0.0"
orientationY="1.0"
orientationZ="0.0"
orientationAngle="0.0">
</Entity>


<Entity class="xmlobjects.XMLEntity"
id="glu_1455      "
templateId="gluE"
centreOfMassX="0.0E-9"
centreOfMassY="349E-9"
centreOfMassZ="0.0E-9"
orientationX="0.0"
orientationY="1.0"
orientationZ="0.0"
orientationAngle="0.0">
</Entity>


<Entity class="xmlobjects.XMLEntity"
id="glu_1456      "
templateId="gluE"
centreOfMassX="0.0E-9"
centreOfMassY="349E-9"
centreOfMassZ="0.0E-9"
orientationX="0.0"
orientationY="1.0"
orientationZ="0.0"
orientationAngle="0.0">
</Entity>


<Entity class="xmlobjects.XMLEntity"
id="glu_1457      "
templateId="gluE"
centreOfMassX="0.0E-9"
centreOfMassY="349E-9"
centreOfMassZ="0.0E-9"
orientationX="0.0"
orientationY="1.0"
orientationZ="0.0"
orientationAngle="0.0">
</Entity>


<Entity class="xmlobjects.XMLEntity"
id="glu_1458      "
templateId="gluE"
centreOfMassX="0.0E-9"
centreOfMassY="349E-9"
centreOfMassZ="0.0E-9"
orientationX="0.0"
orientationY="1.0"
orientationZ="0.0"
orientationAngle="0.0">
</Entity>


<Entity class="xmlobjects.XMLEntity"
id="glu_1459      "
templateId="gluE"
centreOfMassX="0.0E-9"
centreOfMassY="349E-9"
centreOfMassZ="0.0E-9"
orientationX="0.0"
orientationY="1.0"
orientationZ="0.0"
orientationAngle="0.0">
</Entity>


<Entity class="xmlobjects.XMLEntity"
id="glu_1460      "
templateId="gluE"
centreOfMassX="0.0E-9"
centreOfMassY="349E-9"
centreOfMassZ="0.0E-9"
orientationX="0.0"
orientationY="1.0"
orientationZ="0.0"
orientationAngle="0.0">
</Entity>


<Entity class="xmlobjects.XMLEntity"
id="glu_1461      "
templateId="gluE"
centreOfMassX="0.0E-9"
centreOfMassY="349E-9"
centreOfMassZ="0.0E-9"
orientationX="0.0"
orientationY="1.0"
orientationZ="0.0"
orientationAngle="0.0">
</Entity>


<Entity class="xmlobjects.XMLEntity"
id="glu_1462      "
templateId="gluE"
centreOfMassX="0.0E-9"
centreOfMassY="349E-9"
centreOfMassZ="0.0E-9"
orientationX="0.0"
orientationY="1.0"
orientationZ="0.0"
orientationAngle="0.0">
</Entity>


<Entity class="xmlobjects.XMLEntity"
id="glu_1463      "
templateId="gluE"
centreOfMassX="0.0E-9"
centreOfMassY="349E-9"
centreOfMassZ="0.0E-9"
orientationX="0.0"
orientationY="1.0"
orientationZ="0.0"
orientationAngle="0.0">
</Entity>


<Entity class="xmlobjects.XMLEntity"
id="glu_1464      "
templateId="gluE"
centreOfMassX="0.0E-9"
centreOfMassY="349E-9"
centreOfMassZ="0.0E-9"
orientationX="0.0"
orientationY="1.0"
orientationZ="0.0"
orientationAngle="0.0">
</Entity>


<Entity class="xmlobjects.XMLEntity"
id="glu_1465      "
templateId="gluE"
centreOfMassX="0.0E-9"
centreOfMassY="349E-9"
centreOfMassZ="0.0E-9"
orientationX="0.0"
orientationY="1.0"
orientationZ="0.0"
orientationAngle="0.0">
</Entity>


<Entity class="xmlobjects.XMLEntity"
id="glu_1466      "
templateId="gluE"
centreOfMassX="0.0E-9"
centreOfMassY="349E-9"
centreOfMassZ="0.0E-9"
orientationX="0.0"
orientationY="1.0"
orientationZ="0.0"
orientationAngle="0.0">
</Entity>


<Entity class="xmlobjects.XMLEntity"
id="glu_1467      "
templateId="gluE"
centreOfMassX="0.0E-9"
centreOfMassY="349E-9"
centreOfMassZ="0.0E-9"
orientationX="0.0"
orientationY="1.0"
orientationZ="0.0"
orientationAngle="0.0">
</Entity>


<Entity class="xmlobjects.XMLEntity"
id="glu_1468      "
templateId="gluE"
centreOfMassX="0.0E-9"
centreOfMassY="349E-9"
centreOfMassZ="0.0E-9"
orientationX="0.0"
orientationY="1.0"
orientationZ="0.0"
orientationAngle="0.0">
</Entity>


<Entity class="xmlobjects.XMLEntity"
id="glu_1469      "
templateId="gluE"
centreOfMassX="0.0E-9"
centreOfMassY="349E-9"
centreOfMassZ="0.0E-9"
orientationX="0.0"
orientationY="1.0"
orientationZ="0.0"
orientationAngle="0.0">
</Entity>


<Entity class="xmlobjects.XMLEntity"
id="glu_1470      "
templateId="gluE"
centreOfMassX="0.0E-9"
centreOfMassY="349E-9"
centreOfMassZ="0.0E-9"
orientationX="0.0"
orientationY="1.0"
orientationZ="0.0"
orientationAngle="0.0">
</Entity>


<Entity class="xmlobjects.XMLEntity"
id="glu_1471      "
templateId="gluE"
centreOfMassX="0.0E-9"
centreOfMassY="349E-9"
centreOfMassZ="0.0E-9"
orientationX="0.0"
orientationY="1.0"
orientationZ="0.0"
orientationAngle="0.0">
</Entity>


<Entity class="xmlobjects.XMLEntity"
id="glu_1472      "
templateId="gluE"
centreOfMassX="0.0E-9"
centreOfMassY="349E-9"
centreOfMassZ="0.0E-9"
orientationX="0.0"
orientationY="1.0"
orientationZ="0.0"
orientationAngle="0.0">
</Entity>


<Entity class="xmlobjects.XMLEntity"
id="glu_1473      "
templateId="gluE"
centreOfMassX="0.0E-9"
centreOfMassY="349E-9"
centreOfMassZ="0.0E-9"
orientationX="0.0"
orientationY="1.0"
orientationZ="0.0"
orientationAngle="0.0">
</Entity>


<Entity class="xmlobjects.XMLEntity"
id="glu_1474      "
templateId="gluE"
centreOfMassX="0.0E-9"
centreOfMassY="349E-9"
centreOfMassZ="0.0E-9"
orientationX="0.0"
orientationY="1.0"
orientationZ="0.0"
orientationAngle="0.0">
</Entity>


<Entity class="xmlobjects.XMLEntity"
id="glu_1475      "
templateId="gluE"
centreOfMassX="0.0E-9"
centreOfMassY="349E-9"
centreOfMassZ="0.0E-9"
orientationX="0.0"
orientationY="1.0"
orientationZ="0.0"
orientationAngle="0.0">
</Entity>


<Entity class="xmlobjects.XMLEntity"
id="glu_1476      "
templateId="gluE"
centreOfMassX="0.0E-9"
centreOfMassY="349E-9"
centreOfMassZ="0.0E-9"
orientationX="0.0"
orientationY="1.0"
orientationZ="0.0"
orientationAngle="0.0">
</Entity>


<Entity class="xmlobjects.XMLEntity"
id="glu_1477      "
templateId="gluE"
centreOfMassX="0.0E-9"
centreOfMassY="349E-9"
centreOfMassZ="0.0E-9"
orientationX="0.0"
orientationY="1.0"
orientationZ="0.0"
orientationAngle="0.0">
</Entity>


<Entity class="xmlobjects.XMLEntity"
id="glu_1478      "
templateId="gluE"
centreOfMassX="0.0E-9"
centreOfMassY="349E-9"
centreOfMassZ="0.0E-9"
orientationX="0.0"
orientationY="1.0"
orientationZ="0.0"
orientationAngle="0.0">
</Entity>


<Entity class="xmlobjects.XMLEntity"
id="glu_1479      "
templateId="gluE"
centreOfMassX="0.0E-9"
centreOfMassY="349E-9"
centreOfMassZ="0.0E-9"
orientationX="0.0"
orientationY="1.0"
orientationZ="0.0"
orientationAngle="0.0">
</Entity>


<Entity class="xmlobjects.XMLEntity"
id="glu_1480      "
templateId="gluE"
centreOfMassX="0.0E-9"
centreOfMassY="349E-9"
centreOfMassZ="0.0E-9"
orientationX="0.0"
orientationY="1.0"
orientationZ="0.0"
orientationAngle="0.0">
</Entity>


<Entity class="xmlobjects.XMLEntity"
id="glu_1481      "
templateId="gluE"
centreOfMassX="0.0E-9"
centreOfMassY="349E-9"
centreOfMassZ="0.0E-9"
orientationX="0.0"
orientationY="1.0"
orientationZ="0.0"
orientationAngle="0.0">
</Entity>


<Entity class="xmlobjects.XMLEntity"
id="glu_1482      "
templateId="gluE"
centreOfMassX="0.0E-9"
centreOfMassY="349E-9"
centreOfMassZ="0.0E-9"
orientationX="0.0"
orientationY="1.0"
orientationZ="0.0"
orientationAngle="0.0">
</Entity>


<Entity class="xmlobjects.XMLEntity"
id="glu_1483      "
templateId="gluE"
centreOfMassX="0.0E-9"
centreOfMassY="349E-9"
centreOfMassZ="0.0E-9"
orientationX="0.0"
orientationY="1.0"
orientationZ="0.0"
orientationAngle="0.0">
</Entity>


<Entity class="xmlobjects.XMLEntity"
id="glu_1484      "
templateId="gluE"
centreOfMassX="0.0E-9"
centreOfMassY="349E-9"
centreOfMassZ="0.0E-9"
orientationX="0.0"
orientationY="1.0"
orientationZ="0.0"
orientationAngle="0.0">
</Entity>


<Entity class="xmlobjects.XMLEntity"
id="glu_1485      "
templateId="gluE"
centreOfMassX="0.0E-9"
centreOfMassY="349E-9"
centreOfMassZ="0.0E-9"
orientationX="0.0"
orientationY="1.0"
orientationZ="0.0"
orientationAngle="0.0">
</Entity>


<Entity class="xmlobjects.XMLEntity"
id="glu_1486      "
templateId="gluE"
centreOfMassX="0.0E-9"
centreOfMassY="349E-9"
centreOfMassZ="0.0E-9"
orientationX="0.0"
orientationY="1.0"
orientationZ="0.0"
orientationAngle="0.0">
</Entity>


<Entity class="xmlobjects.XMLEntity"
id="glu_1487      "
templateId="gluE"
centreOfMassX="0.0E-9"
centreOfMassY="349E-9"
centreOfMassZ="0.0E-9"
orientationX="0.0"
orientationY="1.0"
orientationZ="0.0"
orientationAngle="0.0">
</Entity>


<Entity class="xmlobjects.XMLEntity"
id="glu_1488      "
templateId="gluE"
centreOfMassX="0.0E-9"
centreOfMassY="349E-9"
centreOfMassZ="0.0E-9"
orientationX="0.0"
orientationY="1.0"
orientationZ="0.0"
orientationAngle="0.0">
</Entity>


<Entity class="xmlobjects.XMLEntity"
id="glu_1489      "
templateId="gluE"
centreOfMassX="0.0E-9"
centreOfMassY="349E-9"
centreOfMassZ="0.0E-9"
orientationX="0.0"
orientationY="1.0"
orientationZ="0.0"
orientationAngle="0.0">
</Entity>


<Entity class="xmlobjects.XMLEntity"
id="glu_1490      "
templateId="gluE"
centreOfMassX="0.0E-9"
centreOfMassY="349E-9"
centreOfMassZ="0.0E-9"
orientationX="0.0"
orientationY="1.0"
orientationZ="0.0"
orientationAngle="0.0">
</Entity>


<Entity class="xmlobjects.XMLEntity"
id="glu_1491      "
templateId="gluE"
centreOfMassX="0.0E-9"
centreOfMassY="349E-9"
centreOfMassZ="0.0E-9"
orientationX="0.0"
orientationY="1.0"
orientationZ="0.0"
orientationAngle="0.0">
</Entity>


<Entity class="xmlobjects.XMLEntity"
id="glu_1492      "
templateId="gluE"
centreOfMassX="0.0E-9"
centreOfMassY="349E-9"
centreOfMassZ="0.0E-9"
orientationX="0.0"
orientationY="1.0"
orientationZ="0.0"
orientationAngle="0.0">
</Entity>


<Entity class="xmlobjects.XMLEntity"
id="glu_1493      "
templateId="gluE"
centreOfMassX="0.0E-9"
centreOfMassY="349E-9"
centreOfMassZ="0.0E-9"
orientationX="0.0"
orientationY="1.0"
orientationZ="0.0"
orientationAngle="0.0">
</Entity>


<Entity class="xmlobjects.XMLEntity"
id="glu_1494      "
templateId="gluE"
centreOfMassX="0.0E-9"
centreOfMassY="349E-9"
centreOfMassZ="0.0E-9"
orientationX="0.0"
orientationY="1.0"
orientationZ="0.0"
orientationAngle="0.0">
</Entity>


<Entity class="xmlobjects.XMLEntity"
id="glu_1495      "
templateId="gluE"
centreOfMassX="0.0E-9"
centreOfMassY="349E-9"
centreOfMassZ="0.0E-9"
orientationX="0.0"
orientationY="1.0"
orientationZ="0.0"
orientationAngle="0.0">
</Entity>


<Entity class="xmlobjects.XMLEntity"
id="glu_1496      "
templateId="gluE"
centreOfMassX="0.0E-9"
centreOfMassY="349E-9"
centreOfMassZ="0.0E-9"
orientationX="0.0"
orientationY="1.0"
orientationZ="0.0"
orientationAngle="0.0">
</Entity>


<Entity class="xmlobjects.XMLEntity"
id="glu_1497      "
templateId="gluE"
centreOfMassX="0.0E-9"
centreOfMassY="349E-9"
centreOfMassZ="0.0E-9"
orientationX="0.0"
orientationY="1.0"
orientationZ="0.0"
orientationAngle="0.0">
</Entity>


<Entity class="xmlobjects.XMLEntity"
id="glu_1498      "
templateId="gluE"
centreOfMassX="0.0E-9"
centreOfMassY="349E-9"
centreOfMassZ="0.0E-9"
orientationX="0.0"
orientationY="1.0"
orientationZ="0.0"
orientationAngle="0.0">
</Entity>


<Entity class="xmlobjects.XMLEntity"
id="glu_1499      "
templateId="gluE"
centreOfMassX="0.0E-9"
centreOfMassY="349E-9"
centreOfMassZ="0.0E-9"
orientationX="0.0"
orientationY="1.0"
orientationZ="0.0"
orientationAngle="0.0">
</Entity>


<Entity class="xmlobjects.XMLEntity"
id="glu_1500      "
templateId="gluE"
centreOfMassX="0.0E-9"
centreOfMassY="349E-9"
centreOfMassZ="0.0E-9"
orientationX="0.0"
orientationY="1.0"
orientationZ="0.0"
orientationAngle="0.0">
</Entity>


<Entity class="xmlobjects.XMLEntity"
id="glu_1501      "
templateId="gluE"
centreOfMassX="0.0E-9"
centreOfMassY="349E-9"
centreOfMassZ="0.0E-9"
orientationX="0.0"
orientationY="1.0"
orientationZ="0.0"
orientationAngle="0.0">
</Entity>


<Entity class="xmlobjects.XMLEntity"
id="glu_1502      "
templateId="gluE"
centreOfMassX="0.0E-9"
centreOfMassY="349E-9"
centreOfMassZ="0.0E-9"
orientationX="0.0"
orientationY="1.0"
orientationZ="0.0"
orientationAngle="0.0">
</Entity>


<Entity class="xmlobjects.XMLEntity"
id="glu_1503      "
templateId="gluE"
centreOfMassX="0.0E-9"
centreOfMassY="349E-9"
centreOfMassZ="0.0E-9"
orientationX="0.0"
orientationY="1.0"
orientationZ="0.0"
orientationAngle="0.0">
</Entity>


<Entity class="xmlobjects.XMLEntity"
id="glu_1504      "
templateId="gluE"
centreOfMassX="0.0E-9"
centreOfMassY="349E-9"
centreOfMassZ="0.0E-9"
orientationX="0.0"
orientationY="1.0"
orientationZ="0.0"
orientationAngle="0.0">
</Entity>


<Entity class="xmlobjects.XMLEntity"
id="glu_1505      "
templateId="gluE"
centreOfMassX="0.0E-9"
centreOfMassY="349E-9"
centreOfMassZ="0.0E-9"
orientationX="0.0"
orientationY="1.0"
orientationZ="0.0"
orientationAngle="0.0">
</Entity>


<Entity class="xmlobjects.XMLEntity"
id="glu_1506      "
templateId="gluE"
centreOfMassX="0.0E-9"
centreOfMassY="349E-9"
centreOfMassZ="0.0E-9"
orientationX="0.0"
orientationY="1.0"
orientationZ="0.0"
orientationAngle="0.0">
</Entity>


<Entity class="xmlobjects.XMLEntity"
id="glu_1507      "
templateId="gluE"
centreOfMassX="0.0E-9"
centreOfMassY="349E-9"
centreOfMassZ="0.0E-9"
orientationX="0.0"
orientationY="1.0"
orientationZ="0.0"
orientationAngle="0.0">
</Entity>


<Entity class="xmlobjects.XMLEntity"
id="glu_1508      "
templateId="gluE"
centreOfMassX="0.0E-9"
centreOfMassY="349E-9"
centreOfMassZ="0.0E-9"
orientationX="0.0"
orientationY="1.0"
orientationZ="0.0"
orientationAngle="0.0">
</Entity>


<Entity class="xmlobjects.XMLEntity"
id="glu_1509      "
templateId="gluE"
centreOfMassX="0.0E-9"
centreOfMassY="349E-9"
centreOfMassZ="0.0E-9"
orientationX="0.0"
orientationY="1.0"
orientationZ="0.0"
orientationAngle="0.0">
</Entity>


<Entity class="xmlobjects.XMLEntity"
id="glu_1510      "
templateId="gluE"
centreOfMassX="0.0E-9"
centreOfMassY="349E-9"
centreOfMassZ="0.0E-9"
orientationX="0.0"
orientationY="1.0"
orientationZ="0.0"
orientationAngle="0.0">
</Entity>


<Entity class="xmlobjects.XMLEntity"
id="glu_1511      "
templateId="gluE"
centreOfMassX="0.0E-9"
centreOfMassY="349E-9"
centreOfMassZ="0.0E-9"
orientationX="0.0"
orientationY="1.0"
orientationZ="0.0"
orientationAngle="0.0">
</Entity>


<Entity class="xmlobjects.XMLEntity"
id="glu_1512      "
templateId="gluE"
centreOfMassX="0.0E-9"
centreOfMassY="349E-9"
centreOfMassZ="0.0E-9"
orientationX="0.0"
orientationY="1.0"
orientationZ="0.0"
orientationAngle="0.0">
</Entity>


<Entity class="xmlobjects.XMLEntity"
id="glu_1513      "
templateId="gluE"
centreOfMassX="0.0E-9"
centreOfMassY="349E-9"
centreOfMassZ="0.0E-9"
orientationX="0.0"
orientationY="1.0"
orientationZ="0.0"
orientationAngle="0.0">
</Entity>


<Entity class="xmlobjects.XMLEntity"
id="glu_1514      "
templateId="gluE"
centreOfMassX="0.0E-9"
centreOfMassY="349E-9"
centreOfMassZ="0.0E-9"
orientationX="0.0"
orientationY="1.0"
orientationZ="0.0"
orientationAngle="0.0">
</Entity>


<Entity class="xmlobjects.XMLEntity"
id="glu_1515      "
templateId="gluE"
centreOfMassX="0.0E-9"
centreOfMassY="349E-9"
centreOfMassZ="0.0E-9"
orientationX="0.0"
orientationY="1.0"
orientationZ="0.0"
orientationAngle="0.0">
</Entity>


<Entity class="xmlobjects.XMLEntity"
id="glu_1516      "
templateId="gluE"
centreOfMassX="0.0E-9"
centreOfMassY="349E-9"
centreOfMassZ="0.0E-9"
orientationX="0.0"
orientationY="1.0"
orientationZ="0.0"
orientationAngle="0.0">
</Entity>


<Entity class="xmlobjects.XMLEntity"
id="glu_1517      "
templateId="gluE"
centreOfMassX="0.0E-9"
centreOfMassY="349E-9"
centreOfMassZ="0.0E-9"
orientationX="0.0"
orientationY="1.0"
orientationZ="0.0"
orientationAngle="0.0">
</Entity>


<Entity class="xmlobjects.XMLEntity"
id="glu_1518      "
templateId="gluE"
centreOfMassX="0.0E-9"
centreOfMassY="349E-9"
centreOfMassZ="0.0E-9"
orientationX="0.0"
orientationY="1.0"
orientationZ="0.0"
orientationAngle="0.0">
</Entity>


<Entity class="xmlobjects.XMLEntity"
id="glu_1519      "
templateId="gluE"
centreOfMassX="0.0E-9"
centreOfMassY="349E-9"
centreOfMassZ="0.0E-9"
orientationX="0.0"
orientationY="1.0"
orientationZ="0.0"
orientationAngle="0.0">
</Entity>


<Entity class="xmlobjects.XMLEntity"
id="glu_1520      "
templateId="gluE"
centreOfMassX="0.0E-9"
centreOfMassY="349E-9"
centreOfMassZ="0.0E-9"
orientationX="0.0"
orientationY="1.0"
orientationZ="0.0"
orientationAngle="0.0">
</Entity>


<Entity class="xmlobjects.XMLEntity"
id="glu_1521      "
templateId="gluE"
centreOfMassX="0.0E-9"
centreOfMassY="349E-9"
centreOfMassZ="0.0E-9"
orientationX="0.0"
orientationY="1.0"
orientationZ="0.0"
orientationAngle="0.0">
</Entity>


<Entity class="xmlobjects.XMLEntity"
id="glu_1522      "
templateId="gluE"
centreOfMassX="0.0E-9"
centreOfMassY="349E-9"
centreOfMassZ="0.0E-9"
orientationX="0.0"
orientationY="1.0"
orientationZ="0.0"
orientationAngle="0.0">
</Entity>


<Entity class="xmlobjects.XMLEntity"
id="glu_1523      "
templateId="gluE"
centreOfMassX="0.0E-9"
centreOfMassY="349E-9"
centreOfMassZ="0.0E-9"
orientationX="0.0"
orientationY="1.0"
orientationZ="0.0"
orientationAngle="0.0">
</Entity>


<Entity class="xmlobjects.XMLEntity"
id="glu_1524      "
templateId="gluE"
centreOfMassX="0.0E-9"
centreOfMassY="349E-9"
centreOfMassZ="0.0E-9"
orientationX="0.0"
orientationY="1.0"
orientationZ="0.0"
orientationAngle="0.0">
</Entity>


<Entity class="xmlobjects.XMLEntity"
id="glu_1525      "
templateId="gluE"
centreOfMassX="0.0E-9"
centreOfMassY="349E-9"
centreOfMassZ="0.0E-9"
orientationX="0.0"
orientationY="1.0"
orientationZ="0.0"
orientationAngle="0.0">
</Entity>


<Entity class="xmlobjects.XMLEntity"
id="glu_1526      "
templateId="gluE"
centreOfMassX="0.0E-9"
centreOfMassY="349E-9"
centreOfMassZ="0.0E-9"
orientationX="0.0"
orientationY="1.0"
orientationZ="0.0"
orientationAngle="0.0">
</Entity>


<Entity class="xmlobjects.XMLEntity"
id="glu_1527      "
templateId="gluE"
centreOfMassX="0.0E-9"
centreOfMassY="349E-9"
centreOfMassZ="0.0E-9"
orientationX="0.0"
orientationY="1.0"
orientationZ="0.0"
orientationAngle="0.0">
</Entity>


<Entity class="xmlobjects.XMLEntity"
id="glu_1528      "
templateId="gluE"
centreOfMassX="0.0E-9"
centreOfMassY="349E-9"
centreOfMassZ="0.0E-9"
orientationX="0.0"
orientationY="1.0"
orientationZ="0.0"
orientationAngle="0.0">
</Entity>


<Entity class="xmlobjects.XMLEntity"
id="glu_1529      "
templateId="gluE"
centreOfMassX="0.0E-9"
centreOfMassY="349E-9"
centreOfMassZ="0.0E-9"
orientationX="0.0"
orientationY="1.0"
orientationZ="0.0"
orientationAngle="0.0">
</Entity>


<Entity class="xmlobjects.XMLEntity"
id="glu_1530      "
templateId="gluE"
centreOfMassX="0.0E-9"
centreOfMassY="349E-9"
centreOfMassZ="0.0E-9"
orientationX="0.0"
orientationY="1.0"
orientationZ="0.0"
orientationAngle="0.0">
</Entity>


<Entity class="xmlobjects.XMLEntity"
id="glu_1531      "
templateId="gluE"
centreOfMassX="0.0E-9"
centreOfMassY="349E-9"
centreOfMassZ="0.0E-9"
orientationX="0.0"
orientationY="1.0"
orientationZ="0.0"
orientationAngle="0.0">
</Entity>


<Entity class="xmlobjects.XMLEntity"
id="glu_1532      "
templateId="gluE"
centreOfMassX="0.0E-9"
centreOfMassY="349E-9"
centreOfMassZ="0.0E-9"
orientationX="0.0"
orientationY="1.0"
orientationZ="0.0"
orientationAngle="0.0">
</Entity>


<Entity class="xmlobjects.XMLEntity"
id="glu_1533      "
templateId="gluE"
centreOfMassX="0.0E-9"
centreOfMassY="349E-9"
centreOfMassZ="0.0E-9"
orientationX="0.0"
orientationY="1.0"
orientationZ="0.0"
orientationAngle="0.0">
</Entity>


<Entity class="xmlobjects.XMLEntity"
id="glu_1534      "
templateId="gluE"
centreOfMassX="0.0E-9"
centreOfMassY="349E-9"
centreOfMassZ="0.0E-9"
orientationX="0.0"
orientationY="1.0"
orientationZ="0.0"
orientationAngle="0.0">
</Entity>


<Entity class="xmlobjects.XMLEntity"
id="glu_1535      "
templateId="gluE"
centreOfMassX="0.0E-9"
centreOfMassY="349E-9"
centreOfMassZ="0.0E-9"
orientationX="0.0"
orientationY="1.0"
orientationZ="0.0"
orientationAngle="0.0">
</Entity>


<Entity class="xmlobjects.XMLEntity"
id="glu_1536      "
templateId="gluE"
centreOfMassX="0.0E-9"
centreOfMassY="349E-9"
centreOfMassZ="0.0E-9"
orientationX="0.0"
orientationY="1.0"
orientationZ="0.0"
orientationAngle="0.0">
</Entity>


<Entity class="xmlobjects.XMLEntity"
id="glu_1537      "
templateId="gluE"
centreOfMassX="0.0E-9"
centreOfMassY="349E-9"
centreOfMassZ="0.0E-9"
orientationX="0.0"
orientationY="1.0"
orientationZ="0.0"
orientationAngle="0.0">
</Entity>


<Entity class="xmlobjects.XMLEntity"
id="glu_1538      "
templateId="gluE"
centreOfMassX="0.0E-9"
centreOfMassY="349E-9"
centreOfMassZ="0.0E-9"
orientationX="0.0"
orientationY="1.0"
orientationZ="0.0"
orientationAngle="0.0">
</Entity>


<Entity class="xmlobjects.XMLEntity"
id="glu_1539      "
templateId="gluE"
centreOfMassX="0.0E-9"
centreOfMassY="349E-9"
centreOfMassZ="0.0E-9"
orientationX="0.0"
orientationY="1.0"
orientationZ="0.0"
orientationAngle="0.0">
</Entity>


<Entity class="xmlobjects.XMLEntity"
id="glu_1540      "
templateId="gluE"
centreOfMassX="0.0E-9"
centreOfMassY="349E-9"
centreOfMassZ="0.0E-9"
orientationX="0.0"
orientationY="1.0"
orientationZ="0.0"
orientationAngle="0.0">
</Entity>


<Entity class="xmlobjects.XMLEntity"
id="glu_1541      "
templateId="gluE"
centreOfMassX="0.0E-9"
centreOfMassY="349E-9"
centreOfMassZ="0.0E-9"
orientationX="0.0"
orientationY="1.0"
orientationZ="0.0"
orientationAngle="0.0">
</Entity>


<Entity class="xmlobjects.XMLEntity"
id="glu_1542      "
templateId="gluE"
centreOfMassX="0.0E-9"
centreOfMassY="349E-9"
centreOfMassZ="0.0E-9"
orientationX="0.0"
orientationY="1.0"
orientationZ="0.0"
orientationAngle="0.0">
</Entity>


<Entity class="xmlobjects.XMLEntity"
id="glu_1543      "
templateId="gluE"
centreOfMassX="0.0E-9"
centreOfMassY="349E-9"
centreOfMassZ="0.0E-9"
orientationX="0.0"
orientationY="1.0"
orientationZ="0.0"
orientationAngle="0.0">
</Entity>


<Entity class="xmlobjects.XMLEntity"
id="glu_1544      "
templateId="gluE"
centreOfMassX="0.0E-9"
centreOfMassY="349E-9"
centreOfMassZ="0.0E-9"
orientationX="0.0"
orientationY="1.0"
orientationZ="0.0"
orientationAngle="0.0">
</Entity>


<Entity class="xmlobjects.XMLEntity"
id="glu_1545      "
templateId="gluE"
centreOfMassX="0.0E-9"
centreOfMassY="349E-9"
centreOfMassZ="0.0E-9"
orientationX="0.0"
orientationY="1.0"
orientationZ="0.0"
orientationAngle="0.0">
</Entity>


<Entity class="xmlobjects.XMLEntity"
id="glu_1546      "
templateId="gluE"
centreOfMassX="0.0E-9"
centreOfMassY="349E-9"
centreOfMassZ="0.0E-9"
orientationX="0.0"
orientationY="1.0"
orientationZ="0.0"
orientationAngle="0.0">
</Entity>


<Entity class="xmlobjects.XMLEntity"
id="glu_1547      "
templateId="gluE"
centreOfMassX="0.0E-9"
centreOfMassY="349E-9"
centreOfMassZ="0.0E-9"
orientationX="0.0"
orientationY="1.0"
orientationZ="0.0"
orientationAngle="0.0">
</Entity>


<Entity class="xmlobjects.XMLEntity"
id="glu_1548      "
templateId="gluE"
centreOfMassX="0.0E-9"
centreOfMassY="349E-9"
centreOfMassZ="0.0E-9"
orientationX="0.0"
orientationY="1.0"
orientationZ="0.0"
orientationAngle="0.0">
</Entity>


<Entity class="xmlobjects.XMLEntity"
id="glu_1549      "
templateId="gluE"
centreOfMassX="0.0E-9"
centreOfMassY="349E-9"
centreOfMassZ="0.0E-9"
orientationX="0.0"
orientationY="1.0"
orientationZ="0.0"
orientationAngle="0.0">
</Entity>


<Entity class="xmlobjects.XMLEntity"
id="glu_1550      "
templateId="gluE"
centreOfMassX="0.0E-9"
centreOfMassY="349E-9"
centreOfMassZ="0.0E-9"
orientationX="0.0"
orientationY="1.0"
orientationZ="0.0"
orientationAngle="0.0">
</Entity>


<Entity class="xmlobjects.XMLEntity"
id="glu_1551      "
templateId="gluE"
centreOfMassX="0.0E-9"
centreOfMassY="349E-9"
centreOfMassZ="0.0E-9"
orientationX="0.0"
orientationY="1.0"
orientationZ="0.0"
orientationAngle="0.0">
</Entity>


<Entity class="xmlobjects.XMLEntity"
id="glu_1552      "
templateId="gluE"
centreOfMassX="0.0E-9"
centreOfMassY="349E-9"
centreOfMassZ="0.0E-9"
orientationX="0.0"
orientationY="1.0"
orientationZ="0.0"
orientationAngle="0.0">
</Entity>


<Entity class="xmlobjects.XMLEntity"
id="glu_1553      "
templateId="gluE"
centreOfMassX="0.0E-9"
centreOfMassY="349E-9"
centreOfMassZ="0.0E-9"
orientationX="0.0"
orientationY="1.0"
orientationZ="0.0"
orientationAngle="0.0">
</Entity>


<Entity class="xmlobjects.XMLEntity"
id="glu_1554      "
templateId="gluE"
centreOfMassX="0.0E-9"
centreOfMassY="349E-9"
centreOfMassZ="0.0E-9"
orientationX="0.0"
orientationY="1.0"
orientationZ="0.0"
orientationAngle="0.0">
</Entity>


<Entity class="xmlobjects.XMLEntity"
id="glu_1555      "
templateId="gluE"
centreOfMassX="0.0E-9"
centreOfMassY="349E-9"
centreOfMassZ="0.0E-9"
orientationX="0.0"
orientationY="1.0"
orientationZ="0.0"
orientationAngle="0.0">
</Entity>


<Entity class="xmlobjects.XMLEntity"
id="glu_1556      "
templateId="gluE"
centreOfMassX="0.0E-9"
centreOfMassY="349E-9"
centreOfMassZ="0.0E-9"
orientationX="0.0"
orientationY="1.0"
orientationZ="0.0"
orientationAngle="0.0">
</Entity>


<Entity class="xmlobjects.XMLEntity"
id="glu_1557      "
templateId="gluE"
centreOfMassX="0.0E-9"
centreOfMassY="349E-9"
centreOfMassZ="0.0E-9"
orientationX="0.0"
orientationY="1.0"
orientationZ="0.0"
orientationAngle="0.0">
</Entity>


<Entity class="xmlobjects.XMLEntity"
id="glu_1558      "
templateId="gluE"
centreOfMassX="0.0E-9"
centreOfMassY="349E-9"
centreOfMassZ="0.0E-9"
orientationX="0.0"
orientationY="1.0"
orientationZ="0.0"
orientationAngle="0.0">
</Entity>


<Entity class="xmlobjects.XMLEntity"
id="glu_1559      "
templateId="gluE"
centreOfMassX="0.0E-9"
centreOfMassY="349E-9"
centreOfMassZ="0.0E-9"
orientationX="0.0"
orientationY="1.0"
orientationZ="0.0"
orientationAngle="0.0">
</Entity>


<Entity class="xmlobjects.XMLEntity"
id="glu_1560      "
templateId="gluE"
centreOfMassX="0.0E-9"
centreOfMassY="349E-9"
centreOfMassZ="0.0E-9"
orientationX="0.0"
orientationY="1.0"
orientationZ="0.0"
orientationAngle="0.0">
</Entity>


<Entity class="xmlobjects.XMLEntity"
id="glu_1561      "
templateId="gluE"
centreOfMassX="0.0E-9"
centreOfMassY="349E-9"
centreOfMassZ="0.0E-9"
orientationX="0.0"
orientationY="1.0"
orientationZ="0.0"
orientationAngle="0.0">
</Entity>


<Entity class="xmlobjects.XMLEntity"
id="glu_1562      "
templateId="gluE"
centreOfMassX="0.0E-9"
centreOfMassY="349E-9"
centreOfMassZ="0.0E-9"
orientationX="0.0"
orientationY="1.0"
orientationZ="0.0"
orientationAngle="0.0">
</Entity>


<Entity class="xmlobjects.XMLEntity"
id="glu_1563      "
templateId="gluE"
centreOfMassX="0.0E-9"
centreOfMassY="349E-9"
centreOfMassZ="0.0E-9"
orientationX="0.0"
orientationY="1.0"
orientationZ="0.0"
orientationAngle="0.0">
</Entity>


<Entity class="xmlobjects.XMLEntity"
id="glu_1564      "
templateId="gluE"
centreOfMassX="0.0E-9"
centreOfMassY="349E-9"
centreOfMassZ="0.0E-9"
orientationX="0.0"
orientationY="1.0"
orientationZ="0.0"
orientationAngle="0.0">
</Entity>


<Entity class="xmlobjects.XMLEntity"
id="glu_1565      "
templateId="gluE"
centreOfMassX="0.0E-9"
centreOfMassY="349E-9"
centreOfMassZ="0.0E-9"
orientationX="0.0"
orientationY="1.0"
orientationZ="0.0"
orientationAngle="0.0">
</Entity>


<Entity class="xmlobjects.XMLEntity"
id="glu_1566      "
templateId="gluE"
centreOfMassX="0.0E-9"
centreOfMassY="349E-9"
centreOfMassZ="0.0E-9"
orientationX="0.0"
orientationY="1.0"
orientationZ="0.0"
orientationAngle="0.0">
</Entity>


<Entity class="xmlobjects.XMLEntity"
id="glu_1567      "
templateId="gluE"
centreOfMassX="0.0E-9"
centreOfMassY="349E-9"
centreOfMassZ="0.0E-9"
orientationX="0.0"
orientationY="1.0"
orientationZ="0.0"
orientationAngle="0.0">
</Entity>


<Entity class="xmlobjects.XMLEntity"
id="glu_1568      "
templateId="gluE"
centreOfMassX="0.0E-9"
centreOfMassY="349E-9"
centreOfMassZ="0.0E-9"
orientationX="0.0"
orientationY="1.0"
orientationZ="0.0"
orientationAngle="0.0">
</Entity>


<Entity class="xmlobjects.XMLEntity"
id="glu_1569      "
templateId="gluE"
centreOfMassX="0.0E-9"
centreOfMassY="349E-9"
centreOfMassZ="0.0E-9"
orientationX="0.0"
orientationY="1.0"
orientationZ="0.0"
orientationAngle="0.0">
</Entity>


<Entity class="xmlobjects.XMLEntity"
id="glu_1570      "
templateId="gluE"
centreOfMassX="0.0E-9"
centreOfMassY="349E-9"
centreOfMassZ="0.0E-9"
orientationX="0.0"
orientationY="1.0"
orientationZ="0.0"
orientationAngle="0.0">
</Entity>


<Entity class="xmlobjects.XMLEntity"
id="glu_1571      "
templateId="gluE"
centreOfMassX="0.0E-9"
centreOfMassY="349E-9"
centreOfMassZ="0.0E-9"
orientationX="0.0"
orientationY="1.0"
orientationZ="0.0"
orientationAngle="0.0">
</Entity>


<Entity class="xmlobjects.XMLEntity"
id="glu_1572      "
templateId="gluE"
centreOfMassX="0.0E-9"
centreOfMassY="349E-9"
centreOfMassZ="0.0E-9"
orientationX="0.0"
orientationY="1.0"
orientationZ="0.0"
orientationAngle="0.0">
</Entity>


<Entity class="xmlobjects.XMLEntity"
id="glu_1573      "
templateId="gluE"
centreOfMassX="0.0E-9"
centreOfMassY="349E-9"
centreOfMassZ="0.0E-9"
orientationX="0.0"
orientationY="1.0"
orientationZ="0.0"
orientationAngle="0.0">
</Entity>


<Entity class="xmlobjects.XMLEntity"
id="glu_1574      "
templateId="gluE"
centreOfMassX="0.0E-9"
centreOfMassY="349E-9"
centreOfMassZ="0.0E-9"
orientationX="0.0"
orientationY="1.0"
orientationZ="0.0"
orientationAngle="0.0">
</Entity>


<Entity class="xmlobjects.XMLEntity"
id="glu_1575      "
templateId="gluE"
centreOfMassX="0.0E-9"
centreOfMassY="349E-9"
centreOfMassZ="0.0E-9"
orientationX="0.0"
orientationY="1.0"
orientationZ="0.0"
orientationAngle="0.0">
</Entity>


<Entity class="xmlobjects.XMLEntity"
id="glu_1576      "
templateId="gluE"
centreOfMassX="0.0E-9"
centreOfMassY="349E-9"
centreOfMassZ="0.0E-9"
orientationX="0.0"
orientationY="1.0"
orientationZ="0.0"
orientationAngle="0.0">
</Entity>


<Entity class="xmlobjects.XMLEntity"
id="glu_1577      "
templateId="gluE"
centreOfMassX="0.0E-9"
centreOfMassY="349E-9"
centreOfMassZ="0.0E-9"
orientationX="0.0"
orientationY="1.0"
orientationZ="0.0"
orientationAngle="0.0">
</Entity>


<Entity class="xmlobjects.XMLEntity"
id="glu_1578      "
templateId="gluE"
centreOfMassX="0.0E-9"
centreOfMassY="349E-9"
centreOfMassZ="0.0E-9"
orientationX="0.0"
orientationY="1.0"
orientationZ="0.0"
orientationAngle="0.0">
</Entity>


<Entity class="xmlobjects.XMLEntity"
id="glu_1579      "
templateId="gluE"
centreOfMassX="0.0E-9"
centreOfMassY="349E-9"
centreOfMassZ="0.0E-9"
orientationX="0.0"
orientationY="1.0"
orientationZ="0.0"
orientationAngle="0.0">
</Entity>


<Entity class="xmlobjects.XMLEntity"
id="glu_1580      "
templateId="gluE"
centreOfMassX="0.0E-9"
centreOfMassY="349E-9"
centreOfMassZ="0.0E-9"
orientationX="0.0"
orientationY="1.0"
orientationZ="0.0"
orientationAngle="0.0">
</Entity>


<Entity class="xmlobjects.XMLEntity"
id="glu_1581      "
templateId="gluE"
centreOfMassX="0.0E-9"
centreOfMassY="349E-9"
centreOfMassZ="0.0E-9"
orientationX="0.0"
orientationY="1.0"
orientationZ="0.0"
orientationAngle="0.0">
</Entity>


<Entity class="xmlobjects.XMLEntity"
id="glu_1582      "
templateId="gluE"
centreOfMassX="0.0E-9"
centreOfMassY="349E-9"
centreOfMassZ="0.0E-9"
orientationX="0.0"
orientationY="1.0"
orientationZ="0.0"
orientationAngle="0.0">
</Entity>


<Entity class="xmlobjects.XMLEntity"
id="glu_1583      "
templateId="gluE"
centreOfMassX="0.0E-9"
centreOfMassY="349E-9"
centreOfMassZ="0.0E-9"
orientationX="0.0"
orientationY="1.0"
orientationZ="0.0"
orientationAngle="0.0">
</Entity>


<Entity class="xmlobjects.XMLEntity"
id="glu_1584      "
templateId="gluE"
centreOfMassX="0.0E-9"
centreOfMassY="349E-9"
centreOfMassZ="0.0E-9"
orientationX="0.0"
orientationY="1.0"
orientationZ="0.0"
orientationAngle="0.0">
</Entity>


<Entity class="xmlobjects.XMLEntity"
id="glu_1585      "
templateId="gluE"
centreOfMassX="0.0E-9"
centreOfMassY="349E-9"
centreOfMassZ="0.0E-9"
orientationX="0.0"
orientationY="1.0"
orientationZ="0.0"
orientationAngle="0.0">
</Entity>


<Entity class="xmlobjects.XMLEntity"
id="glu_1586      "
templateId="gluE"
centreOfMassX="0.0E-9"
centreOfMassY="349E-9"
centreOfMassZ="0.0E-9"
orientationX="0.0"
orientationY="1.0"
orientationZ="0.0"
orientationAngle="0.0">
</Entity>


<Entity class="xmlobjects.XMLEntity"
id="glu_1587      "
templateId="gluE"
centreOfMassX="0.0E-9"
centreOfMassY="349E-9"
centreOfMassZ="0.0E-9"
orientationX="0.0"
orientationY="1.0"
orientationZ="0.0"
orientationAngle="0.0">
</Entity>


<Entity class="xmlobjects.XMLEntity"
id="glu_1588      "
templateId="gluE"
centreOfMassX="0.0E-9"
centreOfMassY="349E-9"
centreOfMassZ="0.0E-9"
orientationX="0.0"
orientationY="1.0"
orientationZ="0.0"
orientationAngle="0.0">
</Entity>


<Entity class="xmlobjects.XMLEntity"
id="glu_1589      "
templateId="gluE"
centreOfMassX="0.0E-9"
centreOfMassY="349E-9"
centreOfMassZ="0.0E-9"
orientationX="0.0"
orientationY="1.0"
orientationZ="0.0"
orientationAngle="0.0">
</Entity>


<Entity class="xmlobjects.XMLEntity"
id="glu_1590      "
templateId="gluE"
centreOfMassX="0.0E-9"
centreOfMassY="349E-9"
centreOfMassZ="0.0E-9"
orientationX="0.0"
orientationY="1.0"
orientationZ="0.0"
orientationAngle="0.0">
</Entity>


<Entity class="xmlobjects.XMLEntity"
id="glu_1591      "
templateId="gluE"
centreOfMassX="0.0E-9"
centreOfMassY="349E-9"
centreOfMassZ="0.0E-9"
orientationX="0.0"
orientationY="1.0"
orientationZ="0.0"
orientationAngle="0.0">
</Entity>


<Entity class="xmlobjects.XMLEntity"
id="glu_1592      "
templateId="gluE"
centreOfMassX="0.0E-9"
centreOfMassY="349E-9"
centreOfMassZ="0.0E-9"
orientationX="0.0"
orientationY="1.0"
orientationZ="0.0"
orientationAngle="0.0">
</Entity>


<Entity class="xmlobjects.XMLEntity"
id="glu_1593      "
templateId="gluE"
centreOfMassX="0.0E-9"
centreOfMassY="349E-9"
centreOfMassZ="0.0E-9"
orientationX="0.0"
orientationY="1.0"
orientationZ="0.0"
orientationAngle="0.0">
</Entity>


<Entity class="xmlobjects.XMLEntity"
id="glu_1594      "
templateId="gluE"
centreOfMassX="0.0E-9"
centreOfMassY="349E-9"
centreOfMassZ="0.0E-9"
orientationX="0.0"
orientationY="1.0"
orientationZ="0.0"
orientationAngle="0.0">
</Entity>


<Entity class="xmlobjects.XMLEntity"
id="glu_1595      "
templateId="gluE"
centreOfMassX="0.0E-9"
centreOfMassY="349E-9"
centreOfMassZ="0.0E-9"
orientationX="0.0"
orientationY="1.0"
orientationZ="0.0"
orientationAngle="0.0">
</Entity>


<Entity class="xmlobjects.XMLEntity"
id="glu_1596      "
templateId="gluE"
centreOfMassX="0.0E-9"
centreOfMassY="349E-9"
centreOfMassZ="0.0E-9"
orientationX="0.0"
orientationY="1.0"
orientationZ="0.0"
orientationAngle="0.0">
</Entity>


<Entity class="xmlobjects.XMLEntity"
id="glu_1597      "
templateId="gluE"
centreOfMassX="0.0E-9"
centreOfMassY="349E-9"
centreOfMassZ="0.0E-9"
orientationX="0.0"
orientationY="1.0"
orientationZ="0.0"
orientationAngle="0.0">
</Entity>


<Entity class="xmlobjects.XMLEntity"
id="glu_1598      "
templateId="gluE"
centreOfMassX="0.0E-9"
centreOfMassY="349E-9"
centreOfMassZ="0.0E-9"
orientationX="0.0"
orientationY="1.0"
orientationZ="0.0"
orientationAngle="0.0">
</Entity>


<Entity class="xmlobjects.XMLEntity"
id="glu_1599      "
templateId="gluE"
centreOfMassX="0.0E-9"
centreOfMassY="349E-9"
centreOfMassZ="0.0E-9"
orientationX="0.0"
orientationY="1.0"
orientationZ="0.0"
orientationAngle="0.0">
</Entity>


<Entity class="xmlobjects.XMLEntity"
id="glu_1600      "
templateId="gluE"
centreOfMassX="0.0E-9"
centreOfMassY="349E-9"
centreOfMassZ="0.0E-9"
orientationX="0.0"
orientationY="1.0"
orientationZ="0.0"
orientationAngle="0.0">
</Entity>


<Entity class="xmlobjects.XMLEntity"
id="glu_1601      "
templateId="gluE"
centreOfMassX="0.0E-9"
centreOfMassY="349E-9"
centreOfMassZ="0.0E-9"
orientationX="0.0"
orientationY="1.0"
orientationZ="0.0"
orientationAngle="0.0">
</Entity>


<Entity class="xmlobjects.XMLEntity"
id="glu_1602      "
templateId="gluE"
centreOfMassX="0.0E-9"
centreOfMassY="349E-9"
centreOfMassZ="0.0E-9"
orientationX="0.0"
orientationY="1.0"
orientationZ="0.0"
orientationAngle="0.0">
</Entity>


<Entity class="xmlobjects.XMLEntity"
id="glu_1603      "
templateId="gluE"
centreOfMassX="0.0E-9"
centreOfMassY="349E-9"
centreOfMassZ="0.0E-9"
orientationX="0.0"
orientationY="1.0"
orientationZ="0.0"
orientationAngle="0.0">
</Entity>


<Entity class="xmlobjects.XMLEntity"
id="glu_1604      "
templateId="gluE"
centreOfMassX="0.0E-9"
centreOfMassY="349E-9"
centreOfMassZ="0.0E-9"
orientationX="0.0"
orientationY="1.0"
orientationZ="0.0"
orientationAngle="0.0">
</Entity>


<Entity class="xmlobjects.XMLEntity"
id="glu_1605      "
templateId="gluE"
centreOfMassX="0.0E-9"
centreOfMassY="349E-9"
centreOfMassZ="0.0E-9"
orientationX="0.0"
orientationY="1.0"
orientationZ="0.0"
orientationAngle="0.0">
</Entity>


<Entity class="xmlobjects.XMLEntity"
id="glu_1606      "
templateId="gluE"
centreOfMassX="0.0E-9"
centreOfMassY="349E-9"
centreOfMassZ="0.0E-9"
orientationX="0.0"
orientationY="1.0"
orientationZ="0.0"
orientationAngle="0.0">
</Entity>


<Entity class="xmlobjects.XMLEntity"
id="glu_1607      "
templateId="gluE"
centreOfMassX="0.0E-9"
centreOfMassY="349E-9"
centreOfMassZ="0.0E-9"
orientationX="0.0"
orientationY="1.0"
orientationZ="0.0"
orientationAngle="0.0">
</Entity>


<Entity class="xmlobjects.XMLEntity"
id="glu_1608      "
templateId="gluE"
centreOfMassX="0.0E-9"
centreOfMassY="349E-9"
centreOfMassZ="0.0E-9"
orientationX="0.0"
orientationY="1.0"
orientationZ="0.0"
orientationAngle="0.0">
</Entity>


<Entity class="xmlobjects.XMLEntity"
id="glu_1609      "
templateId="gluE"
centreOfMassX="0.0E-9"
centreOfMassY="349E-9"
centreOfMassZ="0.0E-9"
orientationX="0.0"
orientationY="1.0"
orientationZ="0.0"
orientationAngle="0.0">
</Entity>


<Entity class="xmlobjects.XMLEntity"
id="glu_1610      "
templateId="gluE"
centreOfMassX="0.0E-9"
centreOfMassY="349E-9"
centreOfMassZ="0.0E-9"
orientationX="0.0"
orientationY="1.0"
orientationZ="0.0"
orientationAngle="0.0">
</Entity>


<Entity class="xmlobjects.XMLEntity"
id="glu_1611      "
templateId="gluE"
centreOfMassX="0.0E-9"
centreOfMassY="349E-9"
centreOfMassZ="0.0E-9"
orientationX="0.0"
orientationY="1.0"
orientationZ="0.0"
orientationAngle="0.0">
</Entity>


<Entity class="xmlobjects.XMLEntity"
id="glu_1612      "
templateId="gluE"
centreOfMassX="0.0E-9"
centreOfMassY="349E-9"
centreOfMassZ="0.0E-9"
orientationX="0.0"
orientationY="1.0"
orientationZ="0.0"
orientationAngle="0.0">
</Entity>


<Entity class="xmlobjects.XMLEntity"
id="glu_1613      "
templateId="gluE"
centreOfMassX="0.0E-9"
centreOfMassY="349E-9"
centreOfMassZ="0.0E-9"
orientationX="0.0"
orientationY="1.0"
orientationZ="0.0"
orientationAngle="0.0">
</Entity>


<Entity class="xmlobjects.XMLEntity"
id="glu_1614      "
templateId="gluE"
centreOfMassX="0.0E-9"
centreOfMassY="349E-9"
centreOfMassZ="0.0E-9"
orientationX="0.0"
orientationY="1.0"
orientationZ="0.0"
orientationAngle="0.0">
</Entity>


<Entity class="xmlobjects.XMLEntity"
id="glu_1615      "
templateId="gluE"
centreOfMassX="0.0E-9"
centreOfMassY="349E-9"
centreOfMassZ="0.0E-9"
orientationX="0.0"
orientationY="1.0"
orientationZ="0.0"
orientationAngle="0.0">
</Entity>


<Entity class="xmlobjects.XMLEntity"
id="glu_1616      "
templateId="gluE"
centreOfMassX="0.0E-9"
centreOfMassY="349E-9"
centreOfMassZ="0.0E-9"
orientationX="0.0"
orientationY="1.0"
orientationZ="0.0"
orientationAngle="0.0">
</Entity>


<Entity class="xmlobjects.XMLEntity"
id="glu_1617      "
templateId="gluE"
centreOfMassX="0.0E-9"
centreOfMassY="349E-9"
centreOfMassZ="0.0E-9"
orientationX="0.0"
orientationY="1.0"
orientationZ="0.0"
orientationAngle="0.0">
</Entity>


<Entity class="xmlobjects.XMLEntity"
id="glu_1618      "
templateId="gluE"
centreOfMassX="0.0E-9"
centreOfMassY="349E-9"
centreOfMassZ="0.0E-9"
orientationX="0.0"
orientationY="1.0"
orientationZ="0.0"
orientationAngle="0.0">
</Entity>


<Entity class="xmlobjects.XMLEntity"
id="glu_1619      "
templateId="gluE"
centreOfMassX="0.0E-9"
centreOfMassY="349E-9"
centreOfMassZ="0.0E-9"
orientationX="0.0"
orientationY="1.0"
orientationZ="0.0"
orientationAngle="0.0">
</Entity>


<Entity class="xmlobjects.XMLEntity"
id="glu_1620      "
templateId="gluE"
centreOfMassX="0.0E-9"
centreOfMassY="349E-9"
centreOfMassZ="0.0E-9"
orientationX="0.0"
orientationY="1.0"
orientationZ="0.0"
orientationAngle="0.0">
</Entity>


<Entity class="xmlobjects.XMLEntity"
id="glu_1621      "
templateId="gluE"
centreOfMassX="0.0E-9"
centreOfMassY="349E-9"
centreOfMassZ="0.0E-9"
orientationX="0.0"
orientationY="1.0"
orientationZ="0.0"
orientationAngle="0.0">
</Entity>


<Entity class="xmlobjects.XMLEntity"
id="glu_1622      "
templateId="gluE"
centreOfMassX="0.0E-9"
centreOfMassY="349E-9"
centreOfMassZ="0.0E-9"
orientationX="0.0"
orientationY="1.0"
orientationZ="0.0"
orientationAngle="0.0">
</Entity>


<Entity class="xmlobjects.XMLEntity"
id="glu_1623      "
templateId="gluE"
centreOfMassX="0.0E-9"
centreOfMassY="349E-9"
centreOfMassZ="0.0E-9"
orientationX="0.0"
orientationY="1.0"
orientationZ="0.0"
orientationAngle="0.0">
</Entity>


<Entity class="xmlobjects.XMLEntity"
id="glu_1624      "
templateId="gluE"
centreOfMassX="0.0E-9"
centreOfMassY="349E-9"
centreOfMassZ="0.0E-9"
orientationX="0.0"
orientationY="1.0"
orientationZ="0.0"
orientationAngle="0.0">
</Entity>


<Entity class="xmlobjects.XMLEntity"
id="glu_1625      "
templateId="gluE"
centreOfMassX="0.0E-9"
centreOfMassY="349E-9"
centreOfMassZ="0.0E-9"
orientationX="0.0"
orientationY="1.0"
orientationZ="0.0"
orientationAngle="0.0">
</Entity>


<Entity class="xmlobjects.XMLEntity"
id="glu_1626      "
templateId="gluE"
centreOfMassX="0.0E-9"
centreOfMassY="349E-9"
centreOfMassZ="0.0E-9"
orientationX="0.0"
orientationY="1.0"
orientationZ="0.0"
orientationAngle="0.0">
</Entity>


<Entity class="xmlobjects.XMLEntity"
id="glu_1627      "
templateId="gluE"
centreOfMassX="0.0E-9"
centreOfMassY="349E-9"
centreOfMassZ="0.0E-9"
orientationX="0.0"
orientationY="1.0"
orientationZ="0.0"
orientationAngle="0.0">
</Entity>


<Entity class="xmlobjects.XMLEntity"
id="glu_1628      "
templateId="gluE"
centreOfMassX="0.0E-9"
centreOfMassY="349E-9"
centreOfMassZ="0.0E-9"
orientationX="0.0"
orientationY="1.0"
orientationZ="0.0"
orientationAngle="0.0">
</Entity>


<Entity class="xmlobjects.XMLEntity"
id="glu_1629      "
templateId="gluE"
centreOfMassX="0.0E-9"
centreOfMassY="349E-9"
centreOfMassZ="0.0E-9"
orientationX="0.0"
orientationY="1.0"
orientationZ="0.0"
orientationAngle="0.0">
</Entity>


<Entity class="xmlobjects.XMLEntity"
id="glu_1630      "
templateId="gluE"
centreOfMassX="0.0E-9"
centreOfMassY="349E-9"
centreOfMassZ="0.0E-9"
orientationX="0.0"
orientationY="1.0"
orientationZ="0.0"
orientationAngle="0.0">
</Entity>


<Entity class="xmlobjects.XMLEntity"
id="glu_1631      "
templateId="gluE"
centreOfMassX="0.0E-9"
centreOfMassY="349E-9"
centreOfMassZ="0.0E-9"
orientationX="0.0"
orientationY="1.0"
orientationZ="0.0"
orientationAngle="0.0">
</Entity>


<Entity class="xmlobjects.XMLEntity"
id="glu_1632      "
templateId="gluE"
centreOfMassX="0.0E-9"
centreOfMassY="349E-9"
centreOfMassZ="0.0E-9"
orientationX="0.0"
orientationY="1.0"
orientationZ="0.0"
orientationAngle="0.0">
</Entity>


<Entity class="xmlobjects.XMLEntity"
id="glu_1633      "
templateId="gluE"
centreOfMassX="0.0E-9"
centreOfMassY="349E-9"
centreOfMassZ="0.0E-9"
orientationX="0.0"
orientationY="1.0"
orientationZ="0.0"
orientationAngle="0.0">
</Entity>


<Entity class="xmlobjects.XMLEntity"
id="glu_1634      "
templateId="gluE"
centreOfMassX="0.0E-9"
centreOfMassY="349E-9"
centreOfMassZ="0.0E-9"
orientationX="0.0"
orientationY="1.0"
orientationZ="0.0"
orientationAngle="0.0">
</Entity>


<Entity class="xmlobjects.XMLEntity"
id="glu_1635      "
templateId="gluE"
centreOfMassX="0.0E-9"
centreOfMassY="349E-9"
centreOfMassZ="0.0E-9"
orientationX="0.0"
orientationY="1.0"
orientationZ="0.0"
orientationAngle="0.0">
</Entity>


<Entity class="xmlobjects.XMLEntity"
id="glu_1636      "
templateId="gluE"
centreOfMassX="0.0E-9"
centreOfMassY="349E-9"
centreOfMassZ="0.0E-9"
orientationX="0.0"
orientationY="1.0"
orientationZ="0.0"
orientationAngle="0.0">
</Entity>


<Entity class="xmlobjects.XMLEntity"
id="glu_1637      "
templateId="gluE"
centreOfMassX="0.0E-9"
centreOfMassY="349E-9"
centreOfMassZ="0.0E-9"
orientationX="0.0"
orientationY="1.0"
orientationZ="0.0"
orientationAngle="0.0">
</Entity>


<Entity class="xmlobjects.XMLEntity"
id="glu_1638      "
templateId="gluE"
centreOfMassX="0.0E-9"
centreOfMassY="349E-9"
centreOfMassZ="0.0E-9"
orientationX="0.0"
orientationY="1.0"
orientationZ="0.0"
orientationAngle="0.0">
</Entity>


<Entity class="xmlobjects.XMLEntity"
id="glu_1639      "
templateId="gluE"
centreOfMassX="0.0E-9"
centreOfMassY="349E-9"
centreOfMassZ="0.0E-9"
orientationX="0.0"
orientationY="1.0"
orientationZ="0.0"
orientationAngle="0.0">
</Entity>


<Entity class="xmlobjects.XMLEntity"
id="glu_1640      "
templateId="gluE"
centreOfMassX="0.0E-9"
centreOfMassY="349E-9"
centreOfMassZ="0.0E-9"
orientationX="0.0"
orientationY="1.0"
orientationZ="0.0"
orientationAngle="0.0">
</Entity>


<Entity class="xmlobjects.XMLEntity"
id="glu_1641      "
templateId="gluE"
centreOfMassX="0.0E-9"
centreOfMassY="349E-9"
centreOfMassZ="0.0E-9"
orientationX="0.0"
orientationY="1.0"
orientationZ="0.0"
orientationAngle="0.0">
</Entity>


<Entity class="xmlobjects.XMLEntity"
id="glu_1642      "
templateId="gluE"
centreOfMassX="0.0E-9"
centreOfMassY="349E-9"
centreOfMassZ="0.0E-9"
orientationX="0.0"
orientationY="1.0"
orientationZ="0.0"
orientationAngle="0.0">
</Entity>


<Entity class="xmlobjects.XMLEntity"
id="glu_1643      "
templateId="gluE"
centreOfMassX="0.0E-9"
centreOfMassY="349E-9"
centreOfMassZ="0.0E-9"
orientationX="0.0"
orientationY="1.0"
orientationZ="0.0"
orientationAngle="0.0">
</Entity>


<Entity class="xmlobjects.XMLEntity"
id="glu_1644      "
templateId="gluE"
centreOfMassX="0.0E-9"
centreOfMassY="349E-9"
centreOfMassZ="0.0E-9"
orientationX="0.0"
orientationY="1.0"
orientationZ="0.0"
orientationAngle="0.0">
</Entity>


<Entity class="xmlobjects.XMLEntity"
id="glu_1645      "
templateId="gluE"
centreOfMassX="0.0E-9"
centreOfMassY="349E-9"
centreOfMassZ="0.0E-9"
orientationX="0.0"
orientationY="1.0"
orientationZ="0.0"
orientationAngle="0.0">
</Entity>


<Entity class="xmlobjects.XMLEntity"
id="glu_1646      "
templateId="gluE"
centreOfMassX="0.0E-9"
centreOfMassY="349E-9"
centreOfMassZ="0.0E-9"
orientationX="0.0"
orientationY="1.0"
orientationZ="0.0"
orientationAngle="0.0">
</Entity>


<Entity class="xmlobjects.XMLEntity"
id="glu_1647      "
templateId="gluE"
centreOfMassX="0.0E-9"
centreOfMassY="349E-9"
centreOfMassZ="0.0E-9"
orientationX="0.0"
orientationY="1.0"
orientationZ="0.0"
orientationAngle="0.0">
</Entity>


<Entity class="xmlobjects.XMLEntity"
id="glu_1648      "
templateId="gluE"
centreOfMassX="0.0E-9"
centreOfMassY="349E-9"
centreOfMassZ="0.0E-9"
orientationX="0.0"
orientationY="1.0"
orientationZ="0.0"
orientationAngle="0.0">
</Entity>


<Entity class="xmlobjects.XMLEntity"
id="glu_1649      "
templateId="gluE"
centreOfMassX="0.0E-9"
centreOfMassY="349E-9"
centreOfMassZ="0.0E-9"
orientationX="0.0"
orientationY="1.0"
orientationZ="0.0"
orientationAngle="0.0">
</Entity>


<Entity class="xmlobjects.XMLEntity"
id="glu_1650      "
templateId="gluE"
centreOfMassX="0.0E-9"
centreOfMassY="349E-9"
centreOfMassZ="0.0E-9"
orientationX="0.0"
orientationY="1.0"
orientationZ="0.0"
orientationAngle="0.0">
</Entity>


<Entity class="xmlobjects.XMLEntity"
id="glu_1651      "
templateId="gluE"
centreOfMassX="0.0E-9"
centreOfMassY="349E-9"
centreOfMassZ="0.0E-9"
orientationX="0.0"
orientationY="1.0"
orientationZ="0.0"
orientationAngle="0.0">
</Entity>


<Entity class="xmlobjects.XMLEntity"
id="glu_1652      "
templateId="gluE"
centreOfMassX="0.0E-9"
centreOfMassY="349E-9"
centreOfMassZ="0.0E-9"
orientationX="0.0"
orientationY="1.0"
orientationZ="0.0"
orientationAngle="0.0">
</Entity>


<Entity class="xmlobjects.XMLEntity"
id="glu_1653      "
templateId="gluE"
centreOfMassX="0.0E-9"
centreOfMassY="349E-9"
centreOfMassZ="0.0E-9"
orientationX="0.0"
orientationY="1.0"
orientationZ="0.0"
orientationAngle="0.0">
</Entity>


<Entity class="xmlobjects.XMLEntity"
id="glu_1654      "
templateId="gluE"
centreOfMassX="0.0E-9"
centreOfMassY="349E-9"
centreOfMassZ="0.0E-9"
orientationX="0.0"
orientationY="1.0"
orientationZ="0.0"
orientationAngle="0.0">
</Entity>


<Entity class="xmlobjects.XMLEntity"
id="glu_1655      "
templateId="gluE"
centreOfMassX="0.0E-9"
centreOfMassY="349E-9"
centreOfMassZ="0.0E-9"
orientationX="0.0"
orientationY="1.0"
orientationZ="0.0"
orientationAngle="0.0">
</Entity>


<Entity class="xmlobjects.XMLEntity"
id="glu_1656      "
templateId="gluE"
centreOfMassX="0.0E-9"
centreOfMassY="349E-9"
centreOfMassZ="0.0E-9"
orientationX="0.0"
orientationY="1.0"
orientationZ="0.0"
orientationAngle="0.0">
</Entity>


<Entity class="xmlobjects.XMLEntity"
id="glu_1657      "
templateId="gluE"
centreOfMassX="0.0E-9"
centreOfMassY="349E-9"
centreOfMassZ="0.0E-9"
orientationX="0.0"
orientationY="1.0"
orientationZ="0.0"
orientationAngle="0.0">
</Entity>


<Entity class="xmlobjects.XMLEntity"
id="glu_1658      "
templateId="gluE"
centreOfMassX="0.0E-9"
centreOfMassY="349E-9"
centreOfMassZ="0.0E-9"
orientationX="0.0"
orientationY="1.0"
orientationZ="0.0"
orientationAngle="0.0">
</Entity>


<Entity class="xmlobjects.XMLEntity"
id="glu_1659      "
templateId="gluE"
centreOfMassX="0.0E-9"
centreOfMassY="349E-9"
centreOfMassZ="0.0E-9"
orientationX="0.0"
orientationY="1.0"
orientationZ="0.0"
orientationAngle="0.0">
</Entity>


<Entity class="xmlobjects.XMLEntity"
id="glu_1660      "
templateId="gluE"
centreOfMassX="0.0E-9"
centreOfMassY="349E-9"
centreOfMassZ="0.0E-9"
orientationX="0.0"
orientationY="1.0"
orientationZ="0.0"
orientationAngle="0.0">
</Entity>


<Entity class="xmlobjects.XMLEntity"
id="glu_1661      "
templateId="gluE"
centreOfMassX="0.0E-9"
centreOfMassY="349E-9"
centreOfMassZ="0.0E-9"
orientationX="0.0"
orientationY="1.0"
orientationZ="0.0"
orientationAngle="0.0">
</Entity>


<Entity class="xmlobjects.XMLEntity"
id="glu_1662      "
templateId="gluE"
centreOfMassX="0.0E-9"
centreOfMassY="349E-9"
centreOfMassZ="0.0E-9"
orientationX="0.0"
orientationY="1.0"
orientationZ="0.0"
orientationAngle="0.0">
</Entity>


<Entity class="xmlobjects.XMLEntity"
id="glu_1663      "
templateId="gluE"
centreOfMassX="0.0E-9"
centreOfMassY="349E-9"
centreOfMassZ="0.0E-9"
orientationX="0.0"
orientationY="1.0"
orientationZ="0.0"
orientationAngle="0.0">
</Entity>


<Entity class="xmlobjects.XMLEntity"
id="glu_1664      "
templateId="gluE"
centreOfMassX="0.0E-9"
centreOfMassY="349E-9"
centreOfMassZ="0.0E-9"
orientationX="0.0"
orientationY="1.0"
orientationZ="0.0"
orientationAngle="0.0">
</Entity>


<Entity class="xmlobjects.XMLEntity"
id="glu_1665      "
templateId="gluE"
centreOfMassX="0.0E-9"
centreOfMassY="349E-9"
centreOfMassZ="0.0E-9"
orientationX="0.0"
orientationY="1.0"
orientationZ="0.0"
orientationAngle="0.0">
</Entity>


<Entity class="xmlobjects.XMLEntity"
id="glu_1666      "
templateId="gluE"
centreOfMassX="0.0E-9"
centreOfMassY="349E-9"
centreOfMassZ="0.0E-9"
orientationX="0.0"
orientationY="1.0"
orientationZ="0.0"
orientationAngle="0.0">
</Entity>


<Entity class="xmlobjects.XMLEntity"
id="glu_1667      "
templateId="gluE"
centreOfMassX="0.0E-9"
centreOfMassY="349E-9"
centreOfMassZ="0.0E-9"
orientationX="0.0"
orientationY="1.0"
orientationZ="0.0"
orientationAngle="0.0">
</Entity>


<Entity class="xmlobjects.XMLEntity"
id="glu_1668      "
templateId="gluE"
centreOfMassX="0.0E-9"
centreOfMassY="349E-9"
centreOfMassZ="0.0E-9"
orientationX="0.0"
orientationY="1.0"
orientationZ="0.0"
orientationAngle="0.0">
</Entity>


<Entity class="xmlobjects.XMLEntity"
id="glu_1669      "
templateId="gluE"
centreOfMassX="0.0E-9"
centreOfMassY="349E-9"
centreOfMassZ="0.0E-9"
orientationX="0.0"
orientationY="1.0"
orientationZ="0.0"
orientationAngle="0.0">
</Entity>


<Entity class="xmlobjects.XMLEntity"
id="glu_1670      "
templateId="gluE"
centreOfMassX="0.0E-9"
centreOfMassY="349E-9"
centreOfMassZ="0.0E-9"
orientationX="0.0"
orientationY="1.0"
orientationZ="0.0"
orientationAngle="0.0">
</Entity>


<Entity class="xmlobjects.XMLEntity"
id="glu_1671      "
templateId="gluE"
centreOfMassX="0.0E-9"
centreOfMassY="349E-9"
centreOfMassZ="0.0E-9"
orientationX="0.0"
orientationY="1.0"
orientationZ="0.0"
orientationAngle="0.0">
</Entity>


<Entity class="xmlobjects.XMLEntity"
id="glu_1672      "
templateId="gluE"
centreOfMassX="0.0E-9"
centreOfMassY="349E-9"
centreOfMassZ="0.0E-9"
orientationX="0.0"
orientationY="1.0"
orientationZ="0.0"
orientationAngle="0.0">
</Entity>


<Entity class="xmlobjects.XMLEntity"
id="glu_1673      "
templateId="gluE"
centreOfMassX="0.0E-9"
centreOfMassY="349E-9"
centreOfMassZ="0.0E-9"
orientationX="0.0"
orientationY="1.0"
orientationZ="0.0"
orientationAngle="0.0">
</Entity>


<Entity class="xmlobjects.XMLEntity"
id="glu_1674      "
templateId="gluE"
centreOfMassX="0.0E-9"
centreOfMassY="349E-9"
centreOfMassZ="0.0E-9"
orientationX="0.0"
orientationY="1.0"
orientationZ="0.0"
orientationAngle="0.0">
</Entity>


<Entity class="xmlobjects.XMLEntity"
id="glu_1675      "
templateId="gluE"
centreOfMassX="0.0E-9"
centreOfMassY="349E-9"
centreOfMassZ="0.0E-9"
orientationX="0.0"
orientationY="1.0"
orientationZ="0.0"
orientationAngle="0.0">
</Entity>


<Entity class="xmlobjects.XMLEntity"
id="glu_1676      "
templateId="gluE"
centreOfMassX="0.0E-9"
centreOfMassY="349E-9"
centreOfMassZ="0.0E-9"
orientationX="0.0"
orientationY="1.0"
orientationZ="0.0"
orientationAngle="0.0">
</Entity>


<Entity class="xmlobjects.XMLEntity"
id="glu_1677      "
templateId="gluE"
centreOfMassX="0.0E-9"
centreOfMassY="349E-9"
centreOfMassZ="0.0E-9"
orientationX="0.0"
orientationY="1.0"
orientationZ="0.0"
orientationAngle="0.0">
</Entity>


<Entity class="xmlobjects.XMLEntity"
id="glu_1678      "
templateId="gluE"
centreOfMassX="0.0E-9"
centreOfMassY="349E-9"
centreOfMassZ="0.0E-9"
orientationX="0.0"
orientationY="1.0"
orientationZ="0.0"
orientationAngle="0.0">
</Entity>


<Entity class="xmlobjects.XMLEntity"
id="glu_1679      "
templateId="gluE"
centreOfMassX="0.0E-9"
centreOfMassY="349E-9"
centreOfMassZ="0.0E-9"
orientationX="0.0"
orientationY="1.0"
orientationZ="0.0"
orientationAngle="0.0">
</Entity>


<Entity class="xmlobjects.XMLEntity"
id="glu_1680      "
templateId="gluE"
centreOfMassX="0.0E-9"
centreOfMassY="349E-9"
centreOfMassZ="0.0E-9"
orientationX="0.0"
orientationY="1.0"
orientationZ="0.0"
orientationAngle="0.0">
</Entity>


<Entity class="xmlobjects.XMLEntity"
id="glu_1681      "
templateId="gluE"
centreOfMassX="0.0E-9"
centreOfMassY="349E-9"
centreOfMassZ="0.0E-9"
orientationX="0.0"
orientationY="1.0"
orientationZ="0.0"
orientationAngle="0.0">
</Entity>


<Entity class="xmlobjects.XMLEntity"
id="glu_1682      "
templateId="gluE"
centreOfMassX="0.0E-9"
centreOfMassY="349E-9"
centreOfMassZ="0.0E-9"
orientationX="0.0"
orientationY="1.0"
orientationZ="0.0"
orientationAngle="0.0">
</Entity>


<Entity class="xmlobjects.XMLEntity"
id="glu_1683      "
templateId="gluE"
centreOfMassX="0.0E-9"
centreOfMassY="349E-9"
centreOfMassZ="0.0E-9"
orientationX="0.0"
orientationY="1.0"
orientationZ="0.0"
orientationAngle="0.0">
</Entity>


<Entity class="xmlobjects.XMLEntity"
id="glu_1684      "
templateId="gluE"
centreOfMassX="0.0E-9"
centreOfMassY="349E-9"
centreOfMassZ="0.0E-9"
orientationX="0.0"
orientationY="1.0"
orientationZ="0.0"
orientationAngle="0.0">
</Entity>


<Entity class="xmlobjects.XMLEntity"
id="glu_1685      "
templateId="gluE"
centreOfMassX="0.0E-9"
centreOfMassY="349E-9"
centreOfMassZ="0.0E-9"
orientationX="0.0"
orientationY="1.0"
orientationZ="0.0"
orientationAngle="0.0">
</Entity>


<Entity class="xmlobjects.XMLEntity"
id="glu_1686      "
templateId="gluE"
centreOfMassX="0.0E-9"
centreOfMassY="349E-9"
centreOfMassZ="0.0E-9"
orientationX="0.0"
orientationY="1.0"
orientationZ="0.0"
orientationAngle="0.0">
</Entity>


<Entity class="xmlobjects.XMLEntity"
id="glu_1687      "
templateId="gluE"
centreOfMassX="0.0E-9"
centreOfMassY="349E-9"
[truncated: 548,078 more chars]
