# Supplementary material for: Brownian diffusion of AMPA receptors is sufficient to explain fast onset of LTP
Source: BMC Syst Biol. 2010 Mar 16;4:25. doi: 10.1186/1752-0509-4-25 (PMC2847995; doi:10.1186/1752-0509-4-25)
Supplement: Additional file 2 — NeuroML input file for glutamate signalling. The NeuroML input files detailing the glutamates siganlling reference model for use with Meredys. [file 1752-0509-4-25-S2.TGZ › signal_model/jonasReceptor.nml]

<neuroml class="reader.XMLList">
	<list>

<!-- Reactions -->

<!-- Zero Order Reactions -->
	
<!-- Unimolecular Reactions -->
<reaction class="xmlobjects.XMLReaction" 
	id="flicker"
	type="uni"
	baseRate="22.03e3">
	<listOfReactants>
		<reactant class="StringParameter" value="AMPAR"/>
	</listOfReactants>
	<listOfProducts>
		<product class="StringParameter" value="AMPAR"/>
	</listOfProducts>
	<listOfStateEffect>
		<stateEffect class="xmlobjects.XMLStateEffect" modifier="1">
			<listOfSpeciesState>
				<speciesState class="xmlobjects.XMLSpeciesState" species="AMPAR">
					<listOfFeatureCondition>
						<featureCondition class="xmlobjects.XMLFeatureCondition" 
	        		        		feature="channel" condition="closed"/>			
			               	</listOfFeatureCondition>
                		</speciesState>
            		</listOfSpeciesState>	
            		<listOfNascentState>
				<nascentState class="xmlobjects.XMLNascentState" species="AMPAR" proportion="1.0">
					<listOfFeature>
                				<feature class="xmlobjects.XMLFeature" id="channel" state="open"/>	
            				</listOfFeature>	
            			</nascentState>
			</listOfNascentState>
           	</stateEffect>
		<stateEffect class="xmlobjects.XMLStateEffect" modifier="0.2122">
			<listOfSpeciesState>
				<speciesState class="xmlobjects.XMLSpeciesState" species="AMPAR">
					<listOfFeatureCondition>
						<featureCondition class="xmlobjects.XMLFeatureCondition" 
	        		        		feature="channel" condition="open"/>			
			               	</listOfFeatureCondition>
                		</speciesState>
            		</listOfSpeciesState>	
            		<listOfNascentState>
				<nascentState class="xmlobjects.XMLNascentState" species="AMPAR" proportion="1.0">
					<listOfFeature>
                				<feature class="xmlobjects.XMLFeature" id="channel" state="closed"/>	
            				</listOfFeature>	
            			</nascentState>
			</listOfNascentState>
           	</stateEffect>
		<stateEffect class="xmlobjects.XMLStateEffect" modifier="0">
			<listOfSpeciesState>
				<speciesState class="xmlobjects.XMLSpeciesState" species="AMPAR">
					<listOfFeatureCondition>
		                		<featureCondition class="xmlobjects.XMLFeatureCondition" 
	        		        		feature="binding" condition="one"/>
						<featureCondition class="xmlobjects.XMLFeatureCondition" 
	        		        		feature="channel" condition="closed"/>			
			               	</listOfFeatureCondition>
                		</speciesState>
            		</listOfSpeciesState>	
            		<listOfNascentState>
				<nascentState class="xmlobjects.XMLNascentState" species="AMPAR" proportion="1.0">
					<listOfFeature>
                				<feature class="xmlobjects.XMLFeature" id="channel" state="open"/>	
            				</listOfFeature>	
            			</nascentState>
			</listOfNascentState>
           	</stateEffect>
		<stateEffect class="xmlobjects.XMLStateEffect" modifier="0">
			<listOfSpeciesState>
				<speciesState class="xmlobjects.XMLSpeciesState" species="AMPAR">
					<listOfFeatureCondition>
		                		<featureCondition class="xmlobjects.XMLFeatureCondition" 
	        		        		feature="binding" condition="none"/>
						<featureCondition class="xmlobjects.XMLFeatureCondition" 
	        		        		feature="channel" condition="closed"/>			
			               	</listOfFeatureCondition>
                		</speciesState>
            		</listOfSpeciesState>	
            		<listOfNascentState>
				<nascentState class="xmlobjects.XMLNascentState" species="AMPAR" proportion="1.0">
					<listOfFeature>
                				<feature class="xmlobjects.XMLFeature" id="channel" state="open"/>	
            				</listOfFeature>	
            			</nascentState>
			</listOfNascentState>
           	</stateEffect>
		<stateEffect class="xmlobjects.XMLStateEffect" modifier="3.96e-3">
			<listOfSpeciesState>
				<speciesState class="xmlobjects.XMLSpeciesState" species="AMPAR">
					<listOfFeatureCondition>
						<featureCondition class="xmlobjects.XMLFeatureCondition" 
	        		        		feature="channel" condition="closed"/>
						<featureCondition class="xmlobjects.XMLFeatureCondition" 
	        		        		feature="desensitized" condition="true"/>				
			               	</listOfFeatureCondition>
                		</speciesState>
            		</listOfSpeciesState>	
            		<listOfNascentState>
				<nascentState class="xmlobjects.XMLNascentState" species="AMPAR" proportion="1.0">
					<listOfFeature>
                				<feature class="xmlobjects.XMLFeature" id="channel" state="open"/>	
            				</listOfFeature>	
            			</nascentState>
			</listOfNascentState>
           	</stateEffect>
		<stateEffect class="xmlobjects.XMLStateEffect" modifier="0.0449">
			<listOfSpeciesState>
				<speciesState class="xmlobjects.XMLSpeciesState" species="AMPAR">
					<listOfFeatureCondition>
						<featureCondition class="xmlobjects.XMLFeatureCondition" 
	        		        		feature="channel" condition="open"/>
						<featureCondition class="xmlobjects.XMLFeatureCondition" 
	        		        		feature="desensitized" condition="true"/>			
			               	</listOfFeatureCondition>
                		</speciesState>
            		</listOfSpeciesState>	
            		<listOfNascentState>
				<nascentState class="xmlobjects.XMLNascentState" species="AMPAR" proportion="1.0">
					<listOfFeature>
                				<feature class="xmlobjects.XMLFeature" id="channel" state="closed"/>	
            				</listOfFeature>	
            			</nascentState>
			</listOfNascentState>
           	</stateEffect>
	</listOfStateEffect>
</reaction>

<reaction class="xmlobjects.XMLReaction" 
	id="Sensitize"
	type="uni"
	baseRate="15.02e3">
	<listOfReactants>
		<reactant class="StringParameter" value="AMPAR"/>
	</listOfReactants>
	<listOfProducts>
		<product class="StringParameter" value="AMPAR"/>
	</listOfProducts>
	<listOfStateEffect>
		<stateEffect class="xmlobjects.XMLStateEffect" modifier="1">
			<listOfSpeciesState>
				<speciesState class="xmlobjects.XMLSpeciesState" species="AMPAR">
					<listOfFeatureCondition>
						<featureCondition class="xmlobjects.XMLFeatureCondition" 
	        		        		feature="desensitized" condition="false"/>			
			               	</listOfFeatureCondition>
                		</speciesState>
            		</listOfSpeciesState>	
            		<listOfNascentState>
				<nascentState class="xmlobjects.XMLNascentState" species="AMPAR" proportion="1.0">
					<listOfFeature>
                				<feature class="xmlobjects.XMLFeature" id="desensitized" state="true"/>	
            				</listOfFeature>	
            			</nascentState>
			</listOfNascentState>
           	</stateEffect>
		<stateEffect class="xmlobjects.XMLStateEffect" modifier="0.0135">
			<listOfSpeciesState>
				<speciesState class="xmlobjects.XMLSpeciesState" species="AMPAR">
					<listOfFeatureCondition>
						<featureCondition class="xmlobjects.XMLFeatureCondition" 
	        		        		feature="desensitized" condition="true"/>			
			               	</listOfFeatureCondition>
                		</speciesState>
            		</listOfSpeciesState>	
            		<listOfNascentState>
				<nascentState class="xmlobjects.XMLNascentState" species="AMPAR" proportion="1.0">
					<listOfFeature>
                				<feature class="xmlobjects.XMLFeature" id="desensitized" state="false"/>	
            				</listOfFeature>	
            			</nascentState>
			</listOfNascentState>
           	</stateEffect>
		<stateEffect class="xmlobjects.XMLStateEffect" modifier="0">
			<listOfSpeciesState>
				<speciesState class="xmlobjects.XMLSpeciesState" species="AMPAR">
					<listOfFeatureCondition>
						<featureCondition class="xmlobjects.XMLFeatureCondition" 
	        		        		feature="desensitized" condition="false"/>
						<featureCondition class="xmlobjects.XMLFeatureCondition" 
	        		        		feature="binding" condition="none"/>				
			               	</listOfFeatureCondition>
                		</speciesState>
            		</listOfSpeciesState>	
            		<listOfNascentState>
				<nascentState class="xmlobjects.XMLNascentState" species="AMPAR" proportion="1.0">
					<listOfFeature>
                				<feature class="xmlobjects.XMLFeature" id="desensitized" state="true"/>	
            				</listOfFeature>	
            			</nascentState>
			</listOfNascentState>
           	</stateEffect>
		<stateEffect class="xmlobjects.XMLStateEffect" modifier="0.0595">
			<listOfSpeciesState>
				<speciesState class="xmlobjects.XMLSpeciesState" species="AMPAR">
					<listOfFeatureCondition>
						<featureCondition class="xmlobjects.XMLFeatureCondition" 
	        		        		feature="desensitized" condition="false"/>
						<featureCondition class="xmlobjects.XMLFeatureCondition" 
	        		        		feature="binding" condition="two"/>
						<featureCondition class="xmlobjects.XMLFeatureCondition" 
	        		        		feature="channel" condition="closed"/>
			               	</listOfFeatureCondition>
                		</speciesState>
            		</listOfSpeciesState>	
            		<listOfNascentState>
				<nascentState class="xmlobjects.XMLNascentState" species="AMPAR" proportion="1.0">
					<listOfFeature>
                				<feature class="xmlobjects.XMLFeature" id="desensitized" state="true"/>	
            				</listOfFeature>	
            			</nascentState>
			</listOfNascentState>
           	</stateEffect>
		<stateEffect class="xmlobjects.XMLStateEffect" modifier="2.515e-4">
			<listOfSpeciesState>
				<speciesState class="xmlobjects.XMLSpeciesState" species="AMPAR">
					<listOfFeatureCondition>
						<featureCondition class="xmlobjects.XMLFeatureCondition" 
	        		        		feature="desensitized" condition="true"/>
						<featureCondition class="xmlobjects.XMLFeatureCondition" 
	        		        		feature="binding" condition="two"/>
							<featureCondition class="xmlobjects.XMLFeatureCondition" 
	        		        		feature="channel" condition="closed"/>				
			               	</listOfFeatureCondition>
                		</speciesState>
            		</listOfSpeciesState>	
            		<listOfNascentState>
				<nascentState class="xmlobjects.XMLNascentState" species="AMPAR" proportion="1.0">
					<listOfFeature>
                				<feature class="xmlobjects.XMLFeature" id="desensitized" state="false"/>	
            				</listOfFeature>	
            			</nascentState>
			</listOfNascentState>
           	</stateEffect>
		<stateEffect class="xmlobjects.XMLStateEffect" modifier="6.124e-3">
			<listOfSpeciesState>
				<speciesState class="xmlobjects.XMLSpeciesState" species="AMPAR">
					<listOfFeatureCondition>
						<featureCondition class="xmlobjects.XMLFeatureCondition" 
	        		        		feature="desensitized" condition="false"/>
						<featureCondition class="xmlobjects.XMLFeatureCondition" 
	        		        		feature="channel" condition="open"/>
			               	</listOfFeatureCondition>
                		</speciesState>
            		</listOfSpeciesState>	
            		<listOfNascentState>
				<nascentState class="xmlobjects.XMLNascentState" species="AMPAR" proportion="1.0">
					<listOfFeature>
                				<feature class="xmlobjects.XMLFeature" id="desensitized" state="true"/>	
            				</listOfFeature>	
            			</nascentState>
			</listOfNascentState>
           	</stateEffect>
		<stateEffect class="xmlobjects.XMLStateEffect" modifier="1.384e-3">
			<listOfSpeciesState>
				<speciesState class="xmlobjects.XMLSpeciesState" species="AMPAR">
					<listOfFeatureCondition>
						<featureCondition class="xmlobjects.XMLFeatureCondition" 
	        		        		feature="desensitized" condition="true"/>
							<featureCondition class="xmlobjects.XMLFeatureCondition" 
	        		        		feature="channel" condition="open"/>				
			               	</listOfFeatureCondition>
                		</speciesState>
            		</listOfSpeciesState>	
            		<listOfNascentState>
				<nascentState class="xmlobjects.XMLNascentState" species="AMPAR" proportion="1.0">
					<listOfFeature>
                				<feature class="xmlobjects.XMLFeature" id="desensitized" state="false"/>	
            				</listOfFeature>	
            			</nascentState>
			</listOfNascentState>
           	</stateEffect>
	</listOfStateEffect>
</reaction>


<reaction class="xmlobjects.XMLReaction" 
	id="unlig1"
	type="uni"
	baseRate="22.14e3"
	reverseId="ligand1"
	backProbability = "0.001">
	<listOfReactants>
		<reactant class="StringParameter" value="ligBond"/>
	</listOfReactants>
	<listOfStateEffect>
		<stateEffect class="xmlobjects.XMLStateEffect" modifier="0.765">
			<listOfSpeciesState>
				<speciesState class="xmlobjects.XMLSpeciesState" species="AMPAR">
					<listOfFeatureCondition>
		                		<featureCondition class="xmlobjects.XMLFeatureCondition" 
	        		        		feature="binding" condition="two"/>			
			               	</listOfFeatureCondition>
                		</speciesState>
            		</listOfSpeciesState>	
            		<listOfNascentState>
				<nascentState class="xmlobjects.XMLNascentState" species="AMPAR" proportion="1.0">
					<listOfFeature>
                				<feature class="xmlobjects.XMLFeature" id="binding" state="one"/>	
            				</listOfFeature>	
            			</nascentState>
			</listOfNascentState>
           	</stateEffect>
		<stateEffect class="xmlobjects.XMLStateEffect" modifier="0">
			<listOfSpeciesState>
				<speciesState class="xmlobjects.XMLSpeciesState" species="AMPAR">
					<listOfFeatureCondition>
		                		<featureCondition class="xmlobjects.XMLFeatureCondition" 
	        		        		feature="binding" condition="two"/>	
							<featureCondition class="xmlobjects.XMLFeatureCondition" 
	        		        				  feature="channel" condition="open"/>
			               	</listOfFeatureCondition>
                		</speciesState>
            		</listOfSpeciesState>	
           	</stateEffect>
		<stateEffect class="xmlobjects.XMLStateEffect" modifier="0">
			<listOfSpeciesState>
				<speciesState class="xmlobjects.XMLSpeciesState" species="AMPAR">
					<listOfFeatureCondition>
		                		<featureCondition class="xmlobjects.XMLFeatureCondition" 
	        		        		feature="binding" condition="one"/>	
							<featureCondition class="xmlobjects.XMLFeatureCondition" 
	        		        				  feature="desensitized" condition="true"/>
			               	</listOfFeatureCondition>
                		</speciesState>
            		</listOfSpeciesState>	
           	</stateEffect>
		<stateEffect class="xmlobjects.XMLStateEffect" modifier="1">
			<listOfSpeciesState>
				<speciesState class="xmlobjects.XMLSpeciesState" species="AMPAR">
					<listOfFeatureCondition>
		                		<featureCondition class="xmlobjects.XMLFeatureCondition" 
	        		        		feature="binding" condition="one"/>		
			               	</listOfFeatureCondition>
                		</speciesState>
            		</listOfSpeciesState>	
            		<listOfNascentState>
				<nascentState class="xmlobjects.XMLNascentState" species="AMPAR" proportion="1.0">
					<listOfFeature>
                				<feature class="xmlobjects.XMLFeature" id="binding" state="none"/>	
            				</listOfFeature>	
            			</nascentState>
			</listOfNascentState>
           	</stateEffect>
	</listOfStateEffect>
</reaction>

		
<!-- Bimolecular Reactions -->	

<reaction class="xmlobjects.XMLReaction" 
	type="bi"
	id="ligand1" 
	baseRate="23.85e6">
	<listOfReactants>
		<reactant class="StringParameter" value="ligS1"/>
		<reactant class="StringParameter" value="recSurface"/>
	</listOfReactants>
	<listOfProducts>
		<products class="StringParameter" value="ligBond"/>
	</listOfProducts>
	<listOfStateEffect>
		<stateEffect class="xmlobjects.XMLStateEffect" modifier="1">
			<listOfSpeciesState>
				<speciesState class="xmlobjects.XMLSpeciesState" species="AMPAR">
					<listOfFeatureCondition>
						<featureCondition class="xmlobjects.XMLFeatureCondition" 
	               						  feature="binding" condition="none"/>		
	               				</listOfFeatureCondition>
               			</speciesState>
        		</listOfSpeciesState>	
        		<listOfNascentState>
				<nascentState class="xmlobjects.XMLNascentState" species="AMPAR" proportion="1.0">
					      	<listOfFeature>
							<feature class="xmlobjects.XMLFeature" id="binding" state="one"/>	
        					</listOfFeature>	
        			</nascentState>
			</listOfNascentState>
        	</stateEffect>
		<stateEffect class="xmlobjects.XMLStateEffect" modifier="6.188">
			<listOfSpeciesState>
				<speciesState class="xmlobjects.XMLSpeciesState" species="AMPAR">
					<listOfFeatureCondition>
						<featureCondition class="xmlobjects.XMLFeatureCondition" 
	               						  feature="binding" condition="one"/>		
	               				</listOfFeatureCondition>
               			</speciesState>
        		</listOfSpeciesState>	
        		<listOfNascentState>
				<nascentState class="xmlobjects.XMLNascentState" species="AMPAR" proportion="1.0">
					      	<listOfFeature>
							<feature class="xmlobjects.XMLFeature" id="binding" state="two"/>	
        					</listOfFeature>	
        			</nascentState>
			</listOfNascentState>
        	</stateEffect>
	</listOfStateEffect>
</reaction>
	
		
<!-- Creation Law -->

<!-- Reaction Surface Template -->

	
	<list class="xmlobjects.XMLReactionSurfaceTemplate" 
		id="ligS1"
		reactionIds="ligand1"/>
		
	<list class="xmlobjects.XMLReactionSurfaceTemplate" 
		id="recSurface"
		reactionIds="ligand1"/>

<!-- Feature States -->

<feature class="xmlobjects.XMLFeature" id="channel" >
	 <listOfState>
		<state class="StringParameter" value="open" />
  	    	<state class="StringParameter" value="closed" />
	  </listOfState>
</feature>


<feature class="xmlobjects.XMLFeature" id="binding" >
	 <listOfState>
		<state class="StringParameter" value="none" />
  	    	<state class="StringParameter" value="one" />
		<state class="StringParameter" value="two" />
	 </listOfState>
</feature>

<feature class="xmlobjects.XMLFeature" id="desensitized" >
	 <listOfState>
		<state class="StringParameter" value="true" />
  	    	<state class="StringParameter" value="false" />
	  </listOfState>
</feature>
			
<bondTemplate class="xmlobjects.XMLBondTemplate" id="ligBond">
	      <listOfBondPartners>
		<bondPartner class="StringParameter" value="ligS1"/>
		<bondPartner class="StringParameter" value="recSurface"/>
	      </listOfBondPartners>
</bondTemplate>

<!-- Particle Templates -->
         
	<list class="xmlobjects.XMLParticleTemplate" 
		id="AMPAR_head" 
	    landscapeId="static" 
	    radius="5E-9"
	    reactionSurfaceIds="ligS1;ligS1">
        	<listOfXBondPoint>
         		<bondPointX class="Float" value="3E-9"/>
         		<bondPointX class="Float" value="3E-9"/>
	        	<bondPointX class="Float" value="6E-9"/>
	        	<bondPointX class="Float" value="-3E-9"/>
         		<bondPointX class="Float" value="-3E-9"/>
	        	<bondPointX class="Float" value="-6E-9"/>
    		</listOfXBondPoint>
			<listOfYBondPoint>
         		<bondPointY class="Float" value="5E-9"/>
	        	<bondPointY class="Float" value="10E-9"/>
	        	<bondPointY class="Float" value="5E-9"/>
	        	<bondPointY class="Float" value="5E-9"/>
	        	<bondPointY class="Float" value="10E-9"/>
	        	<bondPointY class="Float" value="5E-9"/>
    		</listOfYBondPoint>
        	<listOfZBondPoint>
         		<bondPointZ class="Float" value="0"/>
	        	<bondPointZ class="Float" value="0"/>
	    		<bondPointZ class="Float" value="0"/>
	    		<bondPointZ class="Float" value="0"/>
	        	<bondPointZ class="Float" value="0"/>
	    		<bondPointZ class="Float" value="0"/>
    		</listOfZBondPoint>
	</list>

	<list class="xmlobjects.XMLParticleTemplate" 
		id="AMPAR_link" 
        landscapeId="below" 
        radius="3E-9"
        >
    </list>
 
 <list class="xmlobjects.XMLEntityTemplate" 
      	id="AMPAR"
        particleTemplateIds="AMPAR_head;AMPAR_link">
        <listOfFeatures>
			<feature class="StringParameter" value="channel"/>
			<feature class="StringParameter" value="binding"/>
			<feature class="StringParameter" value="desensitized"/>
        </listOfFeatures>	
		<particleTemplateCoordX>
            	<particleTemplateCoordX class="Float" value="0"/>
            	<particleTemplateCoordX class="Float" value="0"/>
         	</particleTemplateCoordX>
         	<particleTemplateCoordY>
            	<particleTemplateCoordY class="Float" value="0"/>
            	<particleTemplateCoordY class="Float" value="-5E-9"/>
         	</particleTemplateCoordY>
         	<particleTemplateCoordZ>
            	<particleTemplateCoordZ class="Float" value="0"/>
            	<particleTemplateCoordZ class="Float" value="0"/>
         	</particleTemplateCoordZ>
         	<particleTemplateOrientX>
            	<particleTemplateOrientX class="Float" value="0.0"/>
            	<particleTemplateOrientX class="Float" value="0.0"/>
         	</particleTemplateOrientX>
         	<particleTemplateOrientY>
            	<particleTemplateOrientY class="Float" value="0.0"/>
            	<particleTemplateOrientY class="Float" value="0.0"/>
         	</particleTemplateOrientY>
         	<particleTemplateOrientZ>
            	<particleTemplateOrientZ class="Float" value="1.0"/>
            	<particleTemplateOrientZ class="Float" value="1.0"/>
         	</particleTemplateOrientZ>
         	<particleTemplateOrientAngle>
            	<particleTemplateOrientAngle class="Float" value="0.0"/>
            	<particleTemplateOrientAngle class="Float" value="0.0"/>
         	</particleTemplateOrientAngle>
      </list>

	</list>   
</neuroml>
