# Supplementary material for: Brownian diffusion of AMPA receptors is sufficient to explain fast onset of LTP
Source: BMC Syst Biol. 2010 Mar 16;4:25. doi: 10.1186/1752-0509-4-25 (PMC2847995; doi:10.1186/1752-0509-4-25)
Supplement: Additional file 2 — NeuroML input file for glutamate signalling. The NeuroML input files detailing the glutamates siganlling reference model for use with Meredys. [file 1752-0509-4-25-S2.TGZ › signal_model/parameters.nml~]

<neuroml class="reader.XMLList">
	<list>
		<list class="xmlobjects.XMLParameters" 
			simulationSize="700E-9"  
			stepSize="5.0E-9"
			voxelSize="80" 
			seed="0" 
			runLength="4000000" 
			render="false" 
			capture="false"
			stdout = "true"
			outDir = "/homes/dominic/work/data/models/glutamaterelease/output/uniform/1"
			db = "false"/>  
	</list>   
</neuroml>
